# Supplementary material for: Termination factor Rho mediates transcriptional reprogramming of Bacillus subtilis stationary phase
Source: PLoS Genet. 2023 Feb 3;19(2):e1010618. doi: 10.1371/journal.pgen.1010618 (PMC9931155; doi:10.1371/journal.pgen.1010618)
Supplement: S1 Table — (XLSX) [file pgen.1010618.s008.xlsx]

## Sheet: Table_information
S1 Table. Proteomic analysis of B. subtilis BSB1 WT and Rho+ strains grown in LB medium
Filter list proteins: proteins filtered from original list of X!TandemPipeline. Here we conserved only proteins if number of peptides>2 ; Maximum peptide Evalue = O.01 ; Maximum protein Evalue = -4
Protein identification was performed with X!Tandem software X!TandemPipeline, version 3.4.3			http://pappso.inra.fr/bioinfo/xtandempipeline/
X!TandemPipeline filters :	Mode	combine
	Maximum peptide Evalue	0.01
	Minimum number of peptides per protein	2
	Overall samples	FALSE
	Maximum protein Evalue	0.0001
Sheet name	content
A. compar_PAI	calculted protein abundunce index (PAI) for each protein detected in the samples named below.
B. proteins	list of proteins after the protein inference computation
C. peptides	list of peptides used by the grouping algorithm. Beware : peptides are intended as unique pairs of sequence+mass, given that Leucine and Isoleucine as the same mass, all Leucines are considered as Isoleucines
D. spectra	list of all validated and checked spectrum match. Only the best assigned peptide (best Evalue) is reported
E. peptide pos	list of all *real* peptides identified on their proteins, with their position on the sequence.
F. Compar_Specific_spectra	the total number of spectra that are specific to this subgroup of proteins. It is only available if there are more than one subgroup within a group.
G. Compar-Unique_sequence	the number of unique peptide sequence assigned to this protein
Sample names
WT E1	Wild-type strain exponential fraction, sample 1
WT E2	Wild-type strain exponential fraction, sample 2
WT E3	Wild-type strain exponential fraction, sample 3
WT S1	Wild-type strain stationary phase fraction, sample 1
WT S2	Wild-type strain stationary phase fraction, sample 2
WT S3	Wild-type strain stationary phase fraction, sample 3
Rho+ E1	Rho+ strain exponential fraction, sample 1
Rho+ E2	Rho+ strain exponential fraction, sample 2
Rho+ E3	Rho+ strain exponential fraction, sample 3
Rho+ S1	Rho+ strain stationary phase fraction, sample 1
Rho+ S2	Rho+ strain stationary phase fraction, sample 2
Rho+ S3	Rho+ strain stationary phase fraction, sample 3
Informations Table:
Group ID	Group to which protein belongs. Proteins sharing at least one peptide are grouped
Sub-groups	Corresponds to unique proteins. All the proteins in a sub group are identified with the same valid peptides
Protein ID	Protein ID in the sub-group
Description	Protein description
Evalue	Statistical value representing the number of times this protein would be identified randomly, calculated as the product of unique peptide E-values in the sample
Coverage	Percentage of coverage on the sequence protein, MW: Molecular weight in KDa
MW	Molecular Weight (Da)
Size	Number of amino acids of the protein sequence
Spectra	Total number of MS/MS spectra identified per protein
Specific	Total number of spectra that are specific to this sub-group of proteins. Only availalbe if there are more than one sub-gropu within a group
Uniques	Number of unique peptide sequence identified for the protein
Specific uniques	Number of unique peptides specific to the protein, compared to other proteins of the same group
Uniques peptide-mod-charge	The number of unique peptide assigned to this protein, counting separately sequences obtained with different modifications and charges.
Theoretical number of tryptic peptides	Based on trypsin cleavage sites (K and R except when a P follows)
PAI	Protein Abondance Index is the ratio between the total number of spectra obtained during the protein identification process on the theoretical number of peptides ranging between 800 to 2,500 Da and detectable by mass spectrometry for a given protein
median ratio Rho+ vs WT_E	Protein abundance ration of Rho+ against parental WT BsB1 strain in exponential growth phase in LB medium
median ratio Rho+ vs WT_S	Protein abundance ration of Rho+ against parental WT BsB1 strain in stationary growth phase in LB medium
emPAI	Exponentially modified protein abundance index 10^(PAI)-1
spectral count AI	Abundance index computed as the number of spectra assigned to the protein divided by the number
Sub-group proteins	of theoretical tryptic peptides
number of MS samples	The number of samples in which the protein is identified

## Sheet: A. compar_PAI
S1 Table. Proteomic analysis of B. subtilis BSB1 WT and Rho+ strains grown in LB medium
A. Calculted Protein Abundunce Index (PAI) and median ratio for PAI (Rho+ vs WT) for each protein detected in the samples named below.
Protein ID	Protein ID in the sub-group
Accession	UniProt accession number
Description	Protein description
Gene name	Gene name
median PAI	median PAI for each protein
median ratio Rho+ vs WT_E	Protein abundance ration of Rho+ against parental WT BsB1 strain in exponential growth phase in LB medium
median ratio Rho+ vs WT_S	Protein abundance ration of Rho+ against parental WT BsB1 strain in stationary growth phase in LB medium
Protein ID	accession	description	Number of proteins	gene name	WTE1	WTE2	WTE3	median WT_E	RhoE1	RhoE2	RhoE3	median Rho_E	median ratio Rho+ vs WT_E	WTS1	WTS2	WTS3	median WT_E	RhoS1	RhoS2	RhoS3	median Rho_S	median ratio Rho+ vs WT_S
a1.a1.a1	sp|P37871|RPOC_BACSU	DNA-directed RNA polymerase subunit beta' OS=Bacillus subtilis (strain 168) OX=224308 GN=rpoC PE=1 SV=4	1	rpoC	1.79032	1.87097	1.80645	1.80645	1.56452	1.62903	1.67742	1.62903	0.901786	1.41935	0.887097	1.37097	1.37097	1.53226	1.58065	1.48387	1.53226	1.11765
a2.a1.a1	sp|Q04747|SRFAB_BACSU	Surfactin synthase subunit 2 OS=Bacillus subtilis (strain 168) OX=224308 GN=srfAB PE=1 SV=3	1	srfAB	0.316456	0.348101	0.28481	0.316456	0.164557	0.164557	0.158228	0.164557	0.52	0.575949	0.177215	0.531646	0.531646	0.234177	0.278481	0.291139	0.278481	0.52381
a2.a2.a1	sp|P27206|SRFAA_BACSU	Surfactin synthase subunit 1 OS=Bacillus subtilis (strain 168) OX=224308 GN=srfAA PE=1 SV=4	1	srfAA	0.355556	0.459259	0.348148	0.355556	0.296296	0.251852	0.266667	0.266667	0.75	0.266667	0.0296296	0.222222	0.222222	0.296296	0.274074	0.259259	0.274074	1.23333
a3.a1.a1	sp|P39812|GLTA_BACSU	Glutamate synthase [NADPH] large chain OS=Bacillus subtilis (strain 168) OX=224308 GN=gltA PE=2 SV=3	1	gltA	0.426667	0.466667	0.413333	0.426667	0.626667	0.693333	0.546667	0.626667	1.46875	0.813333	0.36	0.733333	0.733333	1.41333	1.37333	1.18667	1.37333	1.87273
a4.a1.a1	sp|P37870|RPOB_BACSU	DNA-directed RNA polymerase subunit beta OS=Bacillus subtilis (strain 168) OX=224308 GN=rpoB PE=1 SV=2	1	rpoB	1.8	1.85455	1.76364	1.8	1.58182	1.76364	1.63636	1.63636	0.909091	1.49091	0.727273	1.29091	1.29091	1.41818	1.52727	1.50909	1.50909	1.16901
a5.a1.a1	sp|P33166|EFTU_BACSU	Elongation factor Tu OS=Bacillus subtilis (strain 168) OX=224308 GN=tuf PE=1 SV=1	1	tuf	4.73684	4.89474	4.73684	4.73684	5.42105	4.89474	5.36842	5.36842	1.13333	3.78947	2.10526	4.84211	3.78947	4.63158	4	3.52632	4	1.05556
a6.a1.a1	sp|P26901|CATA_BACSU	Vegetative catalase OS=Bacillus subtilis (strain 168) OX=224308 GN=katA PE=1 SV=5	1	katA	1.55	1.7	1.55	1.55	1.3	1.15	1.1	1.15	0.741935	5.05	3.05	4.65	4.65	4.9	4.85	5.1	4.9	1.05376
a7.a1.a1	sp|P80868|EFG_BACSU	Elongation factor G OS=Bacillus subtilis (strain 168) OX=224308 GN=fusA PE=1 SV=3	1	fusA	3.55172	3.51724	3.41379	3.51724	3.44828	3.41379	3.72414	3.44828	0.980392	2.51724	1.51724	2.89655	2.51724	3	2.68966	2.48276	2.68966	1.06849
a8.a1.a1	sp|Q9KWU4|PYC_BACSU	Pyruvate carboxylase OS=Bacillus subtilis (strain 168) OX=224308 GN=pyc PE=3 SV=1	1	pyc	0.66	0.8	0.8	0.8	1.1	1.12	1.18	1.12	1.4	1.46	0.64	1.56	1.46	1.92	1.74	1.56	1.74	1.19178
a9.a1.a1	sp|P28598|CH60_BACSU	60 kDa chaperonin OS=Bacillus subtilis (strain 168) OX=224308 GN=groL PE=1 SV=3	1	groL	3.25	3.08333	3.20833	3.20833	3.125	3.04167	3.375	3.125	0.974026	3.16667	2.33333	3.08333	3.08333	3.33333	3.25	2.79167	3.25	1.05405
b10.a1.a1	sp|P45694|TKT_BACSU	Transketolase OS=Bacillus subtilis (strain 168) OX=224308 GN=tkt PE=3 SV=2	1	tkt	2.48	2.48	2.6	2.48	2.44	2.36	2.44	2.44	0.983871	2.84	1.4	2.76	2.76	2.92	2.92	2.76	2.92	1.05797
b11.a1.a1	sp|P23129|ODO1_BACSU	2-oxoglutarate dehydrogenase E1 component OS=Bacillus subtilis (strain 168) OX=224308 GN=odhA PE=3 SV=3	1	odhA	1.45714	1.42857	1.42857	1.42857	1.34286	1.25714	1.4	1.34286	0.94	2.22857	1.28571	2.05714	2.05714	2.37143	2.37143	2.22857	2.37143	1.15278
b12.a1.a1	sp|P09339|ACNA_BACSU	Aconitate/2-methylaconitate hydratase OS=Bacillus subtilis (strain 168) OX=224308 GN=citB PE=1 SV=4	1	citB	1	0.916667	1.02778	1	0.75	0.666667	0.666667	0.666667	0.666667	2.13889	1.5	2.27778	2.13889	2.30556	2.22222	2.13889	2.22222	1.03896
b13.a1.a1	sp|P80859|6PGD_BACSU	6-phosphogluconate dehydrogenase, NADP(+)-dependent, decarboxylating OS=Bacillus subtilis (strain 168) OX=224308 GN=gndA PE=1 SV=4	1	gndA	2.36	2.48	2.4	2.4	2.44	2.4	2.2	2.4	1	3.28	2.36	3	3	2.88	3	2.76	2.88	0.96
b13.a2.a1	sp|P12013|6PGDH_BACSU	6-phosphogluconate dehydrogenase, NAD(+)-dependent, decarboxylating OS=Bacillus subtilis (strain 168) OX=224308 GN=gntZ PE=1 SV=1	1	gntZ	1.35294	1.41176	1.58824	1.41176	1.47059	1.41176	1.41176	1.41176	1	1.17647	0.470588	0.764706	0.764706	1.11765	0.823529	0.941176	0.941176	1.23077
b14.a1.a1	sp|P09124|G3P1_BACSU	Glyceraldehyde-3-phosphate dehydrogenase 1 OS=Bacillus subtilis (strain 168) OX=224308 GN=gapA PE=1 SV=2	1	gapA	4.53846	4.84615	4.15385	4.53846	4.76923	4.84615	4.38462	4.76923	1.05085	3.46154	1.76923	3.46154	3.46154	4.30769	4.07692	4.23077	4.23077	1.22222
b15.a1.a1	sp|P02968|FLA_BACSU	Flagellin OS=Bacillus subtilis (strain 168) OX=224308 GN=hag PE=1 SV=2	1	hag	5.36364	5.09091	5.36364	5.36364	2	2.27273	2.63636	2.27273	0.423729	6.72727	4.63636	6.54545	6.54545	3	3.09091	2.90909	3	0.458333
b15.a2.a1	sp|O34366|YVZB_BACSU	Putative flagellin YvzB OS=Bacillus subtilis (strain 168) OX=224308 GN=yvzB PE=1 SV=1	1	yvzB	2.33333	2.66667	2.66667	2.66667	0	0	0	0	0	3.66667	2.33333	4	3.66667	1.33333	1.33333	1.66667	1.33333	0.363636
b16.a1.a1	sp|P54418|PCKA_BACSU	Phosphoenolpyruvate carboxykinase (ATP) OS=Bacillus subtilis (strain 168) OX=224308 GN=pckA PE=3 SV=3	1	pckA	0.782609	0.73913	0.869565	0.782609	0.73913	0.695652	0.782609	0.73913	0.944444	3.21739	1.82609	2.95652	2.95652	3.43478	3.17391	3.04348	3.17391	1.07353
b17.a1.a1	sp|Q07833|WAPA_BACSU	tRNA nuclease WapA OS=Bacillus subtilis (strain 168) OX=224308 GN=wapA PE=1 SV=2	1	wapA	0.336538	0.375	0.269231	0.336538	0.125	0.105769	0.115385	0.115385	0.342857	0.355769	0.173077	0.375	0.355769	0.00961538	0.0288462	0.0192308	0.0192308	0.0540541
b18.a1.a1	sp|Q45477|SYI_BACSU	Isoleucine--tRNA ligase OS=Bacillus subtilis (strain 168) OX=224308 GN=ileS PE=3 SV=3	1	ileS	1.58824	1.47059	1.44118	1.47059	1.38235	1.55882	1.44118	1.44118	0.98	1.55882	0.676471	1.58824	1.55882	1.58824	1.52941	1.47059	1.52941	0.981132
b19.a1.a1	sp|P25994|CARB_BACSU	Carbamoyl-phosphate synthase pyrimidine-specific large chain OS=Bacillus subtilis (strain 168) OX=224308 GN=pyrAB PE=3 SV=1	1	pyrAB	1	0.97619	0.833333	0.97619	0.547619	0.785714	0.547619	0.547619	0.560976	1.07143	0.5	1.21429	1.07143	1.30952	1.38095	1.38095	1.38095	1.28889
b19.a2.a1	sp|O32003|YOKD_BACSU	SPbeta prophage-derived aminoglycoside N(3')-acetyltransferase-like protein YokD OS=Bacillus subtilis (strain 168) OX=224308 GN=yokD PE=1 SV=1	1	yokD	0	0	0	0	0	0	0	0	_	0.181818	0	0.181818	0.181818	0	0	0.0909091	0	0
b20.a1.a1	sp|P42974|DHNA_BACSU	NADH dehydrogenase OS=Bacillus subtilis (strain 168) OX=224308 GN=ahpF PE=1 SV=2	1	ahpF	1.4	1.55	1.65	1.55	1.5	1.15	1.1	1.15	0.741935	2.65	1.75	2.85	2.65	3.15	3.05	2.95	3.05	1.15094
b21.a1.a1	sp|P37869|ENO_BACSU	Enolase OS=Bacillus subtilis (strain 168) OX=224308 GN=eno PE=1 SV=4	1	eno	3.58824	3.58824	3.41176	3.58824	3.23529	3.29412	3.41176	3.29412	0.918033	2.88235	2	2.82353	2.82353	3.17647	3.11765	2.82353	3.11765	1.10417
b22.a1.a1	sp|P21880|DLDH1_BACSU	Dihydrolipoyl dehydrogenase OS=Bacillus subtilis (strain 168) OX=224308 GN=pdhD PE=3 SV=1	1	pdhD	3.47059	3.47059	3	3.47059	3	2.82353	3.11765	3	0.864407	2.23529	1.52941	2.64706	2.23529	2.82353	2.58824	2.29412	2.58824	1.15789
b23.a1.a1	sp|O32162|SUFB_BACSU	FeS cluster assembly protein SufB OS=Bacillus subtilis (strain 168) OX=224308 GN=sufB PE=3 SV=1	1	sufB	1.43478	1.6087	1.47826	1.47826	1.30435	1.34783	1.26087	1.30435	0.882353	2.08696	1.13043	2.04348	2.04348	2.43478	2.04348	2.04348	2.04348	1
b24.a1.a1	sp|P21883|ODP2_BACSU	Dihydrolipoyllysine-residue acetyltransferase component of pyruvate dehydrogenase complex OS=Bacillus subtilis (strain 168) OX=224308 GN=pdhC PE=1 SV=2	1	pdhC	3.31579	3.05263	2.84211	3.05263	3.10526	3.31579	3.26316	3.26316	1.06897	2.68421	1.57895	2.63158	2.63158	2.78947	2.68421	2.31579	2.68421	1.02
b25.a1.a1	sp|Q05873|SYV_BACSU	Valine--tRNA ligase OS=Bacillus subtilis (strain 168) OX=224308 GN=valS PE=1 SV=3	1	valS	1.06977	1.11628	1	1.06977	1.13953	1.11628	1.2093	1.13953	1.06522	1	0.418605	1.04651	1	0.860465	0.976744	0.930233	0.930233	0.930233
b26.a1.a1	sp|P94391|ROCA2_BACSU	1-pyrroline-5-carboxylate dehydrogenase 2 OS=Bacillus subtilis (strain 168) OX=224308 GN=putC PE=2 SV=2	1	putC	0.5	0.416667	0.416667	0.416667	0	0.0416667	0.0416667	0.0416667	0.1	2.33333	1.58333	2.33333	2.33333	2.75	2.58333	2.33333	2.58333	1.10714
b26.a2.a1	sp|P36947|RBSA_BACSU	Ribose import ATP-binding protein RbsA OS=Bacillus subtilis (strain 168) OX=224308 GN=rbsA PE=3 SV=2	1	rbsA	0.727273	0.727273	0.772727	0.727273	0.954545	0.909091	0.954545	0.954545	1.3125	1.45455	0.681818	1.27273	1.27273	1.40909	1.40909	1.22727	1.40909	1.10714
b26.a3.a1	sp|P39634|ROCA_BACSU	1-pyrroline-5-carboxylate dehydrogenase OS=Bacillus subtilis (strain 168) OX=224308 GN=rocA PE=2 SV=1	1	rocA	0.5	0.6	0.55	0.55	0	0	0	0	0	1.45	0.55	1.4	1.4	0.7	0.6	0.5	0.6	0.428571
b27.a1.a1	sp|P12425|GLN1A_BACSU	Glutamine synthetase OS=Bacillus subtilis (strain 168) OX=224308 GN=glnA PE=1 SV=3	1	glnA	2.2	2.45	2.5	2.45	2.3	2.25	2.2	2.25	0.918367	2.35	1.7	2.45	2.35	2.65	2.6	2.6	2.6	1.10638
b28.a1.a1	sp|P37809|ATPB_BACSU	ATP synthase subunit beta OS=Bacillus subtilis (strain 168) OX=224308 GN=atpD PE=1 SV=1	1	atpD	3.13636	3.36364	3.27273	3.27273	2.31818	2.31818	2.40909	2.31818	0.708333	2.68182	1.54545	2.59091	2.59091	1.77273	1.81818	1.68182	1.77273	0.684211
b29.a1.a1	sp|P21879|IMDH_BACSU	Inosine-5'-monophosphate dehydrogenase OS=Bacillus subtilis (strain 168) OX=224308 GN=guaB PE=1 SV=2	1	guaB	1.72	1.88	1.64	1.72	1.56	1.64	1.72	1.64	0.953488	1.88	1.44	2.16	1.88	2.36	2.12	1.92	2.12	1.12766
b30.a1.a1	sp|P42412|IOLA_BACSU	Malonate-semialdehyde dehydrogenase OS=Bacillus subtilis (strain 168) OX=224308 GN=iolA PE=1 SV=1	1	iolA	0.55	0.65	0.75	0.65	0.5	0.4	0.35	0.4	0.615385	2.8	1.9	2.95	2.8	2.5	2.75	2.55	2.55	0.910714
b31.a1.a1	sp|P42415|IOLD_BACSU	3D-(3,5/4)-trihydroxycyclohexane-1,2-dione hydrolase OS=Bacillus subtilis (strain 168) OX=224308 GN=iolD PE=1 SV=2	1	iolD	0.380952	0.52381	0.47619	0.47619	0.285714	0.190476	0.285714	0.285714	0.6	2.61905	1.71429	2.52381	2.52381	2.19048	2.38095	2.04762	2.19048	0.867925
b32.a1.a1	sp|P50849|PNP_BACSU	Polyribonucleotide nucleotidyltransferase OS=Bacillus subtilis (strain 168) OX=224308 GN=pnp PE=1 SV=3	1	pnp (pnpA)	1.48485	1.48485	1.45455	1.48485	1.42424	1.36364	1.48485	1.42424	0.959184	1.39394	0.787879	1.21212	1.21212	1.30303	1.33333	1.24242	1.30303	1.075
b33.a1.a1	sp|Q08352|DHA_BACSU	Alanine dehydrogenase OS=Bacillus subtilis (strain 168) OX=224308 GN=ald PE=1 SV=1	1	ald	1.38889	1.66667	1.55556	1.55556	0.388889	0.388889	0.388889	0.388889	0.25	3.33333	2.05556	3.33333	3.33333	3.11111	3.44444	3.05556	3.11111	0.933333
b34.a1.a1	sp|P37465|SYM_BACSU	Methionine--tRNA ligase OS=Bacillus subtilis (strain 168) OX=224308 GN=metG PE=3 SV=1	1	metG	1.25	1.13889	1.33333	1.25	1.33333	1.25	1.25	1.25	1	1.25	0.638889	1.16667	1.16667	1.27778	1.19444	1.11111	1.19444	1.02381
b35.a1.a1	sp|P18159|PGCA_BACSU	Phosphoglucomutase OS=Bacillus subtilis (strain 168) OX=224308 GN=pgcA PE=1 SV=3	1	pgcA	1.82143	1.75	1.64286	1.75	1.89286	1.78571	1.82143	1.82143	1.04082	1.89286	0.892857	1.82143	1.82143	1.78571	1.85714	1.85714	1.85714	1.01961
b36.a1.a1	sp|Q03222|RHO_BACSU	Transcription termination factor Rho OS=Bacillus subtilis (strain 168) OX=224308 GN=rho PE=3 SV=3	1	rho	0.75	0.9	0.95	0.9	2.7	2.7	2.8	2.7	3	0.4	0.15	0.35	0.35	2.8	2.65	2.7	2.7	7.71429
b37.a1.a1	sp|P17820|DNAK_BACSU	Chaperone protein DnaK OS=Bacillus subtilis (strain 168) OX=224308 GN=dnaK PE=1 SV=3	1	dnaK	1.87097	1.80645	1.77419	1.80645	1.87097	1.77419	1.87097	1.87097	1.03571	1.51613	1.06452	1.58065	1.51613	1.58065	1.54839	1.41935	1.54839	1.02128
b38.a1.a1	sp|P80698|TIG_BACSU	Trigger factor OS=Bacillus subtilis (strain 168) OX=224308 GN=tig PE=1 SV=3	1	tig	3.0625	3.1875	2.625	3.0625	2.75	2.8125	3.1875	2.8125	0.918367	2.5625	2.125	2.5	2.5	2.125	2.5	2.25	2.25	0.9
b39.a1.a1	sp|P39126|IDH_BACSU	Isocitrate dehydrogenase [NADP] OS=Bacillus subtilis (strain 168) OX=224308 GN=icd PE=1 SV=1	1	icd	1.47059	1.70588	1.52941	1.52941	1.05882	1.05882	1.11765	1.05882	0.692308	2.88235	2.23529	3.05882	2.88235	2.58824	2.52941	2.82353	2.58824	0.897959
b40.a1.a1	sp|P18158|GLPD_BACSU	Aerobic glycerol-3-phosphate dehydrogenase OS=Bacillus subtilis (strain 168) OX=224308 GN=glpD PE=2 SV=2	1	glpD	1.64286	1.67857	1.53571	1.64286	1.57143	1.53571	1.75	1.57143	0.956522	1.03571	0.642857	1	1	1.03571	0.964286	0.928571	0.964286	0.964286
b41.a1.a1	sp|P37571|CLPC_BACSU	Negative regulator of genetic competence ClpC/MecB OS=Bacillus subtilis (strain 168) OX=224308 GN=clpC PE=1 SV=1	1	clpC	0.736842	0.710526	0.763158	0.736842	0.894737	0.894737	0.842105	0.894737	1.21429	1.21053	0.578947	1.18421	1.18421	1.36842	1.18421	1.26316	1.26316	1.06667
b42.a1.a1	sp|P80877|METE_BACSU	5-methyltetrahydropteroyltriglutamate--homocysteine methyltransferase OS=Bacillus subtilis (strain 168) OX=224308 GN=metE PE=1 SV=4	1	metE	0.131579	0.131579	0.131579	0.131579	0	0	0	0	0	1.5	0.842105	1.42105	1.42105	0.947368	1	0.789474	0.947368	0.666667
b43.a1.a1	sp|P80239|AHPC_BACSU	Alkyl hydroperoxide reductase C OS=Bacillus subtilis (strain 168) OX=224308 GN=ahpC PE=1 SV=2	1	ahpC	2.7	2.9	2.6	2.7	2.7	2.9	2.5	2.7	1	4.8	3.8	5	4.8	5.3	5.2	5.1	5.2	1.08333
b44.a1.a1	sp|P38494|RS1H_BACSU	30S ribosomal protein S1 homolog OS=Bacillus subtilis (strain 168) OX=224308 GN=ypfD PE=1 SV=1	1	ypfD	1.89474	1.78947	1.68421	1.78947	1.63158	1.78947	2.05263	1.78947	1	2.84211	1.78947	2.78947	2.78947	2.89474	2.84211	2.73684	2.84211	1.01887
b45.a1.a1	sp|O31605|PEPF_BACSU	Oligoendopeptidase F homolog OS=Bacillus subtilis (strain 168) OX=224308 GN=yjbG PE=3 SV=2	1	yjbG	0.75	0.78125	0.90625	0.78125	0.78125	0.75	0.8125	0.78125	1	1.25	0.90625	1.3125	1.25	1.5	1.34375	1.375	1.375	1.1
b46.a1.a1	sp|P08065|SDHA_BACSU	Succinate dehydrogenase flavoprotein subunit OS=Bacillus subtilis (strain 168) OX=224308 GN=sdhA PE=3 SV=4	1	sdhA	1	0.833333	0.933333	0.933333	0.933333	0.766667	0.9	0.9	0.964286	1.2	0.833333	1.33333	1.2	1.63333	1.36667	1.26667	1.36667	1.13889
b47.a1.a1	sp|P18255|SYT1_BACSU	Threonine--tRNA ligase 1 OS=Bacillus subtilis (strain 168) OX=224308 GN=thrS PE=2 SV=1	1	thrS	1.44444	1.44444	1.37037	1.44444	1.2963	1.18519	1.37037	1.2963	0.897436	1.48148	0.777778	1.44444	1.44444	1.25926	1.48148	1.2963	1.2963	0.897436
b47.a2.a1	sp|P13485|TAGF_BACSU	Teichoic acid poly(glycerol phosphate) polymerase OS=Bacillus subtilis (strain 168) OX=224308 GN=tagF PE=1 SV=1	1	tagF	0.717949	0.589744	0.717949	0.717949	0.589744	0.641026	0.717949	0.641026	0.892857	0.461538	0.205128	0.384615	0.384615	0.384615	0.333333	0.333333	0.333333	0.866667
b48.a1.a1	sp|P36430|SYL_BACSU	Leucine--tRNA ligase OS=Bacillus subtilis (strain 168) OX=224308 GN=leuS PE=3 SV=3	1	leuS	1.23333	1.26667	1.2	1.23333	1.26667	1.33333	1.13333	1.26667	1.02703	1.06667	0.566667	1.03333	1.03333	1.06667	1.03333	0.866667	1.03333	1
b49.a1.a1	sp|P05653|GYRA_BACSU	DNA gyrase subunit A OS=Bacillus subtilis (strain 168) OX=224308 GN=gyrA PE=1 SV=1	1	gyrA	0.902439	0.902439	0.780488	0.902439	0.829268	0.780488	0.804878	0.804878	0.891892	0.585366	0.243902	0.439024	0.439024	0.658537	0.682927	0.609756	0.658537	1.5
b50.a1.a1	sp|P39120|CISY2_BACSU	Citrate synthase 2 OS=Bacillus subtilis (strain 168) OX=224308 GN=citZ PE=1 SV=2	1	citZ	0.75	0.875	0.875	0.875	0.3125	0.1875	0.1875	0.1875	0.214286	2.9375	1.9375	3.4375	2.9375	2.8125	2.5625	2.3125	2.5625	0.87234
b50.a2.a1	sp|P39119|CISY_BACSU	Citrate synthase 1 OS=Bacillus subtilis (strain 168) OX=224308 GN=citA PE=1 SV=2	1	citA	0	0.0526316	0.0526316	0.0526316	0.105263	0.0526316	0.157895	0.105263	2	0.105263	0.0526316	0.105263	0.105263	0.210526	0.157895	0.157895	0.157895	1.5
b50.a3.a1	sp|P45858|MMGD_BACSU	Citrate/2-methylcitrate synthase OS=Bacillus subtilis (strain 168) OX=224308 GN=mmgD PE=1 SV=1	1	mmgD	0	0	0.0588235	0	0	0	0	0	_	0.176471	0.0588235	0.117647	0.117647	0.117647	0.0588235	0.0588235	0.0588235	0.5
b51.a1.a1	sp|P80860|G6PI_BACSU	Glucose-6-phosphate isomerase OS=Bacillus subtilis (strain 168) OX=224308 GN=pgi PE=1 SV=4	1	pgi	3.11765	3.05882	2.88235	3.05882	3.05882	2.70588	2.88235	2.88235	0.942308	3.47059	2.05882	3.23529	3.23529	3.41176	3.23529	3	3.23529	1
b52.a1.a1	sp|P08838|PT1_BACSU	Phosphoenolpyruvate-protein phosphotransferase OS=Bacillus subtilis (strain 168) OX=224308 GN=ptsI PE=1 SV=3	1	ptsI	1.57143	1.60714	1.64286	1.60714	1.53571	1.60714	1.67857	1.60714	1	1.21429	0.821429	1.14286	1.14286	1.14286	1.17857	1.17857	1.17857	1.03125
b53.a1.a1	sp|P21881|ODPA_BACSU	Pyruvate dehydrogenase E1 component subunit alpha OS=Bacillus subtilis (strain 168) OX=224308 GN=pdhA PE=1 SV=3	1	pdhA	3.38462	3.84615	3.76923	3.76923	3.61538	3.38462	3.61538	3.61538	0.959184	2.61538	1.92308	2.69231	2.61538	3	2.69231	3	3	1.14706
b54.a1.a1	sp|P29727|GUAA_BACSU	GMP synthase [glutamine-hydrolyzing] OS=Bacillus subtilis (strain 168) OX=224308 GN=guaA PE=3 SV=3	1	guaA	2.30435	2.26087	2.17391	2.26087	2.30435	2.21739	2.43478	2.30435	1.01923	2.04348	1.17391	1.73913	1.73913	2.13043	1.95652	1.86957	1.95652	1.125
b55.a1.a1	sp|P13243|ALF_BACSU	Probable fructose-bisphosphate aldolase OS=Bacillus subtilis (strain 168) OX=224308 GN=fbaA PE=1 SV=2	1	fbaA	3.41667	3.58333	3.66667	3.58333	3.83333	3.66667	3.5	3.66667	1.02326	2.75	2	3.16667	2.75	3.41667	3.25	3.08333	3.25	1.18182
b55.a2.a1	sp|P42420|IOLJ_BACSU	6-phospho-5-dehydro-2-deoxy-D-gluconate aldolase OS=Bacillus subtilis (strain 168) OX=224308 GN=iolJ PE=1 SV=1	1	iolJ	0	0	0	0	0	0	0	0	_	0.529412	0.294118	0.529412	0.529412	0.588235	0.470588	0.705882	0.588235	1.11111
b56.a1.a1	sp|P80886|SUCC_BACSU	Succinate--CoA ligase [ADP-forming] subunit beta OS=Bacillus subtilis (strain 168) OX=224308 GN=sucC PE=1 SV=2	1	sucC	1.08333	1.125	1.04167	1.08333	1.125	1.04167	1	1.04167	0.961538	2.04167	1.375	2	2	2.04167	2	2.08333	2.04167	1.02083
b57.a1.a1	sp|P39795|TREC_BACSU	Trehalose-6-phosphate hydrolase OS=Bacillus subtilis (strain 168) OX=224308 GN=treA PE=1 SV=2	1	treA	1.11111	1.18519	1.18519	1.18519	1.59259	1.33333	1.18519	1.33333	1.125	1.44444	0.666667	1.11111	1.11111	1.37037	1.33333	1.25926	1.33333	1.2
b58.a1.a1	sp|O34645|AGAL_BACSU	Alpha-galactosidase OS=Bacillus subtilis (strain 168) OX=224308 GN=melA PE=1 SV=1	1	melA	0.0588235	0.176471	0.176471	0.176471	0	0	0	0	0	3.29412	1.94118	3.76471	3.29412	0	0	0	0	0
b59.a1.a1	sp|P54420|ASNB_BACSU	Asparagine synthetase [glutamine-hydrolyzing] 1 OS=Bacillus subtilis (strain 168) OX=224308 GN=asnB PE=1 SV=2	1	asnB	1.38235	1.47059	1.41176	1.41176	1.44118	1.35294	1.41176	1.41176	1	0.294118	0.0294118	0.264706	0.264706	0.705882	0.705882	0.882353	0.705882	2.66667
b60.a1.a1	sp|O32038|SYDND_BACSU	Aspartate--tRNA(Asp/Asn) ligase OS=Bacillus subtilis (strain 168) OX=224308 GN=aspS PE=3 SV=1	1	aspS	1.28	1.32	1.12	1.28	1.24	1.16	1.32	1.24	0.96875	1.48	0.84	1.52	1.48	1.48	1.6	1.56	1.56	1.05405
b61.a1.a1	sp|P24141|OPPA_BACSU	Oligopeptide-binding protein OppA OS=Bacillus subtilis (strain 168) OX=224308 GN=oppA PE=1 SV=1	1	oppA	0.28	0.28	0.24	0.28	0	0	0	0	0	1.48	1	1.4	1.4	1.84	1.8	1.52	1.8	1.28571
b61.a2.a1	sp|P26906|DPPE_BACSU	Dipeptide-binding protein DppE OS=Bacillus subtilis (strain 168) OX=224308 GN=dppE PE=2 SV=4	1	dppE	0	0	0	0	0	0	0	0	_	0.4	0.15	0.35	0.35	0.05	0.05	0	0.05	0.142857
b62.a1.a1	sp|P17922|SYFB_BACSU	Phenylalanine--tRNA ligase beta subunit OS=Bacillus subtilis (strain 168) OX=224308 GN=pheT PE=3 SV=2	1	pheT	1	1.16667	0.972222	1	1.25	1.27778	1.05556	1.25	1.25	0.972222	0.333333	1.16667	0.972222	1.08333	1.22222	1.08333	1.08333	1.11429
b63.a1.a1	sp|O34526|SYA_BACSU	Alanine--tRNA ligase OS=Bacillus subtilis (strain 168) OX=224308 GN=alaS PE=3 SV=1	1	alaS	0.925	0.925	0.9	0.925	1	1	1.1	1	1.08108	0.725	0.275	0.675	0.675	0.7	0.75	0.825	0.75	1.11111
b64.a1.a1	sp|O31716|YKPA_BACSU	Uncharacterized ABC transporter ATP-binding protein YkpA OS=Bacillus subtilis (strain 168) OX=224308 GN=ykpA PE=3 SV=1	1	ykpA	0.962963	1.33333	1.14815	1.14815	1.33333	1.18519	1.33333	1.33333	1.16129	0.592593	0.222222	0.888889	0.592593	1.07407	0.925926	0.888889	0.925926	1.5625
b65.a1.a1	sp|P21882|ODPB_BACSU	Pyruvate dehydrogenase E1 component subunit beta OS=Bacillus subtilis (strain 168) OX=224308 GN=pdhB PE=3 SV=2	1	pdhB	3	3.46667	3.26667	3.26667	3.4	3.13333	3.13333	3.13333	0.959184	2.66667	1.53333	2.66667	2.66667	2.86667	2.73333	2.86667	2.86667	1.075
b65.a2.a1	sp|P37941|ODBB_BACSU	2-oxoisovalerate dehydrogenase subunit beta OS=Bacillus subtilis (strain 168) OX=224308 GN=bfmBAB PE=1 SV=1	1	bfmBAB	0.769231	0.923077	1.07692	0.923077	1	1.07692	0.923077	1	1.08333	1.53846	0.846154	1.46154	1.46154	1.61538	1.38462	1.38462	1.38462	0.947368
b66.a1.a1	sp|P49814|MDH_BACSU	Malate dehydrogenase OS=Bacillus subtilis (strain 168) OX=224308 GN=mdh PE=1 SV=3	1	mdh	2	2.36364	2.63636	2.36364	1.72727	1.45455	1.90909	1.72727	0.730769	4.09091	2.81818	4.54545	4.09091	4.09091	4.09091	3.72727	4.09091	1
b67.a1.a1	sp|P46906|SYR_BACSU	Arginine--tRNA ligase OS=Bacillus subtilis (strain 168) OX=224308 GN=argS PE=3 SV=2	1	argS	2.11111	2	2.03704	2.03704	1.92593	2	1.85185	1.92593	0.945455	2	1	1.7037	1.7037	1.96296	1.96296	2.03704	1.96296	1.15217
b68.a1.a1	sp|P40924|PGK_BACSU	Phosphoglycerate kinase OS=Bacillus subtilis (strain 168) OX=224308 GN=pgk PE=1 SV=3	1	pgk	1.65217	1.86957	2	1.86957	1.82609	1.95652	2.17391	1.95652	1.04651	1.73913	1.04348	1.69565	1.69565	1.95652	1.91304	1.86957	1.91304	1.12821
b69.a1.a1	sp|P37476|FTSH_BACSU	ATP-dependent zinc metalloprotease FtsH OS=Bacillus subtilis (strain 168) OX=224308 GN=ftsH PE=1 SV=1	1	ftsH	1.72	1.64	1.6	1.64	1.72	1.4	1.8	1.72	1.04878	1.56	0.8	1.36	1.36	1.56	1.52	1.6	1.56	1.14706
b70.a1.a1	sp|O31755|SYP_BACSU	Proline--tRNA ligase OS=Bacillus subtilis (strain 168) OX=224308 GN=proS PE=3 SV=1	1	proS	1.48	1.56	1.72	1.56	1.56	1.6	1.44	1.56	1	1.24	0.6	1.44	1.24	1.8	1.6	1.44	1.6	1.29032
b71.a1.a1	sp|P54381|SYGB_BACSU	Glycine--tRNA ligase beta subunit OS=Bacillus subtilis (strain 168) OX=224308 GN=glyS PE=3 SV=2	1	glyS	1.2	1.17143	1.2	1.2	1.11429	1.11429	1.05714	1.11429	0.928571	0.971429	0.314286	0.971429	0.971429	1.05714	1.05714	1	1.05714	1.08824
b72.a1.a1	sp|P45745|DHBF_BACSU	Dimodular nonribosomal peptide synthase OS=Bacillus subtilis (strain 168) OX=224308 GN=dhbF PE=1 SV=4	1	dhbF	0.170455	0.193182	0.136364	0.170455	0.272727	0.136364	0.227273	0.227273	1.33333	0.329545	0.0454545	0.306818	0.306818	0.25	0.227273	0.25	0.25	0.814815
b73.a1.a1	sp|P42919|RL2_BACSU	50S ribosomal protein L2 OS=Bacillus subtilis (strain 168) OX=224308 GN=rplB PE=1 SV=3	1	rplB	4.8	5.4	5.1	5.1	5.1	4.8	4.7	4.8	0.941176	3	1.5	4	3	3.2	3.3	3.2	3.2	1.06667
b74.a1.a1	sp|P37808|ATPA_BACSU	ATP synthase subunit alpha OS=Bacillus subtilis (strain 168) OX=224308 GN=atpA PE=1 SV=3	1	atpA	2.2	2.4	2.25	2.25	1.65	1.65	1.75	1.65	0.733333	1.95	1.65	1.7	1.7	1.5	1.6	1.35	1.5	0.882353
b75.a1.a1	sp|P80700|EFTS_BACSU	Elongation factor Ts OS=Bacillus subtilis (strain 168) OX=224308 GN=tsf PE=1 SV=3	1	tsf	3.13333	3.13333	3.26667	3.13333	2.86667	2.8	3	2.86667	0.914894	2.53333	1.46667	2.46667	2.46667	2.46667	2.66667	2.4	2.46667	1
b76.a1.a1	sp|O32165|SUFD_BACSU	FeS cluster assembly protein SufD OS=Bacillus subtilis (strain 168) OX=224308 GN=sufD PE=3 SV=1	1	sufD	2.05263	1.94737	1.89474	1.94737	1.94737	1.84211	2	1.94737	1	2.47368	1.63158	2.36842	2.36842	2.52632	2.47368	2.47368	2.47368	1.04444
b77.a1.a1	sp|O05268|FENR2_BACSU	Ferredoxin--NADP reductase 2 OS=Bacillus subtilis (strain 168) OX=224308 GN=yumC PE=1 SV=2	1	yumC	2.10526	2.10526	2.05263	2.10526	2	2.10526	2.15789	2.10526	1	2.10526	1.63158	2.36842	2.10526	2.31579	2.26316	2.10526	2.26316	1.075
b78.a1.a1	sp|O30509|GATB_BACSU	Aspartyl/glutamyl-tRNA(Asn/Gln) amidotransferase subunit B OS=Bacillus subtilis (strain 168) OX=224308 GN=gatB PE=1 SV=2	1	gatB	1.30769	1.19231	1.26923	1.26923	1.26923	1.15385	1.30769	1.26923	1	0.961538	0.653846	1.19231	0.961538	1.30769	1.11538	1.03846	1.11538	1.16
b79.a1.a1	sp|P21464|RS2_BACSU	30S ribosomal protein S2 OS=Bacillus subtilis (strain 168) OX=224308 GN=rpsB PE=1 SV=3	1	rpsB	4	3.2	3.3	3.3	3.3	3.3	4	3.3	1	2.7	1.4	2.1	2.1	2.2	2	2.3	2.2	1.04762
b80.a1.a1	sp|P39773|GPMI_BACSU	2,3-bisphosphoglycerate-independent phosphoglycerate mutase OS=Bacillus subtilis (strain 168) OX=224308 GN=gpmI PE=1 SV=4	1	gpmI	1.68421	1.68421	1.63158	1.68421	1.78947	2	2.10526	2	1.1875	1.94737	1.21053	1.73684	1.73684	1.84211	1.89474	2	1.89474	1.09091
b81.a1.a1	sp|P22250|SYE_BACSU	Glutamate--tRNA ligase OS=Bacillus subtilis (strain 168) OX=224308 GN=gltX PE=3 SV=1	1	gltX	1.85	1.85	1.8	1.85	1.7	1.75	1.7	1.7	0.918919	1.65	1.05	1.6	1.6	1.6	1.55	1.5	1.55	0.96875
b82.a1.a1	sp|P80866|SUFC_BACSU	Vegetative protein 296 OS=Bacillus subtilis (strain 168) OX=224308 GN=sufC PE=1 SV=3	1	sufC	1.66667	1.6	1.6	1.6	1.46667	1.4	1.73333	1.46667	0.916667	1.93333	0.933333	2.66667	1.93333	2.86667	2.53333	2.4	2.53333	1.31034
b83.a1.a1	sp|O31645|PTN3B_BACSU	PTS system mannose-specific EIIBCA component OS=Bacillus subtilis (strain 168) OX=224308 GN=manP PE=1 SV=2	1	manP	1.47826	1.6087	1.78261	1.6087	1.52174	1.26087	1.73913	1.52174	0.945946	1.08696	0.478261	0.956522	0.956522	0.913043	0.869565	0.826087	0.869565	0.909091
b84.a1.a1	sp|P30949|GSA_BACSU	Glutamate-1-semialdehyde 2,1-aminomutase OS=Bacillus subtilis (strain 168) OX=224308 GN=hemL PE=1 SV=1	1	hemL	0.75	0.9375	1	0.9375	1	1	1.0625	1	1.06667	2	1.375	2.1875	2	2.6875	2.3125	2.25	2.3125	1.15625
b85.a1.a1	sp|P21466|RS4_BACSU	30S ribosomal protein S4 OS=Bacillus subtilis (strain 168) OX=224308 GN=rpsD PE=1 SV=3	1	rpsD	3.16667	2.83333	2.75	2.83333	2.58333	2.91667	3.16667	2.91667	1.02941	2.41667	1.91667	2	2	2.08333	2.08333	2.16667	2.08333	1.04167
b86.a1.a1	sp|P80885|KPYK_BACSU	Pyruvate kinase OS=Bacillus subtilis (strain 168) OX=224308 GN=pyk PE=1 SV=2	1	pyk	1.90476	1.57143	1.61905	1.61905	1.66667	1.61905	1.61905	1.61905	1	1.19048	0.761905	1.38095	1.19048	1.38095	1.2381	1	1.2381	1.04
b87.a1.a1	sp|O32039|SYH_BACSU	Histidine--tRNA ligase OS=Bacillus subtilis (strain 168) OX=224308 GN=hisS PE=3 SV=1	1	hisS	0.913043	1.08696	1.21739	1.08696	1.34783	1.04348	1	1.04348	0.96	1.30435	0.73913	1.47826	1.30435	1.69565	1.30435	1.30435	1.30435	1
b88.a1.a1	sp|P39912|AROG_BACSU	Protein AroA(G) OS=Bacillus subtilis (strain 168) OX=224308 GN=aroA PE=1 SV=1	1	aroA	1.5	1.41667	1.75	1.5	1.5	1.16667	1.91667	1.5	1	2.91667	1.5	2.83333	2.83333	3.33333	3.33333	3.33333	3.33333	1.17647
b89.a1.a1	sp|O32164|SUFS_BACSU	Cysteine desulfurase SufS OS=Bacillus subtilis (strain 168) OX=224308 GN=sufS PE=1 SV=1	1	sufS	1.10526	1.05263	1	1.05263	0.947368	1	1.15789	1	0.95	1.47368	1.10526	1.47368	1.47368	2.21053	2.15789	1.84211	2.15789	1.46429
b90.a1.a1	sp|P70965|MURA1_BACSU	UDP-N-acetylglucosamine 1-carboxyvinyltransferase 1 OS=Bacillus subtilis (strain 168) OX=224308 GN=murAA PE=1 SV=1	1	murAA	1.61905	1.85714	1.66667	1.66667	2.09524	1.80952	1.61905	1.80952	1.08571	0.285714	0.047619	0.190476	0.190476	0.619048	0.714286	0.619048	0.619048	3.25
b91.a1.a1	sp|O34425|G3P2_BACSU	Glyceraldehyde-3-phosphate dehydrogenase 2 OS=Bacillus subtilis (strain 168) OX=224308 GN=gapB PE=1 SV=1	1	gapB	0.357143	0.285714	0.0714286	0.285714	0.357143	0.285714	0.214286	0.285714	1	2.14286	1.28571	2.07143	2.07143	2.64286	2.92857	2.64286	2.64286	1.27586
b92.a1.a1	sp|O06491|GATA_BACSU	Glutamyl-tRNA(Gln) amidotransferase subunit A OS=Bacillus subtilis (strain 168) OX=224308 GN=gatA PE=3 SV=3	1	gatA	1.6087	1.69565	1.73913	1.69565	1.78261	1.73913	1.69565	1.73913	1.02564	1.3913	0.869565	1.52174	1.3913	1.52174	1.6087	1.52174	1.52174	1.09375
b93.a1.a1	sp|Q45493|RNJ1_BACSU	Ribonuclease J1 OS=Bacillus subtilis (strain 168) OX=224308 GN=rnjA PE=1 SV=1	1	rnjA	1.26923	1.30769	1.30769	1.30769	1.38462	1.34615	1.38462	1.38462	1.05882	1.07692	0.423077	1.19231	1.07692	1.15385	1.11538	1.23077	1.15385	1.07143
b94.a1.a1	sp|P13242|PYRG_BACSU	CTP synthase OS=Bacillus subtilis (strain 168) OX=224308 GN=pyrG PE=3 SV=1	1	pyrG	1.33333	1.18519	1.07407	1.18519	1.51852	1.14815	1.18519	1.18519	1	0.962963	0.555556	0.888889	0.888889	1.07407	1.07407	1	1.07407	1.20833
b95.a1.a1	sp|P40871|DHBE_BACSU	2,3-dihydroxybenzoate-AMP ligase OS=Bacillus subtilis (strain 168) OX=224308 GN=dhbE PE=1 SV=2	1	dhbE	1.10526	1.21053	1.36842	1.21053	1.57895	1.31579	1.63158	1.57895	1.30435	1.68421	0.894737	1.84211	1.68421	1.78947	1.94737	1.89474	1.89474	1.125
b96.a1.a1	sp|P54547|G6PD_BACSU	Glucose-6-phosphate 1-dehydrogenase OS=Bacillus subtilis (strain 168) OX=224308 GN=zwf PE=1 SV=2	1	zwf	1.17391	1.13043	1.17391	1.17391	1.21739	0.826087	1.17391	1.17391	1	1.34783	0.869565	1.13043	1.13043	1.30435	1.08696	1.17391	1.17391	1.03846
b97.a1.a1	sp|P32727|NUSA_BACSU	Transcription termination/antitermination protein NusA OS=Bacillus subtilis (strain 168) OX=224308 GN=nusA PE=1 SV=2	1	nusA	2.11765	1.82353	1.88235	1.88235	1.70588	1.52941	1.82353	1.70588	0.90625	1.47059	0.823529	1.35294	1.35294	1.41176	1.47059	1.29412	1.41176	1.04348
b98.a1.a1	sp|P28366|SECA_BACSU	Protein translocase subunit SecA OS=Bacillus subtilis (strain 168) OX=224308 GN=secA PE=1 SV=1	1	secA	0.772727	0.75	0.659091	0.75	0.795455	0.704545	0.636364	0.704545	0.939394	0.295455	0.136364	0.477273	0.295455	0.318182	0.454545	0.363636	0.363636	1.23077
b99.a1.a1	sp|P39062|ACSA_BACSU	Acetyl-coenzyme A synthetase OS=Bacillus subtilis (strain 168) OX=224308 GN=acsA PE=1 SV=1	1	acsA	0	0.0454545	0.0454545	0.0454545	0	0	0	0	0	1.31818	0.727273	1.5	1.31818	1.68182	1.59091	1.31818	1.59091	1.2069
c100.a1.a1	sp|O34591|ACOB_BACSU	Acetoin:2,6-dichlorophenolindophenol oxidoreductase subunit beta OS=Bacillus subtilis (strain 168) OX=224308 GN=acoB PE=3 SV=3	1	acoB	0.25	0.3125	0.4375	0.3125	0	0	0	0	0	2.25	1.5625	2.5625	2.25	1.3125	1.375	1.3125	1.3125	0.583333
c101.a1.a1	sp|P27876|TPIS_BACSU	Triosephosphate isomerase OS=Bacillus subtilis (strain 168) OX=224308 GN=tpiA PE=1 SV=3	1	tpiA	3.7	3.4	3.7	3.7	3.5	3.5	3.9	3.5	0.945946	3.6	2.4	3.9	3.6	4.1	3.7	3.8	3.8	1.05556
c102.a1.a1	sp|P39646|PTAS_BACSU	Phosphate acetyltransferase OS=Bacillus subtilis (strain 168) OX=224308 GN=pta PE=1 SV=3	1	pta	2.21429	2.28571	2.5	2.28571	2.14286	2.42857	2.42857	2.42857	1.0625	2.57143	1.35714	2.42857	2.42857	2.14286	2.14286	2	2.14286	0.882353
c103.a1.a1	sp|P45743|DHBB_BACSU	Isochorismatase OS=Bacillus subtilis (strain 168) OX=224308 GN=dhbB PE=1 SV=1	1	dhbB	2.09091	2.27273	2.09091	2.09091	2.54545	2.09091	1.81818	2.09091	1	2.81818	1.90909	3.27273	2.81818	2.72727	2.90909	2.27273	2.72727	0.967742
c104.a1.a1	sp|P20166|PTG3C_BACSU	PTS system glucose-specific EIICBA component OS=Bacillus subtilis (strain 168) OX=224308 GN=ptsG PE=1 SV=2	1	ptsG	1.63158	1.63158	1.94737	1.63158	1.94737	1.63158	1.63158	1.63158	1	1.10526	0.473684	1.10526	1.10526	1.21053	1.47368	1.10526	1.21053	1.09524
c105.a1.a1	sp|O34340|FABF_BACSU	3-oxoacyl-[acyl-carrier-protein] synthase 2 OS=Bacillus subtilis (strain 168) OX=224308 GN=fabF PE=1 SV=1	1	fabF	2.46154	2.61538	2.38462	2.46154	2.07692	2.23077	2.53846	2.23077	0.90625	1.69231	0.846154	1.53846	1.53846	1.92308	1.53846	1.61538	1.61538	1.05
c106.a1.a1	sp|P96583|TOP3_BACSU	DNA topoisomerase 3 OS=Bacillus subtilis (strain 168) OX=224308 GN=topB PE=3 SV=1	1	topB	0.692308	0.692308	0.615385	0.692308	0.615385	0.641026	0.589744	0.615385	0.888889	0.307692	0.0512821	0.282051	0.282051	0.358974	0.358974	0.435897	0.358974	1.27273
c107.a1.a1	sp|O06478|ALDH5_BACSU	Benzaldehyde dehydrogenase YfmT OS=Bacillus subtilis (strain 168) OX=224308 GN=yfmT PE=1 SV=1	1	yfmT	1.05	0.95	1.1	1.05	0.45	0.4	0.35	0.4	0.380952	1.4	0.75	1.65	1.4	0.65	0.55	0.45	0.55	0.392857
c108.a1.a1	sp|O31489|YDCI_BACSU	Uncharacterized protein YdcI OS=Bacillus subtilis (strain 168) OX=224308 GN=ydcI PE=4 SV=2	1	ydcI	0.513514	0.405405	0.432432	0.432432	0.513514	0.675676	0.648649	0.648649	1.5	0.243243	0.0540541	0.216216	0.216216	0.27027	0.405405	0.513514	0.405405	1.875
c109.a1.a1	sp|P51785|ILVD_BACSU	Dihydroxy-acid dehydratase OS=Bacillus subtilis (strain 168) OX=224308 GN=ilvD PE=1 SV=4	1	ilvD	0.117647	0.0588235	0.117647	0.117647	0	0	0	0	0	2.11765	1	1.82353	1.82353	1.70588	1.88235	1.58824	1.70588	0.935484
c110.a1.a1	sp|P46320|LICH_BACSU	Probable 6-phospho-beta-glucosidase OS=Bacillus subtilis (strain 168) OX=224308 GN=licH PE=2 SV=1	1	licH	0.65	0.75	0.55	0.65	0	0	0	0	0	1.6	1	1.95	1.6	0.65	0.65	0.5	0.65	0.40625
c111.a1.a1	sp|P20429|RPOA_BACSU	DNA-directed RNA polymerase subunit alpha OS=Bacillus subtilis (strain 168) OX=224308 GN=rpoA PE=1 SV=1	1	rpoA	2.85714	2.57143	2.64286	2.64286	2.64286	2.5	2.71429	2.64286	1	2.64286	1.14286	2	2	2.14286	2.21429	1.85714	2.14286	1.07143
c112.a1.a1	sp|Q04797|DHAS_BACSU	Aspartate-semialdehyde dehydrogenase OS=Bacillus subtilis (strain 168) OX=224308 GN=asd PE=1 SV=1	1	asd	1.92857	2	2.21429	2	1.85714	2	2.07143	2	1	2.78571	1.5	2.78571	2.78571	2.5	2.42857	2.57143	2.5	0.897436
c113.a1.a1	sp|O31760|RNJ2_BACSU	Ribonuclease J2 OS=Bacillus subtilis (strain 168) OX=224308 GN=rnjB PE=1 SV=3	1	rnjB	1.19231	1.30769	1.26923	1.26923	1.42308	1.19231	1.38462	1.38462	1.09091	1.19231	0.576923	1.07692	1.07692	1.19231	1.15385	1.07692	1.15385	1.07143
c114.a1.a1	sp|P54531|DHLE_BACSU	Leucine dehydrogenase OS=Bacillus subtilis (strain 168) OX=224308 GN=yqiT PE=3 SV=1	1	yqiT	1.0625	1.125	1.0625	1.0625	1.0625	1.25	0.9375	1.0625	1	2.125	1.4375	1.875	1.875	1.8125	1.6875	1.9375	1.8125	0.966667
c115.a1.a1	sp|P39814|TOP1_BACSU	DNA topoisomerase 1 OS=Bacillus subtilis (strain 168) OX=224308 GN=topA PE=3 SV=1	1	topA	0.896552	0.827586	1.06897	0.896552	0.862069	1	0.931034	0.931034	1.03846	0.689655	0.206897	0.758621	0.689655	0.62069	0.827586	0.551724	0.62069	0.9
c116.a1.a1	sp|P42418|IOLH_BACSU	Protein IolH OS=Bacillus subtilis (strain 168) OX=224308 GN=iolH PE=4 SV=1	1	iolH	0.333333	0.333333	0.4	0.333333	0.2	0.0666667	0	0.0666667	0.2	2.66667	1.6	2.13333	2.13333	2.06667	2.2	2.33333	2.2	1.03125
c117.a1.a1	sp|O31662|MTNA_BACSU	Methylthioribose-1-phosphate isomerase OS=Bacillus subtilis (strain 168) OX=224308 GN=mtnA PE=1 SV=1	1	mtnA	0.625	0.6875	0.625	0.625	0.125	0.1875	0.1875	0.1875	0.3	2.125	1.625	2.0625	2.0625	2.375	2.0625	2	2.0625	1
c118.a1.a1	sp|P50620|RIR1_BACSU	Ribonucleoside-diphosphate reductase subunit alpha OS=Bacillus subtilis (strain 168) OX=224308 GN=nrdE PE=1 SV=1	1	nrdE	0.928571	0.928571	0.821429	0.928571	0.964286	0.857143	0.928571	0.928571	1	0.5	0.0714286	0.5	0.5	0.428571	0.535714	0.428571	0.428571	0.857143
c118.a2.a1	sp|O31875|NRDEB_BACSU	Ribonucleoside-diphosphate reductase NrdEB subunit alpha OS=Bacillus subtilis (strain 168) OX=224308 GN=nrdEB PE=3 SV=2	1	nrdEB	0.117647	0.117647	0.0980392	0.117647	0.137255	0.0980392	0.137255	0.137255	1.16667	0.0784314	0.0392157	0.0588235	0.0588235	0.0784314	0.0392157	0.0588235	0.0588235	1
c119.a1.a1	sp|P22326|SYY1_BACSU	Tyrosine--tRNA ligase 1 OS=Bacillus subtilis (strain 168) OX=224308 GN=tyrS1 PE=2 SV=2	1	tyrS1	1.45	1.65	1.65	1.65	1.65	1.65	1.45	1.65	1	1.5	0.95	1.45	1.45	1.65	1.6	1.65	1.65	1.13793
c120.a1.a1	sp|P16263|ODO2_BACSU	Dihydrolipoyllysine-residue succinyltransferase component of 2-oxoglutarate dehydrogenase complex OS=Bacillus subtilis (strain 168) OX=224308 GN=odhB PE=3 SV=2	1	odhB	1.27778	1.44444	1.33333	1.33333	1.38889	1.27778	1.33333	1.33333	1	1.72222	1.33333	1.77778	1.72222	2	2.11111	1.77778	2	1.16129
c121.a1.a1	sp|P45744|DHBC_BACSU	Isochorismate synthase DhbC OS=Bacillus subtilis (strain 168) OX=224308 GN=dhbC PE=1 SV=2	1	dhbC	1.3	1.4	1.25	1.3	1.85	1.5	1.65	1.65	1.26923	1.25	0.4	1.15	1.15	1.65	1.6	1.8	1.65	1.43478
c122.a1.a1	sp|O07631|TYPA_BACSU	GTP-binding protein TypA/BipA homolog OS=Bacillus subtilis (strain 168) OX=224308 GN=typA PE=3 SV=1	1	typA	1.07407	1.33333	1.37037	1.33333	1.40741	1.2963	1.25926	1.2963	0.972222	0.62963	0.444444	0.851852	0.62963	0.740741	0.814815	0.777778	0.777778	1.23529
c123.a1.a1	sp|P26899|ASPA_BACSU	Aspartate ammonia-lyase OS=Bacillus subtilis (strain 168) OX=224308 GN=ansB PE=3 SV=2	1	ansB	1.8125	1.8125	2.0625	1.8125	1.6875	1.8125	2	1.8125	1	1.3125	0.5625	1.1875	1.1875	1.5	1.1875	1.25	1.25	1.05263
c124.a1.a1	sp|O31498|DNLJ_BACSU	DNA ligase OS=Bacillus subtilis (strain 168) OX=224308 GN=ligA PE=3 SV=1	1	ligA	0.621622	0.594595	0.594595	0.594595	0.675676	0.702703	0.756757	0.702703	1.18182	0.243243	0	0.432432	0.243243	0.405405	0.432432	0.378378	0.405405	1.66667
c125.a1.a1	sp|P42318|YXJG_BACSU	Uncharacterized protein YxjG OS=Bacillus subtilis (strain 168) OX=224308 GN=yxjG PE=4 SV=3	1	yxjG	0	0.235294	0.235294	0.235294	0	0	0	0	0	2.47059	1.17647	2	2	1.58824	1.52941	1.41176	1.52941	0.764706
c125.a2.a1	sp|P42319|YXJH_BACSU	Uncharacterized protein YxjH OS=Bacillus subtilis (strain 168) OX=224308 GN=yxjH PE=4 SV=4	1	yxjH	0.0666667	0.133333	0.133333	0.133333	0.0666667	0	0.0666667	0.0666667	0.5	1.33333	0.6	1.06667	1.06667	1.33333	0.866667	0.933333	0.933333	0.875
c126.a1.a1	sp|O32176|FADE_BACSU	Probable acyl-CoA dehydrogenase OS=Bacillus subtilis (strain 168) OX=224308 GN=fadE PE=2 SV=1	1	fadE	0	0	0	0	0	0	0	0	_	1	0.576923	0.846154	0.846154	1.19231	1.26923	1.15385	1.19231	1.40909
c127.a1.a1	sp|P42920|RL3_BACSU	50S ribosomal protein L3 OS=Bacillus subtilis (strain 168) OX=224308 GN=rplC PE=1 SV=2	1	rplC	5.14286	4.28571	4.57143	4.57143	4.71429	4.28571	5.14286	4.71429	1.03125	3.28571	1.42857	3.14286	3.14286	3.14286	3.28571	2.57143	3.14286	1
c128.a1.a1	sp|P39148|GLYA_BACSU	Serine hydroxymethyltransferase OS=Bacillus subtilis (strain 168) OX=224308 GN=glyA PE=1 SV=1	1	glyA	2.28571	2	2.28571	2.28571	2.35714	2	2.14286	2.14286	0.9375	2.28571	1.71429	2.35714	2.28571	2.21429	2.42857	2.28571	2.28571	1
c129.a1.a1	sp|P37477|SYK_BACSU	Lysine--tRNA ligase OS=Bacillus subtilis (strain 168) OX=224308 GN=lysS PE=3 SV=1	1	lysS	1.40909	1.45455	1.54545	1.45455	1.36364	1.22727	1.45455	1.36364	0.9375	1.5	0.818182	1.40909	1.40909	1.27273	1.22727	1.18182	1.22727	0.870968
c130.a1.a1	sp|P37877|ACKA_BACSU	Acetate kinase OS=Bacillus subtilis (strain 168) OX=224308 GN=ackA PE=1 SV=1	1	ackA	1.66667	1.61905	1.33333	1.61905	1.57143	1.52381	1.57143	1.57143	0.970588	1.42857	0.857143	1.57143	1.42857	1.33333	1.38095	1.19048	1.33333	0.933333
c131.a1.a1	sp|P18157|GLPK_BACSU	Glycerol kinase OS=Bacillus subtilis (strain 168) OX=224308 GN=glpK PE=1 SV=2	1	glpK	1.68421	1.73684	1.57895	1.68421	1.47368	1.63158	1.47368	1.47368	0.875	1.26316	0.684211	1.15789	1.15789	1.57895	1.42105	1.21053	1.42105	1.22727
c132.a1.a1	sp|P0CI73|GLMS_BACSU	Glutamine--fructose-6-phosphate aminotransferase [isomerizing] OS=Bacillus subtilis (strain 168) OX=224308 GN=glmS PE=2 SV=1	1	glmS	1.1	1.06667	1.03333	1.06667	1.03333	0.966667	0.933333	0.966667	0.90625	0.433333	0.166667	0.633333	0.433333	0.766667	0.833333	0.833333	0.833333	1.92308
c133.a1.a1	sp|P17889-2|IF2_BACSU	Isoform Beta of Translation initiation factor IF-2 OS=Bacillus subtilis (strain 168) OX=224308 GN=infB	2	infB	1.29167	1.125	1.16667	1.16667	1.125	0.875	1.25	1.125	0.964286	0.708333	0.25	0.833333	0.708333	0.958333	0.916667	0.875	0.916667	1.29412
c134.a1.a1	sp|P20691|AROA_BACSU	3-phosphoshikimate 1-carboxyvinyltransferase OS=Bacillus subtilis (strain 168) OX=224308 GN=aroA PE=3 SV=1	1	aroA	1.44444	1.44444	1.38889	1.44444	1.22222	1.05556	1	1.05556	0.730769	1.33333	0.666667	1.55556	1.33333	1.27778	1.27778	0.888889	1.27778	0.958333
c135.a1.a1	sp|O31777|BIOF1_BACSU	8-amino-7-oxononanoate synthase 1 OS=Bacillus subtilis (strain 168) OX=224308 GN=kbl PE=3 SV=1	1	kbl	0.15	0.2	0.2	0.2	0.3	0.15	0.25	0.25	1.25	1.95	1.25	2.15	1.95	2.15	2.2	1.8	2.15	1.10256
c136.a1.a1	sp|P26935|IOLG_BACSU	Inositol 2-dehydrogenase/D-chiro-inositol 3-dehydrogenase OS=Bacillus subtilis (strain 168) OX=224308 GN=iolG PE=1 SV=2	1	iolG	0.4	0.533333	0.533333	0.533333	0.333333	0.2	0.2	0.2	0.375	2.26667	1.33333	2.4	2.26667	2.06667	2.2	2	2.06667	0.911765
c137.a1.a1	sp|O34863|UVRA_BACSU	UvrABC system protein A OS=Bacillus subtilis (strain 168) OX=224308 GN=uvrA PE=3 SV=1	1	uvrA	0.487179	0.538462	0.512821	0.512821	0.564103	0.615385	0.538462	0.564103	1.1	0.435897	0.025641	0.358974	0.358974	0.461538	0.512821	0.512821	0.512821	1.42857
c138.a1.a1	sp|O34944|PEPVL_BACSU	Putative dipeptidase YtjP OS=Bacillus subtilis (strain 168) OX=224308 GN=ytjP PE=3 SV=1	1	ytjP	0.565217	0.391304	0.521739	0.521739	0.608696	0.565217	0.434783	0.565217	1.08333	1.08696	0.521739	1	1	1.21739	1.17391	1.17391	1.17391	1.17391
c138.a2.a1	sp|O34308|YTKK_BACSU	Putative oxidoreductase YtkK OS=Bacillus subtilis (strain 168) OX=224308 GN=ytkK PE=3 SV=1	1	ytkK	0	0.1	0	0	0	0.1	0	0	_	0.1	0.2	0.1	0.1	0	0.4	0.3	0.3	3
c139.a1.a1	sp|P38021|OAT_BACSU	Ornithine aminotransferase OS=Bacillus subtilis (strain 168) OX=224308 GN=rocD PE=1 SV=2	1	rocD	0.125	0.1875	0.25	0.1875	0.0625	0.0625	0.125	0.0625	0.333333	1.3125	0.6875	2	1.3125	1	1	1.0625	1	0.761905
c140.a1.a1	sp|O34788|BDHA_BACSU	(R,R)-butanediol dehydrogenase OS=Bacillus subtilis (strain 168) OX=224308 GN=bdhA PE=1 SV=1	1	bdhA	2.36364	2.27273	2.09091	2.27273	1.54545	1	1.18182	1.18182	0.52	3.54545	2.54545	3.27273	3.27273	3.27273	3.27273	3.36364	3.27273	1
c141.a1.a1	sp|P37487|PPAC_BACSU	Manganese-dependent inorganic pyrophosphatase OS=Bacillus subtilis (strain 168) OX=224308 GN=ppaC PE=1 SV=1	1	ppaC	2.14286	2	2	2	2.14286	2.14286	2.35714	2.14286	1.07143	2.35714	1.42857	2.21429	2.21429	2.07143	2.14286	1.71429	2.07143	0.935484
c142.a1.a1	sp|P96614|CSHA_BACSU	DEAD-box ATP-dependent RNA helicase CshA OS=Bacillus subtilis (strain 168) OX=224308 GN=cshA PE=1 SV=2	1	cshA	1.7	1.65	1.8	1.7	1.5	1.45	1.55	1.5	0.882353	1.05	0.45	1.1	1.05	0.75	0.65	0.75	0.75	0.714286
c143.a1.a1	sp|Q06752|SYC_BACSU	Cysteine--tRNA ligase OS=Bacillus subtilis (strain 168) OX=224308 GN=cysS PE=1 SV=1	1	cysS	1.26087	1.08696	1.13043	1.13043	1.26087	1.13043	1.08696	1.13043	1	1.08696	0.478261	0.956522	0.956522	1.04348	1.08696	0.956522	1.04348	1.09091
c144.a1.a1	sp|P07343|FUMC_BACSU	Fumarate hydratase class II OS=Bacillus subtilis (strain 168) OX=224308 GN=fumC PE=3 SV=2	1	fumC	1.81818	1.90909	1.81818	1.81818	1.90909	2.09091	1.63636	1.90909	1.05	2.54545	1.18182	2.18182	2.18182	2.45455	2.63636	2.72727	2.63636	1.20833
c145.a1.a1	sp|P12047|PUR8_BACSU	Adenylosuccinate lyase OS=Bacillus subtilis (strain 168) OX=224308 GN=purB PE=1 SV=1	1	purB	0.769231	0.846154	0.807692	0.807692	0.730769	0.846154	0.807692	0.807692	1	0.923077	0.423077	0.961538	0.923077	0.846154	0.961538	0.961538	0.961538	1.04167
c146.a1.a1	sp|O34399|GLTB_BACSU	Glutamate synthase [NADPH] small chain OS=Bacillus subtilis (strain 168) OX=224308 GN=gltB PE=2 SV=2	1	gltB	0.578947	0.421053	0.526316	0.526316	0.631579	0.684211	0.789474	0.684211	1.3	0.947368	0.526316	0.736842	0.736842	1.63158	1.68421	1.57895	1.63158	2.21429
c147.a1.a1	sp|P39793|PBPA_BACSU	Penicillin-binding protein 1A/1B OS=Bacillus subtilis (strain 168) OX=224308 GN=ponA PE=1 SV=1	1	ponA	0.466667	0.444444	0.422222	0.444444	0.444444	0.355556	0.511111	0.444444	1	0.288889	0.0666667	0.288889	0.288889	0.222222	0.2	0.288889	0.222222	0.769231
c148.a1.a1	sp|P21465|RS3_BACSU	30S ribosomal protein S3 OS=Bacillus subtilis (strain 168) OX=224308 GN=rpsC PE=1 SV=4	1	rpsC	3.66667	3.33333	3.55556	3.55556	3.22222	3.22222	3.88889	3.22222	0.90625	3	1.77778	2.55556	2.55556	2.22222	2.44444	2.11111	2.22222	0.869565
c149.a1.a1	sp|P29726|PURA_BACSU	Adenylosuccinate synthetase OS=Bacillus subtilis (strain 168) OX=224308 GN=purA PE=3 SV=1	1	purA	1.33333	1.20833	1.41667	1.33333	1.54167	1.5	1.45833	1.5	1.125	1.125	0.75	1.125	1.125	1.20833	1.08333	1.04167	1.08333	0.962963
c150.a1.a1	sp|O34529|PFKA_BACSU	ATP-dependent 6-phosphofructokinase OS=Bacillus subtilis (strain 168) OX=224308 GN=pfkA PE=1 SV=1	1	pfkA	1.85714	2	2	2	1.92857	1.92857	1.78571	1.92857	0.964286	2	1.35714	1.85714	1.85714	1.85714	1.92857	1.5	1.85714	1
c151.a1.a1	sp|P80865|SUCD_BACSU	Succinate--CoA ligase [ADP-forming] subunit alpha OS=Bacillus subtilis (strain 168) OX=224308 GN=sucD PE=1 SV=3	1	sucD	1.4	1.4	1.5	1.4	1.1	1	1.3	1.1	0.785714	3	1.5	3	3	3.2	3.2	2.7	3.2	1.06667
c152.a1.a1	sp|P42957|MTLD_BACSU	Mannitol-1-phosphate 5-dehydrogenase OS=Bacillus subtilis (strain 168) OX=224308 GN=mtlD PE=3 SV=2	1	mtlD	2	2.22222	2	2	1.22222	1.22222	1.16667	1.22222	0.611111	1	0.333333	0.722222	0.722222	0.722222	0.722222	0.833333	0.722222	1
c153.a1.a1	sp|P50848|CBP1_BACSU	Carboxypeptidase 1 OS=Bacillus subtilis (strain 168) OX=224308 GN=ypwA PE=1 SV=1	1	ypwA	0.517241	0.724138	0.655172	0.655172	0.586207	0.62069	0.551724	0.586207	0.894737	0.793103	0.586207	0.862069	0.793103	0.862069	0.827586	0.896552	0.862069	1.08696
c154.a1.a1	sp|C0SPB0|YTCI_BACSU	Uncharacterized acyl--CoA ligase YtcI OS=Bacillus subtilis (strain 168) OX=224308 GN=ytcI PE=3 SV=1	1	ytcI	0.827586	0.793103	0.896552	0.827586	0.655172	0.689655	0.793103	0.689655	0.833333	0.827586	0.275862	0.655172	0.655172	0.482759	0.413793	0.586207	0.482759	0.736842
c155.a1.a1	sp|O32090|PNCB_BACSU	Nicotinate phosphoribosyltransferase OS=Bacillus subtilis (strain 168) OX=224308 GN=pncB PE=3 SV=1	1	pncB	0.8	0.68	0.72	0.72	0.72	0.64	0.72	0.72	1	0.72	0.36	0.68	0.68	0.72	0.8	0.72	0.72	1.05882
c156.a1.a1	sp|P40740|BGLH_BACSU	Aryl-phospho-beta-D-glucosidase BglH OS=Bacillus subtilis (strain 168) OX=224308 GN=bglH PE=1 SV=2	1	bglH	0.85	0.9	0.9	0.9	1.05	1.1	1.2	1.1	1.22222	0.65	0.45	0.75	0.65	0.6	0.7	0.7	0.7	1.07692
c156.a2.a1	sp|P42973|BGLA_BACSU	Aryl-phospho-beta-D-glucosidase BglA OS=Bacillus subtilis (strain 168) OX=224308 GN=bglA PE=1 SV=1	1	bglA	1.13333	1	1.06667	1.06667	1.2	1.13333	1.06667	1.13333	1.0625	0.6	0.133333	0.533333	0.533333	0.733333	0.6	0.733333	0.733333	1.375
c157.a1.a1	sp|O34385|MNTA_BACSU	Manganese-binding lipoprotein MntA OS=Bacillus subtilis (strain 168) OX=224308 GN=mntA PE=2 SV=1	1	mntA	0.4375	0.5	0.5625	0.5	0.4375	0.5625	0.4375	0.4375	0.875	1.25	0.5625	1.3125	1.25	2.125	1.9375	1.5	1.9375	1.55
c158.a1.a1	sp|O32178|FADN_BACSU	Probable 3-hydroxyacyl-CoA dehydrogenase OS=Bacillus subtilis (strain 168) OX=224308 GN=fadN PE=2 SV=2	1	fadN	0	0	0	0	0	0	0	0	_	0.153846	0.0512821	0.205128	0.153846	0.487179	0.74359	0.384615	0.487179	3.16667
c159.a1.a1	sp|P21467|RS5_BACSU	30S ribosomal protein S5 OS=Bacillus subtilis (strain 168) OX=224308 GN=rpsE PE=1 SV=3	1	rpsE	3.5	4.125	3.5	3.5	3.875	3.5	3.625	3.625	1.03571	2.875	2	2.875	2.875	3	2.75	2.875	2.875	1
c160.a1.a1	sp|P19669|TAL_BACSU	Transaldolase OS=Bacillus subtilis (strain 168) OX=224308 GN=tal PE=1 SV=4	1	tal	1.25	1.5	1.5625	1.5	1.25	1.4375	1.4375	1.4375	0.958333	1.5625	1.25	1.625	1.5625	1.75	1.75	1.5	1.75	1.12
c161.a1.a1	sp|P54542|YQJE_BACSU	Uncharacterized protein YqjE OS=Bacillus subtilis (strain 168) OX=224308 GN=yqjE PE=3 SV=2	1	yqjE	1	1	1.11111	1	1.16667	1.11111	1.16667	1.16667	1.16667	1.22222	0.722222	1.27778	1.22222	1.72222	1.61111	1.5	1.61111	1.31818
c162.a1.a1	sp|P37464|SYS_BACSU	Serine--tRNA ligase OS=Bacillus subtilis (strain 168) OX=224308 GN=serS PE=3 SV=1	1	serS	1.1	1.15	1	1.1	1.25	1.1	1.25	1.25	1.13636	1.2	0.65	1.2	1.2	1.15	1.2	1.15	1.15	0.958333
c163.a1.a1	sp|P39815|TRMFO_BACSU	Methylenetetrahydrofolate--tRNA-(uracil-5-)-methyltransferase TrmFO OS=Bacillus subtilis (strain 168) OX=224308 GN=trmFO PE=1 SV=2	1	trmFO	1.25	1.35	1.45	1.35	1.35	1.3	1.55	1.35	1	0.9	0.35	0.85	0.85	0.8	0.85	0.95	0.85	1
c164.a1.a1	sp|P12877|RL5_BACSU	50S ribosomal protein L5 OS=Bacillus subtilis (strain 168) OX=224308 GN=rplE PE=1 SV=1	1	rplE	2.09091	2.36364	2.18182	2.18182	1.90909	2.09091	2.36364	2.09091	0.958333	0.909091	1.09091	1.36364	1.09091	1.27273	1.18182	1.09091	1.18182	1.08333
c165.a1.a1	sp|P13484|TAGE_BACSU	Poly(glycerol-phosphate) alpha-glucosyltransferase OS=Bacillus subtilis (strain 168) OX=224308 GN=tagE PE=1 SV=1	1	tagE	0.851852	0.777778	0.814815	0.814815	0.740741	0.814815	0.888889	0.814815	1	0.296296	0.037037	0.296296	0.296296	0.222222	0.296296	0.333333	0.296296	1
c166.a1.a1	sp|P54375|SODM_BACSU	Superoxide dismutase [Mn] OS=Bacillus subtilis (strain 168) OX=224308 GN=sodA PE=1 SV=5	1	sodA	1.54545	1.72727	1.54545	1.54545	1.90909	1.72727	1.72727	1.72727	1.11765	2.27273	1.45455	1.81818	1.81818	2.54545	2.54545	2.45455	2.54545	1.4
c167.a1.a1	sp|P80880|TRXB_BACSU	Thioredoxin reductase OS=Bacillus subtilis (strain 168) OX=224308 GN=trxB PE=1 SV=3	1	trxB	2	2	2.18182	2	1.63636	1.81818	1.90909	1.81818	0.909091	1.45455	0.818182	1.45455	1.45455	1.36364	2.09091	1.63636	1.63636	1.125
c168.a1.a1	sp|P39581|DLTA_BACSU	D-alanine--D-alanyl carrier protein ligase OS=Bacillus subtilis (strain 168) OX=224308 GN=dltA PE=1 SV=1	1	dltA	2.14286	2.42857	2.35714	2.35714	2	1.92857	1.92857	1.92857	0.818182	0.571429	0	0.571429	0.571429	0.0714286	0.0714286	0.357143	0.0714286	0.125
c169.a1.a1	sp|P55179|PEPT_BACSU	Peptidase T OS=Bacillus subtilis (strain 168) OX=224308 GN=pepT PE=3 SV=1	1	pepT	0.928571	1.14286	0.928571	0.928571	0.571429	0.357143	0.285714	0.357143	0.384615	1.42857	0.785714	1.78571	1.42857	1.5	1.42857	1.42857	1.42857	1
c170.a1.a1	sp|P25995|PYRC_BACSU	Dihydroorotase OS=Bacillus subtilis (strain 168) OX=224308 GN=pyrC PE=3 SV=2	1	pyrC	0.571429	0.571429	0.571429	0.571429	0.428571	0.285714	0.571429	0.428571	0.75	1.85714	0.571429	1.64286	1.64286	2	1.57143	1.71429	1.71429	1.04348
c171.a1.a1	sp|P33189|YHXA_BACSU	Uncharacterized aminotransferase YhxA OS=Bacillus subtilis (strain 168) OX=224308 GN=yhxA PE=3 SV=4	1	yhxA	0	0	0.047619	0	0	0	0	0	_	1.52381	0.619048	0.952381	0.952381	1.47619	1.33333	1.19048	1.33333	1.4
c172.a1.a1	sp|P30950|HEM2_BACSU	Delta-aminolevulinic acid dehydratase OS=Bacillus subtilis (strain 168) OX=224308 GN=hemB PE=3 SV=1	1	hemB	1.4375	1.625	1.5625	1.5625	1.4375	1.375	1.3125	1.375	0.88	1.9375	1.0625	2.0625	1.9375	2.3125	2.1875	1.875	2.1875	1.12903
c173.a1.a1	sp|P54419|METK_BACSU	S-adenosylmethionine synthase OS=Bacillus subtilis (strain 168) OX=224308 GN=metK PE=3 SV=2	1	metK	2.21429	2.28571	2.07143	2.21429	2.28571	2.35714	2.28571	2.28571	1.03226	1.57143	1.07143	1.71429	1.57143	1.85714	1.71429	1.64286	1.71429	1.09091
c174.a1.a1	sp|P53001|AAT1_BACSU	Aspartate aminotransferase OS=Bacillus subtilis (strain 168) OX=224308 GN=aspB PE=3 SV=1	1	aspB	1.1875	1.3125	1.125	1.1875	1.1875	1.25	1.1875	1.1875	1	1.5	1.0625	1.875	1.5	2	1.8125	1.875	1.875	1.25
c175.a1.a1	sp|P80861|YJLD_BACSU	NADH dehydrogenase-like protein YjlD OS=Bacillus subtilis (strain 168) OX=224308 GN=yjlD PE=1 SV=3	1	yjlD	2.27273	2.27273	1.90909	2.27273	2.27273	2.18182	2.63636	2.27273	1	1.81818	0.545455	1.54545	1.54545	1.63636	1.90909	1.81818	1.81818	1.17647
c176.a1.a1	sp|P39772|SYN_BACSU	Asparagine--tRNA ligase OS=Bacillus subtilis (strain 168) OX=224308 GN=asnS PE=3 SV=2	1	asnS	1.42105	1.36842	1.21053	1.36842	1.36842	1.31579	1.31579	1.31579	0.961538	1.10526	0.526316	0.789474	0.789474	1.10526	0.947368	1.15789	1.10526	1.4
c177.a1.a1	sp|P49787|ACCC1_BACSU	Biotin carboxylase 1 OS=Bacillus subtilis (strain 168) OX=224308 GN=accC1 PE=3 SV=3	1	accC1	0.904762	0.761905	0.857143	0.857143	1.19048	1.14286	1.04762	1.14286	1.33333	0.904762	0.428571	0.952381	0.904762	0.952381	0.857143	0.952381	0.952381	1.05263
c178.a1.a1	sp|P37518|YCHF_BACSU	Ribosome-binding ATPase YchF OS=Bacillus subtilis (strain 168) OX=224308 GN=ychF PE=2 SV=1	1	ychF	1.4	1.66667	1.6	1.6	1.66667	1.6	1.73333	1.66667	1.04167	1.06667	0.333333	1.06667	1.06667	0.933333	1.13333	1.06667	1.06667	1
c179.a1.a1	sp|P54616|FABI_BACSU	Enoyl-[acyl-carrier-protein] reductase [NADH] FabI OS=Bacillus subtilis (strain 168) OX=224308 GN=fabI PE=1 SV=2	1	fabI	1.5	1.5	1.71429	1.5	2	1.64286	1.57143	1.64286	1.09524	1	0.285714	1.35714	1	1	1.28571	0.928571	1	1
c180.a1.a1	sp|P54377|GCSPB_BACSU	Probable glycine dehydrogenase (decarboxylating) subunit 2 OS=Bacillus subtilis (strain 168) OX=224308 GN=gcvPB PE=3 SV=1	1	gcvPB	0.235294	0.0588235	0.176471	0.176471	0	0	0	0	0	1.70588	0.882353	1.76471	1.70588	1.82353	1.64706	1.70588	1.70588	1
c181.a1.a1	sp|O34660|ALDH4_BACSU	Putative aldehyde dehydrogenase DhaS OS=Bacillus subtilis (strain 168) OX=224308 GN=dhaS PE=3 SV=1	1	dhaS	0	0	0.0588235	0	0	0	0	0	_	1.70588	1	1.58824	1.58824	1.70588	1.70588	1.47059	1.70588	1.07407
c182.a1.a1	sp|P37945|LON1_BACSU	Lon protease 1 OS=Bacillus subtilis (strain 168) OX=224308 GN=lon1 PE=1 SV=1	1	lon1	0.413793	0.413793	0.482759	0.413793	0.448276	0.37931	0.448276	0.448276	1.08333	0.448276	0.137931	0.310345	0.310345	0.655172	0.689655	0.586207	0.655172	2.11111
c183.a1.a1	sp|P54378|GCST_BACSU	Aminomethyltransferase OS=Bacillus subtilis (strain 168) OX=224308 GN=gcvT PE=1 SV=2	1	gcvT	0.0666667	0.133333	0.0666667	0.0666667	0	0	0	0	0	1.4	0.866667	1.73333	1.4	1.66667	1.4	1.4	1.4	1
c184.a1.a1	sp|P25812|MNMG_BACSU	tRNA uridine 5-carboxymethylaminomethyl modification enzyme MnmG OS=Bacillus subtilis (strain 168) OX=224308 GN=mnmG PE=3 SV=1	1	mnmG	1.06667	0.966667	0.966667	0.966667	1.1	1.03333	1.06667	1.06667	1.10345	0.666667	0.0666667	0.733333	0.666667	0.866667	0.9	0.766667	0.866667	1.3
c185.a1.a1	sp|P37887|CYSK_BACSU	Cysteine synthase OS=Bacillus subtilis (strain 168) OX=224308 GN=cysK PE=1 SV=3	1	cysK	1.28571	1.5	1.5	1.5	1.21429	1.07143	1.35714	1.21429	0.809524	2.07143	1.35714	2	2	2.21429	2	2	2	1
c186.a1.a1	sp|P54572|MAO1_BACSU	Probable NAD-dependent malic enzyme 1 OS=Bacillus subtilis (strain 168) OX=224308 GN=yqkJ PE=3 SV=1	1	yqkJ	2.18182	2.18182	2.09091	2.18182	2.45455	2.18182	2.27273	2.27273	1.04167	1.72727	0.818182	2	1.72727	2.18182	2.09091	2.09091	2.09091	1.21053
c187.a1.a1	sp|O32210|GR_BACSU	Glyoxal reductase OS=Bacillus subtilis (strain 168) OX=224308 GN=yvgN PE=1 SV=1	1	yvgN	1.69231	1.53846	1.30769	1.53846	1.61538	1.53846	1.38462	1.53846	1	1.84615	1	1.84615	1.84615	2.15385	1.92308	1.92308	1.92308	1.04167
c188.a1.a1	sp|P54941|YXEB_BACSU	Iron(3+)-hydroxamate-binding protein YxeB OS=Bacillus subtilis (strain 168) OX=224308 GN=yxeB PE=1 SV=2	1	yxeB	0.933333	1.26667	1.2	1.2	1.33333	1	1.26667	1.26667	1.05556	1.06667	0.666667	1.4	1.06667	1.6	1.66667	1.4	1.6	1.5
c189.a1.a1	sp|P36949|RBSB_BACSU	Ribose import binding protein RbsB OS=Bacillus subtilis (strain 168) OX=224308 GN=rbsB PE=3 SV=2	1	rbsB	1.5	1.6	1.7	1.6	1.5	1.6	1.9	1.6	1	1.9	1.5	2.1	1.9	2.1	2.5	1.8	2.1	1.10526
c190.a1.a1	sp|P37940|ODBA_BACSU	2-oxoisovalerate dehydrogenase subunit alpha OS=Bacillus subtilis (strain 168) OX=224308 GN=bfmBAA PE=1 SV=1	1	bfmBAA	0.823529	0.882353	0.764706	0.823529	0.823529	0.764706	0.647059	0.764706	0.928571	1.52941	0.764706	1.35294	1.35294	1.70588	1.47059	1.41176	1.47059	1.08696
c191.a1.a1	sp|P25144|CCPA_BACSU	Catabolite control protein A OS=Bacillus subtilis (strain 168) OX=224308 GN=ccpA PE=1 SV=1	1	ccpA	1.5	1.66667	1.66667	1.66667	1.41667	1.58333	1.41667	1.41667	0.85	1.75	0.916667	1.41667	1.41667	1.66667	1.75	1.5	1.66667	1.17647
c192.a1.a1	sp|P35136|SERA_BACSU	D-3-phosphoglycerate dehydrogenase OS=Bacillus subtilis (strain 168) OX=224308 GN=serA PE=3 SV=3	1	serA	0.833333	0.666667	0.708333	0.708333	0.541667	0.333333	0.5	0.5	0.705882	0.875	0.416667	1.20833	0.875	0.916667	0.875	0.791667	0.875	1
c193.a1.a1	sp|O05240|YUGK_BACSU	Probable NADH-dependent butanol dehydrogenase 2 OS=Bacillus subtilis (strain 168) OX=224308 GN=yugK PE=3 SV=1	1	yugK	1.27778	1.16667	1.33333	1.27778	1.16667	1.16667	1.11111	1.16667	0.913043	0.944444	0.388889	0.555556	0.555556	0.833333	0.833333	0.666667	0.833333	1.5
c193.a2.a1	sp|O05239|YUGJ_BACSU	Probable NADH-dependent butanol dehydrogenase 1 OS=Bacillus subtilis (strain 168) OX=224308 GN=yugJ PE=3 SV=1	1	yugJ	1	0.95	1	1	1.1	1.1	1.1	1.1	1.1	1.25	0.65	1.1	1.1	1.3	1.2	1.15	1.2	1.09091
c194.a1.a1	sp|P16304|KAD_BACSU	Adenylate kinase OS=Bacillus subtilis (strain 168) OX=224308 GN=adk PE=1 SV=2	1	adk	1.8	2.3	2.3	2.3	1.9	1.9	2	1.9	0.826087	1.1	0.7	1.6	1.1	1.3	1.2	1.1	1.2	1.09091
c195.a1.a1	sp|P42971|PBPC_BACSU	Penicillin-binding protein 3 OS=Bacillus subtilis (strain 168) OX=224308 GN=pbpC PE=3 SV=1	1	pbpC	0.612903	0.516129	0.677419	0.612903	0.645161	0.709677	0.645161	0.645161	1.05263	0.354839	0.0967742	0.354839	0.354839	0.387097	0.354839	0.354839	0.354839	1
c196.a1.a1	sp|P04990|THRC_BACSU	Threonine synthase OS=Bacillus subtilis (strain 168) OX=224308 GN=thrC PE=3 SV=1	1	thrC	0.466667	0.466667	0.333333	0.466667	0.533333	0.666667	0.666667	0.666667	1.42857	1.26667	0.333333	1.4	1.26667	1.86667	1.66667	1.86667	1.86667	1.47368
c197.a1.a1	sp|P46208|HTPG_BACSU	Chaperone protein HtpG OS=Bacillus subtilis (strain 168) OX=224308 GN=htpG PE=3 SV=1	1	htpG	0.580645	0.451613	0.516129	0.516129	0.387097	0.419355	0.354839	0.387097	0.75	0.451613	0.0322581	0.548387	0.451613	0.419355	0.451613	0.548387	0.451613	1
c198.a1.a1	sp|O31501|SWRC_BACSU	Swarming motility protein SwrC OS=Bacillus subtilis (strain 168) OX=224308 GN=swrC PE=1 SV=2	1	swrC	0.807692	0.730769	0.615385	0.730769	0.5	0.461538	0.538462	0.5	0.684211	0.461538	0.0769231	0.384615	0.384615	0.269231	0.384615	0.346154	0.346154	0.9
c199.a1.a1	sp|P05652|GYRB_BACSU	DNA gyrase subunit B OS=Bacillus subtilis (strain 168) OX=224308 GN=gyrB PE=3 SV=1	1	gyrB	0.5	0.653846	0.615385	0.615385	0.653846	0.615385	0.576923	0.615385	1	0.192308	0	0.269231	0.192308	0.307692	0.269231	0.269231	0.269231	1.4
c200.a1.a1	sp|O32247|YVBJ_BACSU	Uncharacterized membrane protein YvbJ OS=Bacillus subtilis (strain 168) OX=224308 GN=yvbJ PE=4 SV=1	1	yvbJ	0.566667	0.733333	0.566667	0.566667	0.533333	0.366667	0.366667	0.366667	0.647059	0.266667	0.0333333	0.3	0.266667	0.1	0.166667	0.166667	0.166667	0.625
c201.a1.a1	sp|O34764|SAT1_BACSU	Sulfate adenylyltransferase OS=Bacillus subtilis (strain 168) OX=224308 GN=sat PE=2 SV=1	1	sat	0.181818	0.181818	0.181818	0.181818	0.0454545	0.0454545	0.0909091	0.0454545	0.25	0.454545	0.136364	0.454545	0.454545	1.04545	0.5	1.31818	1.04545	2.3
c202.a1.a1	sp|P05649|DPO3B_BACSU	Beta sliding clamp OS=Bacillus subtilis (strain 168) OX=224308 GN=dnaN PE=1 SV=1	1	dnaN	1.45	1.3	1.35	1.35	1.2	1.1	1.35	1.2	0.888889	1.3	0.7	1.25	1.25	0.9	1.1	1	1	0.8
c203.a1.a1	sp|P46353|DEOB_BACSU	Phosphopentomutase OS=Bacillus subtilis (strain 168) OX=224308 GN=drm PE=3 SV=3	1	drm	1.125	1.125	1.1875	1.125	1.3125	1.25	1.3125	1.3125	1.16667	1.3125	0.8125	1.0625	1.0625	1.4375	1.375	1.1875	1.375	1.29412
c204.a1.a1	sp|Q04796|DAPA_BACSU	4-hydroxy-tetrahydrodipicolinate synthase OS=Bacillus subtilis (strain 168) OX=224308 GN=dapA PE=1 SV=1	1	dapA	1.06667	1.33333	1.13333	1.13333	1.13333	1.13333	1.13333	1.13333	1	1.46667	0.866667	1.13333	1.13333	1.4	1.33333	1.2	1.33333	1.17647
c205.a1.a1	sp|P54533|DLDH2_BACSU	Dihydrolipoyl dehydrogenase OS=Bacillus subtilis (strain 168) OX=224308 GN=bfmBC PE=3 SV=1	1	bfmBC	0.842105	0.684211	0.736842	0.736842	0.684211	0.789474	0.789474	0.789474	1.07143	1.10526	0.631579	1.15789	1.10526	1.31579	1.15789	1.10526	1.15789	1.04762
c206.a1.a1	sp|O07608|LPLJ_BACSU	Lipoate-protein ligase LplJ OS=Bacillus subtilis (strain 168) OX=224308 GN=lplJ PE=1 SV=1	1	lplJ	0.809524	0.761905	0.761905	0.761905	0.904762	0.809524	0.904762	0.904762	1.1875	0.809524	0.190476	0.857143	0.809524	0.857143	0.952381	1.04762	0.952381	1.17647
c207.a1.a1	sp|P08750|DACA_BACSU	D-alanyl-D-alanine carboxypeptidase DacA OS=Bacillus subtilis (strain 168) OX=224308 GN=dacA PE=1 SV=3	1	dacA	1.38889	1.16667	1.16667	1.16667	1.27778	1.22222	0.944444	1.22222	1.04762	0.777778	0.333333	0.777778	0.777778	0.777778	0.722222	0.722222	0.722222	0.928571
c208.a1.a1	sp|Q03523|MURE_BACSU	UDP-N-acetylmuramoyl-L-alanyl-D-glutamate--2,6-diaminopimelate ligase OS=Bacillus subtilis (strain 168) OX=224308 GN=murE PE=3 SV=1	1	murE	1.04545	0.863636	1.13636	1.04545	1.09091	1	1	1	0.956522	0.545455	0.136364	0.681818	0.545455	0.590909	0.590909	0.545455	0.590909	1.08333
c209.a1.a1	sp|P46336|IOLS_BACSU	Aldo-keto reductase IolS OS=Bacillus subtilis (strain 168) OX=224308 GN=iolS PE=1 SV=1	1	iolS	1	0.642857	0.857143	0.857143	0.857143	0.714286	0.857143	0.857143	1	1.42857	1.21429	1.78571	1.42857	1.42857	1.64286	1.35714	1.42857	1
c210.a1.a1	sp|O34580|PCRA_BACSU	ATP-dependent DNA helicase PcrA OS=Bacillus subtilis (strain 168) OX=224308 GN=pcrA PE=1 SV=1	1	pcrA	0.410256	0.435897	0.461538	0.435897	0.461538	0.461538	0.512821	0.461538	1.05882	0.128205	0	0.0769231	0.0769231	0.205128	0.333333	0.230769	0.230769	3
c211.a1.a1	sp|P37527|PDXS_BACSU	Pyridoxal 5'-phosphate synthase subunit PdxS OS=Bacillus subtilis (strain 168) OX=224308 GN=pdxS PE=1 SV=3	1	pdxS	1.66667	1.5	1.75	1.66667	1.58333	1.5	1.66667	1.58333	0.95	1.75	0.833333	1.58333	1.58333	1.83333	1.83333	1.58333	1.83333	1.15789
c212.a1.a1	sp|P94463|FMT_BACSU	Methionyl-tRNA formyltransferase OS=Bacillus subtilis (strain 168) OX=224308 GN=fmt PE=3 SV=2	1	fmt	1.25	1.4	1.2	1.25	1.05	1	1.1	1.05	0.84	1.2	0.4	1.1	1.1	0.85	1.05	1.15	1.05	0.954545
c213.a1.a1	sp|P39779|CODY_BACSU	GTP-sensing transcriptional pleiotropic repressor CodY OS=Bacillus subtilis (strain 168) OX=224308 GN=codY PE=1 SV=3	1	codY	2	2.27273	2	2	2	2	2.09091	2	1	1.72727	1.18182	1.72727	1.72727	1.81818	1.72727	1.72727	1.72727	1
c214.a1.a1	sp|P94421|YCLQ_BACSU	Petrobactin-binding protein YclQ OS=Bacillus subtilis (strain 168) OX=224308 GN=yclQ PE=1 SV=1	1	yclQ	1.07143	1.14286	1.57143	1.14286	2	1.64286	1.85714	1.85714	1.625	0.928571	0.357143	0.857143	0.857143	1.57143	1.85714	1.78571	1.78571	2.08333
c215.a1.a1	sp|O31646|MANA1_BACSU	Mannose-6-phosphate isomerase ManA OS=Bacillus subtilis (strain 168) OX=224308 GN=manA PE=2 SV=1	1	manA	1.41176	1.52941	1.52941	1.52941	1.52941	1.58824	1.52941	1.52941	1	1.11765	0.470588	0.882353	0.882353	1	0.941176	1	1	1.13333
c216.a1.a1	sp|P39149|UPP_BACSU	Uracil phosphoribosyltransferase OS=Bacillus subtilis (strain 168) OX=224308 GN=upp PE=3 SV=1	1	upp	1.75	1.66667	1.66667	1.66667	2.33333	1.83333	2.25	2.25	1.35	1.33333	0.333333	1.33333	1.33333	1.41667	1.5	1.41667	1.41667	1.0625
c217.a1.a1	sp|P14192|GLMU_BACSU	Bifunctional protein GlmU OS=Bacillus subtilis (strain 168) OX=224308 GN=glmU PE=3 SV=1	1	glmU	1.69231	1.69231	1.69231	1.69231	1.61538	1.69231	1.46154	1.61538	0.954545	1.46154	0.538462	1.30769	1.30769	1.46154	1.30769	1.53846	1.46154	1.11765
c218.a1.a1	sp|P45872|RF1_BACSU	Peptide chain release factor 1 OS=Bacillus subtilis (strain 168) OX=224308 GN=prfA PE=3 SV=1	1	prfA	1.16667	1.22222	1.11111	1.16667	1.16667	1.33333	1.16667	1.16667	1	0.833333	0.388889	0.888889	0.833333	0.833333	1	0.888889	0.888889	1.06667
c219.a1.a1	sp|P42923|RL10_BACSU	50S ribosomal protein L10 OS=Bacillus subtilis (strain 168) OX=224308 GN=rplJ PE=1 SV=4	1	rplJ	2.3	2.1	2.2	2.2	1.9	1.8	2.4	1.9	0.863636	1.3	0.8	1.5	1.3	1.4	1.2	1.2	1.2	0.923077
c220.a1.a1	sp|P07819|SCRB_BACSU	Sucrose-6-phosphate hydrolase OS=Bacillus subtilis (strain 168) OX=224308 GN=sacA PE=3 SV=2	1	sacA	1.04545	0.954545	0.818182	0.954545	1	0.954545	0.772727	0.954545	1	0.454545	0.227273	0.454545	0.454545	0.409091	0.363636	0.5	0.409091	0.9
c221.a1.a1	sp|P39576|ILVE2_BACSU	Branched-chain-amino-acid aminotransferase 2 OS=Bacillus subtilis (strain 168) OX=224308 GN=ilvK PE=1 SV=5	1	ilvK	0.705882	0.470588	0.647059	0.647059	0.411765	0.529412	0.529412	0.529412	0.818182	1.17647	0.764706	1.23529	1.17647	1.29412	1.29412	1.17647	1.29412	1.1
c222.a1.a1	sp|O31457|YBFQ_BACSU	UPF0176 protein YbfQ OS=Bacillus subtilis (strain 168) OX=224308 GN=ybfQ PE=3 SV=1	1	ybfQ	0.952381	0.857143	0.952381	0.952381	1	0.857143	0.761905	0.857143	0.9	0.47619	0.047619	0.52381	0.47619	0.47619	0.52381	0.52381	0.52381	1.1
c223.a1.a1	sp|Q45066|PARC_BACSU	DNA topoisomerase 4 subunit A OS=Bacillus subtilis (strain 168) OX=224308 GN=parC PE=3 SV=2	1	parC	0.441176	0.5	0.411765	0.441176	0.470588	0.470588	0.5	0.470588	1.06667	0.352941	0.0882353	0.294118	0.294118	0.323529	0.441176	0.382353	0.382353	1.3
c224.a1.a1	sp|O34812|YFMJ_BACSU	Putative NADP-dependent oxidoreductase YfmJ OS=Bacillus subtilis (strain 168) OX=224308 GN=yfmJ PE=2 SV=1	1	yfmJ	0.615385	0.461538	0.461538	0.461538	0.384615	0.384615	0.230769	0.384615	0.833333	1.61538	0.846154	1.84615	1.61538	1.84615	1.53846	1.69231	1.69231	1.04762
c225.a1.a1	sp|P54518|YQHT_BACSU	Uncharacterized peptidase YqhT OS=Bacillus subtilis (strain 168) OX=224308 GN=yqhT PE=3 SV=1	1	yqhT	0.7	0.9	1	0.9	0.8	0.6	0.6	0.6	0.666667	2.1	0.7	1.7	1.7	2.1	2.2	1.7	2.1	1.23529
c225.a2.a1	sp|O31689|YKVY_BACSU	Putative dipeptidase YkvY OS=Bacillus subtilis (strain 168) OX=224308 GN=ykvY PE=3 SV=1	1	ykvY	1	0.933333	1	1	1.06667	1.13333	1	1.06667	1.06667	1.2	0.533333	1.06667	1.06667	1.06667	1	1.06667	1.06667	1
c226.a1.a1	sp|Q08787|SRFAC_BACSU	Surfactin synthase subunit 3 OS=Bacillus subtilis (strain 168) OX=224308 GN=srfAC PE=1 SV=2	1	srfAC	0.212766	0.319149	0.212766	0.212766	0.106383	0.0212766	0.0212766	0.0212766	0.1	0.255319	0.106383	0.234043	0.234043	0.12766	0.170213	0.170213	0.170213	0.727273
c227.a1.a1	sp|P21469|RS7_BACSU	30S ribosomal protein S7 OS=Bacillus subtilis (strain 168) OX=224308 GN=rpsG PE=1 SV=4	1	rpsG	3.14286	3	3	3	2.71429	2.85714	3.28571	2.85714	0.952381	3	2.14286	2.85714	2.85714	2.42857	2.85714	2.28571	2.42857	0.85
c228.a1.a1	sp|P50866|CLPX_BACSU	ATP-dependent Clp protease ATP-binding subunit ClpX OS=Bacillus subtilis (strain 168) OX=224308 GN=clpX PE=2 SV=3	1	clpX	1.05	0.8	1.05	1.05	1.15	1.05	1.2	1.15	1.09524	0.75	0.65	0.75	0.75	0.85	0.85	0.85	0.85	1.13333
c229.a1.a1	sp|Q05852|GTAB_BACSU	UTP--glucose-1-phosphate uridylyltransferase OS=Bacillus subtilis (strain 168) OX=224308 GN=gtaB PE=1 SV=1	1	gtaB	1.25	1.41667	1.58333	1.41667	2.16667	1.75	1.58333	1.75	1.23529	1.41667	1	1.83333	1.41667	1.58333	2	1.66667	1.66667	1.17647
c230.a1.a1	sp|P40778|MURC_BACSU	UDP-N-acetylmuramate--L-alanine ligase OS=Bacillus subtilis (strain 168) OX=224308 GN=murC PE=3 SV=2	1	murC	1.61538	1.46154	1.61538	1.61538	2.23077	1.92308	1.61538	1.92308	1.19048	1.15385	0.307692	1.23077	1.15385	1.15385	1.38462	1.38462	1.38462	1.2
c231.a1.a1	sp|P96613|MURF_BACSU	UDP-N-acetylmuramoyl-tripeptide--D-alanyl-D-alanine ligase OS=Bacillus subtilis (strain 168) OX=224308 GN=murF PE=3 SV=1	1	murF	0.947368	1.10526	1	1	1.21053	0.894737	1.26316	1.21053	1.21053	0.684211	0.315789	0.684211	0.684211	0.947368	0.894737	0.842105	0.894737	1.30769
c232.a1.a1	sp|P17865|FTSZ_BACSU	Cell division protein FtsZ OS=Bacillus subtilis (strain 168) OX=224308 GN=ftsZ PE=1 SV=3	1	ftsZ	1.17647	1	1.11765	1.11765	1	0.941176	1.17647	1	0.894737	1.11765	0.411765	1.52941	1.11765	0.941176	0.705882	0.764706	0.764706	0.684211
c233.a1.a1	sp|Q03522|MURD_BACSU	UDP-N-acetylmuramoylalanine--D-glutamate ligase OS=Bacillus subtilis (strain 168) OX=224308 GN=murD PE=3 SV=1	1	murD	0.952381	0.952381	0.761905	0.952381	1.09524	1.09524	0.857143	1.09524	1.15	0.619048	0.333333	0.666667	0.619048	0.761905	0.714286	0.666667	0.714286	1.15385
c234.a1.a1	sp|P55180|GALE_BACSU	UDP-glucose 4-epimerase OS=Bacillus subtilis (strain 168) OX=224308 GN=galE PE=3 SV=1	1	galE	0.714286	0.571429	0.857143	0.714286	1.14286	1	1.21429	1.14286	1.6	1.21429	0.571429	1.71429	1.21429	1.85714	1.57143	1.5	1.57143	1.29412
c235.a1.a1	sp|P21656|SYW_BACSU	Tryptophan--tRNA ligase OS=Bacillus subtilis (strain 168) OX=224308 GN=trpS PE=1 SV=2	1	trpS	1.27273	1.72727	1.36364	1.36364	1.45455	1.36364	1.27273	1.36364	1	1.54545	0.909091	1.63636	1.54545	1.90909	1.54545	1.54545	1.54545	1
c236.a1.a1	sp|P54423|WPRA_BACSU	Cell wall-associated protease OS=Bacillus subtilis (strain 168) OX=224308 GN=wprA PE=1 SV=2	1	wprA	0.631579	0.605263	0.526316	0.605263	0.552632	0.447368	0.5	0.5	0.826087	0.289474	0	0.315789	0.289474	0.131579	0.105263	0.157895	0.131579	0.454545
c237.a1.a1	sp|P42419|IOLI_BACSU	Inosose isomerase OS=Bacillus subtilis (strain 168) OX=224308 GN=iolI PE=1 SV=1	1	iolI	0.3	0.4	0.3	0.3	0.2	0.2	0.2	0.2	0.666667	2.6	1.7	2.6	2.6	2.4	2.1	2	2.1	0.807692
c238.a1.a1	sp|P70999|SPEB_BACSU	Agmatinase OS=Bacillus subtilis (strain 168) OX=224308 GN=speB PE=1 SV=1	1	speB	0.928571	1.42857	1.07143	1.07143	1.28571	1.14286	1.14286	1.14286	1.06667	0.714286	0.142857	0.571429	0.571429	0.714286	0.642857	0.857143	0.714286	1.25
c239.a1.a1	sp|O07597|DAAA_BACSU	D-alanine aminotransferase OS=Bacillus subtilis (strain 168) OX=224308 GN=dat PE=3 SV=1	1	dat	0.0769231	0.153846	0.230769	0.153846	0	0	0.0769231	0	0	2	0.846154	1.76923	1.76923	1.84615	2	1.92308	1.92308	1.08696
c240.a1.a1	sp|Q01465|MREB_BACSU	Cell shape-determining protein MreB OS=Bacillus subtilis (strain 168) OX=224308 GN=mreB PE=1 SV=3	1	mreB	0.944444	0.833333	1.05556	0.944444	0.833333	1	1.11111	1	1.05882	0.444444	0.166667	0.277778	0.277778	0.333333	0.277778	0.333333	0.333333	1.2
c241.a1.a1	sp|P19582|DHOM_BACSU	Homoserine dehydrogenase OS=Bacillus subtilis (strain 168) OX=224308 GN=hom PE=1 SV=2	1	hom	0.235294	0.352941	0.176471	0.235294	0.411765	0.529412	0.235294	0.411765	1.75	0.882353	0.588235	0.647059	0.647059	1.17647	1.05882	1	1.05882	1.63636
c242.a1.a1	sp|O31742|RL19_BACSU	50S ribosomal protein L19 OS=Bacillus subtilis (strain 168) OX=224308 GN=rplS PE=1 SV=2	1	rplS	3.66667	3.83333	3.16667	3.66667	3.16667	3.16667	3	3.16667	0.863636	2.33333	1.83333	2.5	2.33333	2.16667	2.5	2.16667	2.16667	0.928571
c243.a1.a1	sp|P46354|PUNA_BACSU	Purine nucleoside phosphorylase 1 OS=Bacillus subtilis (strain 168) OX=224308 GN=punA PE=1 SV=1	1	punA	1.44444	1.33333	1.55556	1.44444	2	1.66667	1.66667	1.66667	1.15385	1.44444	0.666667	1.55556	1.44444	2.11111	1.66667	1.66667	1.66667	1.15385
c244.a1.a1	sp|P71019|FABD_BACSU	Malonyl CoA-acyl carrier protein transacylase OS=Bacillus subtilis (strain 168) OX=224308 GN=fabD PE=3 SV=2	1	fabD	1.75	2	1.75	1.75	1.66667	1.58333	1.91667	1.66667	0.952381	1.58333	1	1.41667	1.41667	1.16667	1.5	1.33333	1.33333	0.941176
c245.a1.a1	sp|O34499|6PGL_BACSU	6-phosphogluconolactonase OS=Bacillus subtilis (strain 168) OX=224308 GN=pgl PE=1 SV=1	1	pgl	1.45455	1.45455	1.63636	1.45455	1.81818	1.63636	1.81818	1.81818	1.25	1.81818	1.18182	1.63636	1.63636	2.09091	2.18182	1.54545	2.09091	1.27778
c246.a1.a1	sp|P81102|YODC_BACSU	Putative NAD(P)H nitroreductase YodC OS=Bacillus subtilis (strain 168) OX=224308 GN=yodC PE=1 SV=3	1	yodC	1.45455	1.54545	1.63636	1.54545	1.54545	1.45455	1.81818	1.54545	1	1.81818	1.27273	1.72727	1.72727	1.54545	1.72727	1.09091	1.54545	0.894737
c246.a2.a1	sp|P96707|YDGI_BACSU	Putative NAD(P)H nitroreductase YdgI OS=Bacillus subtilis (strain 168) OX=224308 GN=ydgI PE=3 SV=1	1	ydgI	0.636364	0.727273	0.727273	0.727273	0.818182	1	0.909091	0.909091	1.25	0.454545	0.0909091	0.454545	0.454545	0.454545	0.545455	0.363636	0.454545	1
c247.a1.a1	sp|O34824|GLMM_BACSU	Phosphoglucosamine mutase OS=Bacillus subtilis (strain 168) OX=224308 GN=glmM PE=1 SV=1	1	glmM	0.857143	0.952381	0.952381	0.952381	0.761905	0.809524	0.857143	0.809524	0.85	0.809524	0.428571	0.809524	0.809524	0.904762	0.809524	0.714286	0.809524	1
c248.a1.a1	sp|P54550|NAMA_BACSU	NADPH dehydrogenase OS=Bacillus subtilis (strain 168) OX=224308 GN=namA PE=1 SV=3	1	namA	0.928571	0.857143	0.857143	0.857143	1	0.928571	0.928571	0.928571	1.08333	1.42857	1.07143	1.5	1.42857	1.42857	1.35714	1.35714	1.35714	0.95
c249.a1.a1	sp|C0SP94|YHFQ_BACSU	Putative ABC transporter substrate-binding lipoprotein YhfQ OS=Bacillus subtilis (strain 168) OX=224308 GN=yhfQ PE=1 SV=1	1	yhfQ	1.2	1.13333	1.13333	1.13333	1.4	1.2	1.4	1.4	1.23529	0.666667	0.666667	0.733333	0.666667	0.933333	1	0.933333	0.933333	1.4
c250.a1.a1	sp|P37585|MURG_BACSU	UDP-N-acetylglucosamine--N-acetylmuramyl-(pentapeptide) pyrophosphoryl-undecaprenol N-acetylglucosamine transferase OS=Bacillus subtilis (strain 168) OX=224308 GN=murG PE=3 SV=3	1	murG	0.952381	1	0.952381	0.952381	1.04762	1.04762	1.09524	1.04762	1.1	0.619048	0.142857	0.380952	0.380952	0.428571	0.47619	0.47619	0.47619	1.25
c251.a1.a1	sp|P16524|DAPX_BACSU	Probable N-acetyl-LL-diaminopimelate aminotransferase OS=Bacillus subtilis (strain 168) OX=224308 GN=dapX PE=1 SV=3	1	dapX	0.625	0.875	0.75	0.75	0.875	0.8125	0.6875	0.8125	1.08333	0.9375	0.5	1.3125	0.9375	1.25	1.25	1.0625	1.25	1.33333
c252.a1.a1	sp|P70998|SPEE_BACSU	Polyamine aminopropyltransferase OS=Bacillus subtilis (strain 168) OX=224308 GN=speE PE=1 SV=1	1	speE	1.54545	1.72727	1.81818	1.72727	1.63636	1.36364	1.36364	1.36364	0.789474	1.09091	0.636364	1	1	1.27273	1.09091	1	1.09091	1.09091
c253.a1.a1	sp|P37942|ODB2_BACSU	Lipoamide acyltransferase component of branched-chain alpha-keto acid dehydrogenase complex OS=Bacillus subtilis (strain 168) OX=224308 GN=bfmBB PE=3 SV=1	1	bfmBB	0.55	0.55	0.45	0.55	0.45	0.35	0.45	0.45	0.818182	0.95	0.6	0.95	0.95	1.1	1	0.9	1	1.05263
c254.a1.a1	sp|P54475|CSHB_BACSU	DEAD-box ATP-dependent RNA helicase CshB OS=Bacillus subtilis (strain 168) OX=224308 GN=cshB PE=1 SV=1	1	cshB	0.818182	1	0.909091	0.909091	0.863636	0.909091	0.863636	0.863636	0.95	0.318182	0.0454545	0.454545	0.318182	0.409091	0.363636	0.545455	0.409091	1.28571
c255.a1.a1	sp|O32047|SECDF_BACSU	Protein translocase subunit SecDF OS=Bacillus subtilis (strain 168) OX=224308 GN=secDF PE=1 SV=2	1	secDF	0.772727	0.727273	0.772727	0.772727	0.772727	0.636364	0.636364	0.636364	0.823529	0.545455	0.318182	0.545455	0.545455	0.545455	0.5	0.5	0.5	0.916667
c256.a1.a1	sp|P39751|MBL_BACSU	Cell shape-determining protein Mbl OS=Bacillus subtilis (strain 168) OX=224308 GN=mbl PE=1 SV=1	1	mbl	1	1.25	1.25	1.25	1.0625	0.9375	1.1875	1.0625	0.85	0.4375	0.25	0.5625	0.4375	0.625	0.6875	0.625	0.625	1.42857
c257.a1.a1	sp|O31663|MTNK_BACSU	Methylthioribose kinase OS=Bacillus subtilis (strain 168) OX=224308 GN=mtnK PE=1 SV=2	1	mtnK	0.416667	0.416667	0.5	0.416667	0.0833333	0.0833333	0.166667	0.0833333	0.2	1.66667	0.5	1.83333	1.66667	2.25	2.5	2.41667	2.41667	1.45
c258.a1.a1	sp|P94428|GABD_BACSU	Succinate-semialdehyde dehydrogenase [NADP(+)] OS=Bacillus subtilis (strain 168) OX=224308 GN=gabD PE=1 SV=1	1	gabD	0.733333	0.666667	0.8	0.733333	0.8	0.666667	0.533333	0.666667	0.909091	1.13333	0.6	1.2	1.13333	1	1.13333	1	1	0.882353
c259.a1.a1	sp|O34751|YLOV_BACSU	Uncharacterized protein YloV OS=Bacillus subtilis (strain 168) OX=224308 GN=yloV PE=4 SV=1	1	yloV	0.705882	0.764706	0.764706	0.764706	0.882353	1.11765	1.05882	1.05882	1.38462	0.294118	0.235294	0.588235	0.294118	0.588235	0.647059	0.588235	0.588235	2
c260.a1.a1	sp|P54376|GCSPA_BACSU	Probable glycine dehydrogenase (decarboxylating) subunit 1 OS=Bacillus subtilis (strain 168) OX=224308 GN=gcvPA PE=3 SV=2	1	gcvPA	0	0.0833333	0.0833333	0.0833333	0	0	0	0	0	1.66667	1	1.83333	1.66667	2.08333	1.83333	1.91667	1.91667	1.15
c261.a1.a1	sp|O32231|RNR_BACSU	Ribonuclease R OS=Bacillus subtilis (strain 168) OX=224308 GN=rnr PE=2 SV=1	1	rnr	0.428571	0.371429	0.342857	0.371429	0.4	0.457143	0.485714	0.457143	1.23077	0.142857	0.0285714	0.228571	0.142857	0.285714	0.2	0.171429	0.2	1.4
c262.a1.a1	sp|P37949|LEPA_BACSU	Elongation factor 4 OS=Bacillus subtilis (strain 168) OX=224308 GN=lepA PE=3 SV=2	1	lepA	0.64	0.52	0.64	0.64	0.72	0.52	0.64	0.64	1	0.12	0.08	0.12	0.12	0.2	0.2	0.2	0.2	1.66667
c263.a1.a1	sp|P94551|ETFA_BACSU	Electron transfer flavoprotein subunit alpha OS=Bacillus subtilis (strain 168) OX=224308 GN=etfA PE=3 SV=1	1	etfA	0	0.153846	0.0769231	0.0769231	0.153846	0	0	0	0	1.23077	0.461538	1.30769	1.23077	1.61538	1.38462	1.15385	1.38462	1.125
c264.a1.a1	sp|Q797B3|LTAS1_BACSU	Lipoteichoic acid synthase 1 OS=Bacillus subtilis (strain 168) OX=224308 GN=ltaS1 PE=1 SV=1	1	ltaS1	0.809524	0.761905	0.666667	0.761905	0.809524	0.666667	0.666667	0.666667	0.875	0	0	0	0	0	0	0	0	_
c265.a1.a1	sp|O34996|DPO1_BACSU	DNA polymerase I OS=Bacillus subtilis (strain 168) OX=224308 GN=polA PE=3 SV=1	1	polA	0.25	0.25	0.1875	0.25	0.270833	0.270833	0.25	0.270833	1.08333	0.0416667	0	0.0416667	0.0416667	0.0625	0.104167	0.0208333	0.0625	1.5
c266.a1.a1	sp|O32213|CYSI_BACSU	Sulfite reductase [NADPH] hemoprotein beta-component OS=Bacillus subtilis (strain 168) OX=224308 GN=cysI PE=1 SV=1	1	cysI	0	0	0.0357143	0	0.0357143	0	0	0	_	0.464286	0.107143	0.285714	0.285714	0.571429	0.607143	0.857143	0.607143	2.125
c267.a1.a1	sp|P51834|SMC_BACSU	Chromosome partition protein Smc OS=Bacillus subtilis (strain 168) OX=224308 GN=smc PE=1 SV=3	1	smc	0.105263	0.140351	0.157895	0.140351	0.192982	0.245614	0.175439	0.192982	1.375	0	0	0	0	0.0175439	0	0.0175439	0.0175439	_
c268.a1.a1	sp|P23966|MENB_BACSU	1,4-dihydroxy-2-naphthoyl-CoA synthase OS=Bacillus subtilis (strain 168) OX=224308 GN=menB PE=1 SV=2	1	menB	1.36364	1.54545	1.54545	1.54545	1.54545	1.54545	1.54545	1.54545	1	2	0.818182	1.81818	1.81818	2.18182	2.09091	1.90909	2.09091	1.15
c269.a1.a1	sp|P36945|RBSK_BACSU	Ribokinase OS=Bacillus subtilis (strain 168) OX=224308 GN=rbsK PE=3 SV=2	1	rbsK	1.09091	1.45455	1.36364	1.36364	1.45455	1.27273	1.63636	1.45455	1.06667	1.72727	0.727273	2	1.72727	2.09091	2.09091	2.09091	2.09091	1.21053
c270.a1.a1	sp|P46898|RL6_BACSU	50S ribosomal protein L6 OS=Bacillus subtilis (strain 168) OX=224308 GN=rplF PE=1 SV=2	1	rplF	3	2.57143	2.71429	2.71429	2.28571	2.28571	2.57143	2.28571	0.842105	1.57143	1.42857	1.85714	1.57143	1.85714	1.71429	1.85714	1.85714	1.18182
c271.a1.a1	sp|P26900|ASPG1_BACSU	L-asparaginase 1 OS=Bacillus subtilis (strain 168) OX=224308 GN=ansA PE=2 SV=1	1	ansA	1.63636	1.90909	1.81818	1.81818	2.18182	1.63636	1.81818	1.81818	1	1.27273	0.909091	1	1	1.09091	1.36364	1	1.09091	1.09091
c272.a1.a1	sp|O32129|LIPA_BACSU	Lipoyl synthase OS=Bacillus subtilis (strain 168) OX=224308 GN=lipA PE=1 SV=2	1	lipA	1.2	1.33333	1.33333	1.33333	1.4	1.33333	1.26667	1.33333	1	0.8	0.2	0.666667	0.666667	0.933333	0.8	0.933333	0.933333	1.4
c273.a1.a1	sp|P38493|KCY_BACSU	Cytidylate kinase OS=Bacillus subtilis (strain 168) OX=224308 GN=cmk PE=1 SV=1	1	cmk	1.33333	1.25	1.41667	1.33333	1.58333	1.25	1.58333	1.58333	1.1875	1.5	0.833333	1.16667	1.16667	1.25	0.916667	0.916667	0.916667	0.785714
c274.a1.a1	sp|O31766|YMFH_BACSU	Uncharacterized zinc protease YmfH OS=Bacillus subtilis (strain 168) OX=224308 GN=ymfH PE=3 SV=2	1	ymfH	0.777778	0.666667	0.666667	0.666667	0.722222	0.722222	0.555556	0.722222	1.08333	0.833333	0.444444	1	0.833333	1.16667	1	1.27778	1.16667	1.4
c275.a1.a1	sp|P71012|PTF3A_BACSU	PTS system fructose-specific EIIABC component OS=Bacillus subtilis (strain 168) OX=224308 GN=fruA PE=1 SV=2	1	fruA	1.21429	1.35714	1.42857	1.35714	1.42857	1.42857	1.5	1.42857	1.05263	0.785714	0.428571	0.642857	0.642857	0.785714	0.857143	0.714286	0.785714	1.22222
c276.a1.a1	sp|O32053|TGT_BACSU	Queuine tRNA-ribosyltransferase OS=Bacillus subtilis (strain 168) OX=224308 GN=tgt PE=3 SV=1	1	tgt	0.789474	1.05263	0.947368	0.947368	0.947368	0.842105	0.842105	0.842105	0.888889	0.684211	0.421053	0.631579	0.631579	0.578947	0.578947	0.789474	0.578947	0.916667
c277.a1.a1	sp|P16616|HEM3_BACSU	Porphobilinogen deaminase OS=Bacillus subtilis (strain 168) OX=224308 GN=hemC PE=3 SV=3	1	hemC	0.846154	1	0.923077	0.923077	1.07692	0.846154	0.923077	0.923077	1	1.38462	1.07692	1.23077	1.23077	1.30769	1.23077	1.30769	1.30769	1.0625
c278.a1.a1	sp|P39596|EFEM_BACSU	Probable iron uptake system component EfeM OS=Bacillus subtilis (strain 168) OX=224308 GN=efeM PE=1 SV=1	1	efeM	0.636364	0.681818	0.727273	0.681818	0.772727	0.545455	0.772727	0.772727	1.13333	0.772727	0.272727	0.681818	0.681818	0.590909	0.636364	0.5	0.590909	0.866667
c279.a1.a1	sp|P94544|POLX_BACSU	DNA polymerase/3'-5' exonuclease PolX OS=Bacillus subtilis (strain 168) OX=224308 GN=polX PE=1 SV=1	1	polX	0.5	0.533333	0.533333	0.533333	0.433333	0.433333	0.533333	0.433333	0.8125	0.4	0.166667	0.466667	0.4	0.4	0.566667	0.5	0.5	1.25
c280.a1.a1	sp|O31764|YMFF_BACSU	Probable inactive metalloprotease YmfF OS=Bacillus subtilis (strain 168) OX=224308 GN=ymfF PE=3 SV=2	1	ymfF	0.647059	0.705882	0.647059	0.647059	0.647059	0.705882	0.823529	0.705882	1.09091	0.764706	0.705882	0.705882	0.705882	0.882353	1.05882	0.705882	0.882353	1.25
c281.a1.a1	sp|O34746|FABH1_BACSU	3-oxoacyl-[acyl-carrier-protein] synthase 3 protein 1 OS=Bacillus subtilis (strain 168) OX=224308 GN=fabHA PE=2 SV=1	1	fabHA	0.933333	1	0.8	0.933333	1	1	0.733333	1	1.07143	0.533333	0.4	0.733333	0.533333	0.533333	0.533333	0.666667	0.533333	1
c282.a1.a1	sp|P42414|IOLC_BACSU	5-dehydro-2-deoxygluconokinase OS=Bacillus subtilis (strain 168) OX=224308 GN=iolC PE=1 SV=1	1	iolC	0.133333	0.133333	0.133333	0.133333	0.0666667	0	0	0	0	1.33333	0.866667	1.6	1.33333	1.46667	1.46667	1.2	1.46667	1.1
c283.a1.a1	sp|P39645|YWFI_BACSU	Putative heme-dependent peroxidase YwfI OS=Bacillus subtilis (strain 168) OX=224308 GN=ywfI PE=3 SV=1	1	ywfI	0.636364	0.909091	0.727273	0.727273	0.727273	0.909091	0.818182	0.818182	1.125	1	0.636364	0.818182	0.818182	1.09091	1.09091	1.36364	1.09091	1.33333
c284.a1.a1	sp|O34894|EZRA_BACSU	Septation ring formation regulator EzrA OS=Bacillus subtilis (strain 168) OX=224308 GN=ezrA PE=1 SV=1	1	ezrA	0.230769	0.346154	0.230769	0.230769	0.307692	0.346154	0.192308	0.307692	1.33333	0.384615	0.115385	0.269231	0.269231	0.538462	0.423077	0.346154	0.423077	1.57143
c285.a1.a1	sp|P54488|YQGFA_BACSU	Uncharacterized protein YqgF OS=Bacillus subtilis (strain 168) OX=224308 GN=yqgF PE=3 SV=1	1	yqgF	0.354839	0.322581	0.322581	0.322581	0.419355	0.387097	0.419355	0.419355	1.3	0	0	0	0	0	0	0	0	_
c286.a1.a1	sp|Q06797|RL1_BACSU	50S ribosomal protein L1 OS=Bacillus subtilis (strain 168) OX=224308 GN=rplA PE=1 SV=4	1	rplA	2	2.1	2.1	2.1	1.9	1.9	2.1	1.9	0.904762	1.7	1.2	1.7	1.7	1.5	1.9	1.6	1.6	0.941176
c287.a1.a1	sp|P14193|KPRS_BACSU	Ribose-phosphate pyrophosphokinase OS=Bacillus subtilis (strain 168) OX=224308 GN=prs PE=1 SV=1	1	prs	1.61538	1.61538	1.76923	1.61538	1.69231	1.69231	1.61538	1.69231	1.04762	1.23077	0.692308	1.15385	1.15385	0.923077	1.30769	1.23077	1.23077	1.06667
c288.a1.a1	sp|O31567|YFIY_BACSU	Probable siderophore-binding lipoprotein YfiY OS=Bacillus subtilis (strain 168) OX=224308 GN=yfiY PE=1 SV=1	1	yfiY	1.66667	1.66667	1.66667	1.66667	1.75	1.75	1.75	1.75	1.05	1.41667	0.583333	1.41667	1.41667	1.58333	1.66667	1.75	1.66667	1.17647
c289.a1.a1	sp|P13800|DEGU_BACSU	Transcriptional regulatory protein DegU OS=Bacillus subtilis (strain 168) OX=224308 GN=degU PE=1 SV=2	1	degU	1.14286	1	1.07143	1.07143	1.35714	1.28571	1.28571	1.28571	1.2	1.07143	0.428571	1.14286	1.07143	1.5	1.35714	1.35714	1.35714	1.26667
c290.a1.a1	sp|P54466|YQFA_BACSU	UPF0365 protein YqfA OS=Bacillus subtilis (strain 168) OX=224308 GN=yqfA PE=3 SV=1	1	yqfA	1	1.11765	1.17647	1.11765	0.941176	0.764706	1.05882	0.941176	0.842105	1	0.294118	0.941176	0.941176	1	1.05882	0.882353	1	1.0625
c291.a1.a1	sp|O31475|FENR1_BACSU	Ferredoxin--NADP reductase 1 OS=Bacillus subtilis (strain 168) OX=224308 GN=ycgT PE=1 SV=1	1	ycgT	0.9375	0.9375	0.6875	0.9375	1.125	0.8125	1.125	1.125	1.2	1.1875	0.4375	1.0625	1.0625	1.125	1.3125	1.25	1.25	1.17647
c292.a1.a1	sp|P14802|YOXD_BACSU	Uncharacterized oxidoreductase YoxD OS=Bacillus subtilis (strain 168) OX=224308 GN=yoxD PE=3 SV=2	1	yoxD	1.5	1.33333	1.58333	1.5	1.66667	1.41667	1.75	1.66667	1.11111	1.08333	0.5	1.25	1.08333	1.16667	1.33333	1	1.16667	1.07692
c293.a1.a1	sp|P96612|DDL_BACSU	D-alanine--D-alanine ligase OS=Bacillus subtilis (strain 168) OX=224308 GN=ddl PE=3 SV=1	1	ddl	1.45455	1.54545	1.36364	1.45455	1.63636	1.54545	1.27273	1.54545	1.0625	1.45455	0.727273	1.45455	1.45455	1.45455	1.45455	1.27273	1.45455	1
c294.a1.a1	sp|O31753|DXR_BACSU	1-deoxy-D-xylulose 5-phosphate reductoisomerase OS=Bacillus subtilis (strain 168) OX=224308 GN=dxr PE=3 SV=2	1	dxr	0.888889	0.777778	0.944444	0.888889	1.05556	1.05556	1.11111	1.05556	1.1875	0.777778	0.0555556	0.833333	0.777778	0.777778	0.777778	0.833333	0.777778	1
c295.a1.a1	sp|P40409|FEUA_BACSU	Iron-uptake system-binding protein OS=Bacillus subtilis (strain 168) OX=224308 GN=feuA PE=1 SV=1	1	feuA	0.818182	0.909091	0.909091	0.909091	0.909091	0.818182	0.727273	0.818182	0.9	1.72727	1.09091	2	1.72727	2.27273	1.81818	1.90909	1.90909	1.10526
c296.a1.a1	sp|P39778|CLPY_BACSU	ATP-dependent protease ATPase subunit ClpY OS=Bacillus subtilis (strain 168) OX=224308 GN=clpY PE=1 SV=1	1	clpY	0.684211	0.736842	0.736842	0.736842	0.736842	0.736842	0.736842	0.736842	1	0.789474	0.526316	0.684211	0.684211	0.684211	0.789474	0.684211	0.684211	1
c297.a1.a1	sp|P80862|SERC_BACSU	Phosphoserine aminotransferase OS=Bacillus subtilis (strain 168) OX=224308 GN=serC PE=1 SV=2	1	serC	0.666667	1.08333	1.08333	1.08333	0.416667	0.583333	0.583333	0.583333	0.538462	1.66667	0.833333	1.66667	1.66667	1.66667	1.41667	1.25	1.41667	0.85
c298.a1.a1	sp|O32054|QUEA_BACSU	S-adenosylmethionine:tRNA ribosyltransferase-isomerase OS=Bacillus subtilis (strain 168) OX=224308 GN=queA PE=1 SV=1	1	queA	0.823529	0.823529	0.588235	0.823529	1.05882	0.941176	0.941176	0.941176	1.14286	0.529412	0.0588235	0.705882	0.529412	0.823529	0.647059	0.941176	0.823529	1.55556
c299.a1.a1	sp|P71084|GSAB_BACSU	Glutamate-1-semialdehyde 2,1-aminomutase 2 OS=Bacillus subtilis (strain 168) OX=224308 GN=gsaB PE=3 SV=2	1	gsaB	0.611111	0.833333	0.666667	0.666667	0.944444	0.833333	0.722222	0.833333	1.25	0.722222	0.111111	0.777778	0.722222	0.833333	0.666667	0.666667	0.666667	0.923077
c300.a1.a1	sp|P54530|PTB_BACSU	Probable phosphate butyryltransferase OS=Bacillus subtilis (strain 168) OX=224308 GN=yqiS PE=3 SV=2	1	yqiS	0.428571	0.357143	0.357143	0.357143	0.642857	0.5	0.5	0.5	1.4	1.28571	0.928571	1.07143	1.07143	1.35714	1.5	1.28571	1.35714	1.26667
c301.a1.a1	sp|O31778|MIAB_BACSU	tRNA-2-methylthio-N(6)-dimethylallyladenosine synthase OS=Bacillus subtilis (strain 168) OX=224308 GN=miaB PE=1 SV=1	1	miaB	0.636364	0.545455	0.5	0.545455	0.545455	0.636364	0.727273	0.636364	1.16667	0.636364	0.227273	0.545455	0.545455	0.545455	0.545455	0.409091	0.545455	1
c302.a1.a1	sp|P50736|YPDA_BACSU	Uncharacterized protein YpdA OS=Bacillus subtilis (strain 168) OX=224308 GN=ypdA PE=4 SV=2	1	ypdA	0.928571	0.857143	0.571429	0.857143	0.785714	0.928571	0.5	0.785714	0.916667	0.857143	0.357143	1	0.857143	1.28571	1	1	1	1.16667
c303.a1.a1	sp|Q08432|CBL_BACSU	Cystathionine beta-lyase PatB OS=Bacillus subtilis (strain 168) OX=224308 GN=patB PE=1 SV=1	1	patB	1	0.9375	0.875	0.9375	0.9375	0.875	1.0625	0.9375	1	0.5625	0.25	0.5625	0.5625	0.5625	0.5	0.5625	0.5625	1
c304.a1.a1	sp|P28367|RF2_BACSU	Peptide chain release factor 2 OS=Bacillus subtilis (strain 168) OX=224308 GN=prfB PE=3 SV=2	1	prfB	0.705882	0.823529	0.647059	0.705882	0.823529	0.764706	0.823529	0.823529	1.16667	0.705882	0.294118	0.588235	0.588235	0.529412	0.705882	0.647059	0.647059	1.1
c305.a1.a1	sp|O31629|YJCG_BACSU	Putative phosphoesterase YjcG OS=Bacillus subtilis (strain 168) OX=224308 GN=yjcG PE=1 SV=1	1	yjcG	0.333333	0.444444	0.444444	0.444444	0.333333	0.333333	0.333333	0.333333	0.75	2.33333	1.44444	2.33333	2.33333	1.66667	1.55556	1.77778	1.66667	0.714286
c306.a1.a1	sp|Q04805|YMXG_BACSU	Uncharacterized zinc protease YmxG OS=Bacillus subtilis (strain 168) OX=224308 GN=ymxG PE=3 SV=3	1	ymxG	0.684211	0.789474	0.842105	0.789474	0.894737	0.631579	0.789474	0.789474	1	0.263158	0.157895	0.473684	0.263158	0.578947	0.368421	0.421053	0.421053	1.6
c307.a1.a1	sp|P54380|SYGA_BACSU	Glycine--tRNA ligase alpha subunit OS=Bacillus subtilis (strain 168) OX=224308 GN=glyQ PE=3 SV=1	1	glyQ	0.928571	0.857143	0.857143	0.857143	1.07143	1	0.714286	1	1.16667	0.571429	0.285714	0.785714	0.571429	0.857143	0.571429	0.571429	0.571429	1
c308.a1.a1	sp|P42199|TCYA_BACSU	L-cystine-binding protein TcyA OS=Bacillus subtilis (strain 168) OX=224308 GN=tcyA PE=1 SV=3	1	tcyA	1.41667	1.25	1.16667	1.25	1.33333	1.16667	1.25	1.25	1	0.75	0.333333	0.333333	0.333333	0.583333	0.416667	0.416667	0.416667	1.25
c309.a1.a1	sp|O32106|AMPA_BACSU	Probable cytosol aminopeptidase OS=Bacillus subtilis (strain 168) OX=224308 GN=pepA PE=3 SV=1	1	pepA	0.315789	0.368421	0.421053	0.368421	0.368421	0.263158	0.421053	0.368421	1	0.578947	0.315789	0.842105	0.578947	0.578947	0.842105	0.631579	0.631579	1.09091
c310.a1.a1	sp|P39821|PROA_BACSU	Gamma-glutamyl phosphate reductase OS=Bacillus subtilis (strain 168) OX=224308 GN=proA PE=3 SV=3	1	proA	0.35	0.2	0.35	0.35	0.5	0.45	0.35	0.45	1.28571	0.5	0.2	0.75	0.5	0.5	0.55	0.45	0.5	1
c311.a1.a1	sp|P40750|PBPD_BACSU	Penicillin-binding protein 4 OS=Bacillus subtilis (strain 168) OX=224308 GN=pbpD PE=1 SV=2	1	pbpD	0.636364	0.772727	0.636364	0.636364	0.590909	0.545455	0.363636	0.545455	0.857143	0.181818	0	0.181818	0.181818	0.0909091	0.136364	0.136364	0.136364	0.75
c312.a1.a1	sp|O31688|ZOSA_BACSU	Zinc-transporting ATPase OS=Bacillus subtilis (strain 168) OX=224308 GN=zosA PE=1 SV=1	1	zosA	0	0	0	0	0	0	0	0	_	0.45	0.15	0.4	0.4	0.85	0.6	0.8	0.8	2
c313.a1.a1	sp|O31571|YFHC_BACSU	Putative NAD(P)H nitroreductase YfhC OS=Bacillus subtilis (strain 168) OX=224308 GN=yfhC PE=3 SV=1	1	yfhC	1.88889	2.22222	2.22222	2.22222	2.22222	2.33333	2.33333	2.33333	1.05	1.88889	1.22222	2.22222	1.88889	2.44444	2.44444	2.77778	2.44444	1.29412
c314.a1.a1	sp|P71088|SP0M_BACSU	Sporulation-control protein spo0M OS=Bacillus subtilis (strain 168) OX=224308 GN=spo0M PE=1 SV=2	1	spo0M	1.88889	1.88889	1.66667	1.88889	1.88889	1.77778	1.88889	1.88889	1	1.55556	1.33333	1.88889	1.55556	1.55556	1.44444	1.44444	1.44444	0.928571
c315.a1.a1	sp|P70974|RL13_BACSU	50S ribosomal protein L13 OS=Bacillus subtilis (strain 168) OX=224308 GN=rplM PE=1 SV=2	1	rplM	2.14286	2.57143	2.28571	2.28571	2.14286	2	2.42857	2.14286	0.9375	1.42857	1	1.14286	1.14286	1.57143	1.28571	2	1.57143	1.375
c316.a1.a1	sp|O31703|MOEA_BACSU	Molybdopterin molybdenumtransferase OS=Bacillus subtilis (strain 168) OX=224308 GN=moeA PE=3 SV=1	1	moeA	0.842105	0.684211	0.684211	0.684211	0.473684	0.578947	0.526316	0.526316	0.769231	1	0.578947	1	1	1	0.947368	1	1	1
c317.a1.a1	sp|P12879|RS8_BACSU	30S ribosomal protein S8 OS=Bacillus subtilis (strain 168) OX=224308 GN=rpsH PE=1 SV=4	1	rpsH	2.16667	2.33333	2.5	2.33333	2.16667	2.16667	2	2.16667	0.928571	1.33333	1.33333	1.5	1.33333	1.83333	1.5	1.33333	1.5	1.125
c318.a1.a1	sp|P54482|ISPG_BACSU	4-hydroxy-3-methylbut-2-en-1-yl diphosphate synthase (flavodoxin) OS=Bacillus subtilis (strain 168) OX=224308 GN=ispG PE=3 SV=1	1	ispG	0.85	0.8	0.8	0.8	0.7	0.55	0.95	0.7	0.875	0.7	0.35	0.55	0.55	0.55	0.7	0.6	0.6	1.09091
c319.a1.a1	sp|P06224|SIGA_BACSU	RNA polymerase sigma factor SigA OS=Bacillus subtilis (strain 168) OX=224308 GN=sigA PE=1 SV=2	1	sigA	1.16667	1.08333	1.08333	1.08333	0.833333	1.08333	1	1	0.923077	0.833333	0.75	1.08333	0.833333	1.33333	1.16667	1	1.16667	1.4
c320.a1.a1	sp|P13714|LDH_BACSU	L-lactate dehydrogenase OS=Bacillus subtilis (strain 168) OX=224308 GN=ldh PE=1 SV=3	1	ldh	1.18182	1.27273	1.27273	1.27273	1.18182	1.09091	1.18182	1.18182	0.928571	0.818182	0.272727	0.909091	0.818182	1.63636	1.72727	1.36364	1.63636	2
c321.a1.a1	sp|P31104|AROC_BACSU	Chorismate synthase OS=Bacillus subtilis (strain 168) OX=224308 GN=aroC PE=1 SV=3	1	aroC	0.75	0.5625	0.5625	0.5625	0.75	0.4375	0.625	0.625	1.11111	1.0625	0.5	0.9375	0.9375	0.8125	1.0625	0.875	0.875	0.933333
c322.a1.a1	sp|P37253|ILVC_BACSU	Ketol-acid reductoisomerase (NADP(+)) OS=Bacillus subtilis (strain 168) OX=224308 GN=ilvC PE=1 SV=1	1	ilvC	0.125	0.125	0.125	0.125	0	0	0	0	0	1.5625	0.9375	1.3125	1.3125	1.5625	1.5	1.5625	1.5625	1.19048
c323.a1.a1	sp|P35159|RLUB_BACSU	Ribosomal large subunit pseudouridine synthase B OS=Bacillus subtilis (strain 168) OX=224308 GN=rluB PE=1 SV=2	1	rluB	1.16667	1.16667	1.25	1.16667	1.08333	1.25	1.33333	1.25	1.07143	0.75	0.416667	0.75	0.75	1	1.08333	0.833333	1	1.33333
c324.a1.a1	sp|P54169|YPGR_BACSU	Uncharacterized protein YpgR OS=Bacillus subtilis (strain 168) OX=224308 GN=ypgR PE=4 SV=1	1	ypgR	0.578947	0.631579	0.578947	0.578947	0.684211	0.684211	0.578947	0.684211	1.18182	0.526316	0.315789	0.736842	0.526316	0.578947	0.842105	0.631579	0.631579	1.2
c325.a1.a1	sp|O34693|RQCH_BACSU	Rqc2 homolog RqcH OS=Bacillus subtilis (strain 168) OX=224308 GN=rqcH PE=1 SV=2	1	rqcH	0.448276	0.482759	0.62069	0.482759	0.413793	0.482759	0.448276	0.448276	0.928571	0.344828	0.0344828	0.310345	0.310345	0.275862	0.310345	0.37931	0.310345	1
c326.a1.a1	sp|O34394|YJJA_BACSU	Uncharacterized protein YjjA OS=Bacillus subtilis (strain 168) OX=224308 GN=yjjA PE=4 SV=1	1	yjjA	0.466667	0.733333	0.666667	0.666667	0.733333	0.733333	0.666667	0.733333	1.1	1.06667	0.2	1.06667	1.06667	0.666667	0.933333	0.733333	0.733333	0.6875
c327.a1.a1	sp|P39142|PDP_BACSU	Pyrimidine-nucleoside phosphorylase OS=Bacillus subtilis (strain 168) OX=224308 GN=pdp PE=1 SV=2	1	pdp	0.588235	0.647059	0.588235	0.588235	0.647059	0.764706	0.823529	0.764706	1.3	0.411765	0.235294	0.764706	0.411765	0.705882	0.764706	0.705882	0.705882	1.71429
c328.a1.a1	sp|P39131|MNAA_BACSU	UDP-N-acetylglucosamine 2-epimerase OS=Bacillus subtilis (strain 168) OX=224308 GN=mnaA PE=1 SV=1	1	mnaA	0.421053	0.578947	0.578947	0.578947	0.736842	0.631579	0.578947	0.631579	1.09091	0.473684	0.157895	0.578947	0.473684	0.526316	0.263158	0.368421	0.368421	0.777778
c329.a1.a1	sp|O34934|NADK2_BACSU	NAD kinase 2 OS=Bacillus subtilis (strain 168) OX=224308 GN=nadK2 PE=3 SV=1	1	nadK2 (ytdl)	0.2	0.2	0.4	0.2	0.2	0.2	0.3	0.2	1	1.5	0.4	1.8	1.5	2.1	1.6	1.8	1.8	1.2
c330.a1.a1	sp|O32264|TKRA_BACSU	Probable 2-ketogluconate reductase OS=Bacillus subtilis (strain 168) OX=224308 GN=yvcT PE=3 SV=1	1	yvcT	0.6	0.9	0.7	0.7	0.8	0.6	0.5	0.6	0.857143	0.9	0.7	1.3	0.9	1.4	1.3	1.1	1.3	1.44444
c331.a1.a1	sp|P39575|GALT_BACSU	Galactose-1-phosphate uridylyltransferase OS=Bacillus subtilis (strain 168) OX=224308 GN=galT PE=3 SV=2	1	galT	0.12	0.08	0.24	0.12	0.08	0.16	0.08	0.08	0.666667	0.72	0.2	0.56	0.56	0.6	0.56	0.72	0.6	1.07143
c332.a1.a1	sp|O07021|LUTB_BACSU	Lactate utilization protein B OS=Bacillus subtilis (strain 168) OX=224308 GN=lutB PE=1 SV=2	1	lutB	0.5	0.409091	0.409091	0.409091	0.181818	0.272727	0.181818	0.181818	0.444444	0.681818	0.227273	0.636364	0.636364	0.409091	0.318182	0.318182	0.318182	0.5
c333.a1.a1	sp|P08066|SDHB_BACSU	Succinate dehydrogenase iron-sulfur subunit OS=Bacillus subtilis (strain 168) OX=224308 GN=sdhB PE=3 SV=3	1	sdhB	0.555556	0.666667	0.444444	0.555556	0.444444	0.444444	0.555556	0.444444	0.8	1.22222	0.888889	1.22222	1.22222	1.44444	1.11111	1.44444	1.44444	1.18182
c334.a1.a1	sp|O32034|YRRO_BACSU	Uncharacterized protease YrrO OS=Bacillus subtilis (strain 168) OX=224308 GN=yrrO PE=3 SV=1	1	yrrO	0.8125	0.6875	0.9375	0.8125	1.1875	0.6875	0.875	0.875	1.07692	0	0	0.125	0	0.0625	0.125	0.125	0.125	_
c335.a1.a1	sp|P54462|MTAB_BACSU	Threonylcarbamoyladenosine tRNA methylthiotransferase MtaB OS=Bacillus subtilis (strain 168) OX=224308 GN=mtaB PE=1 SV=1	1	mtaB	0.636364	0.590909	0.590909	0.590909	0.681818	0.772727	0.545455	0.681818	1.15385	0.0454545	0.0454545	0.0454545	0.0454545	0.0454545	0.0454545	0.0454545	0.0454545	1
c336.a1.a1	sp|Q795Y4|FDHL_BACSU	Putative formate dehydrogenase YrhE OS=Bacillus subtilis (strain 168) OX=224308 GN=yrhE PE=3 SV=1	1	yrhE	0.342857	0.285714	0.285714	0.285714	0.257143	0.342857	0.2	0.257143	0.9	0.0857143	0	0.0571429	0.0571429	0.171429	0.171429	0.114286	0.171429	3
c337.a1.a1	sp|O31404|ACOA_BACSU	Acetoin:2,6-dichlorophenolindophenol oxidoreductase subunit alpha OS=Bacillus subtilis (strain 168) OX=224308 GN=acoA PE=2 SV=2	1	acoA	0.0714286	0.142857	0.0714286	0.0714286	0	0	0	0	0	1.21429	0.785714	1.35714	1.21429	0.5	0.571429	0.571429	0.571429	0.470588
c338.a1.a1	sp|P54394|DING_BACSU	3'-5' exonuclease DinG OS=Bacillus subtilis (strain 168) OX=224308 GN=dinG PE=3 SV=1	1	dinG	0.238095	0.309524	0.238095	0.238095	0.190476	0.214286	0.166667	0.190476	0.8	0.0952381	0.0238095	0.119048	0.0952381	0.0238095	0.0238095	0.047619	0.0238095	0.25
c339.a1.a1	sp|P94427|GABT_BACSU	Probable 4-aminobutyrate aminotransferase OS=Bacillus subtilis (strain 168) OX=224308 GN=gabT PE=3 SV=1	1	gabT	0	0	0	0	0	0	0	0	_	1.30769	0.461538	1.46154	1.30769	0.538462	0.461538	0.538462	0.538462	0.411765
c340.a1.a1	sp|P54576|MCPC_BACSU	Methyl-accepting chemotaxis protein McpC OS=Bacillus subtilis (strain 168) OX=224308 GN=mcpC PE=1 SV=2	1	mcpC	0	0	0	0	0	0	0	0	_	0.472222	0.166667	0.472222	0.472222	0.0277778	0.0833333	0	0.0277778	0.0588235
c341.a1.a1	sp|P02394|RL7_BACSU	50S ribosomal protein L7/L12 OS=Bacillus subtilis (strain 168) OX=224308 GN=rplL PE=1 SV=4	1	rplL	2.66667	2	2.5	2.5	2.5	2.16667	2.66667	2.5	1	2.16667	1.16667	2	2	0.833333	1.33333	1	1	0.5
c342.a1.a1	sp|P55872|IF3_BACSU	Translation initiation factor IF-3 OS=Bacillus subtilis (strain 168) OX=224308 GN=infC PE=3 SV=3	1	infC	2.85714	2.57143	2.57143	2.57143	2.57143	2.42857	2.57143	2.57143	1	2.42857	1.28571	2.14286	2.14286	2.57143	2.14286	2.42857	2.42857	1.13333
c343.a1.a1	sp|P21470|RS9_BACSU	30S ribosomal protein S9 OS=Bacillus subtilis (strain 168) OX=224308 GN=rpsI PE=1 SV=3	1	rpsI	5.33333	4.66667	5	5	4.33333	5	5.66667	5	1	4	2.66667	3.33333	3.33333	3	3.33333	3.33333	3.33333	1
c344.a1.a1	sp|O34981|DAPH_BACSU	2,3,4,5-tetrahydropyridine-2,6-dicarboxylate N-acetyltransferase OS=Bacillus subtilis (strain 168) OX=224308 GN=dapH PE=1 SV=2	1	dapH	2.66667	2.83333	3	2.83333	3.16667	3	3.5	3.16667	1.11765	1.83333	1.66667	1.83333	1.83333	2.16667	1.83333	1.83333	1.83333	1
c345.a1.a1	sp|P71079|FABL_BACSU	Enoyl-[acyl-carrier-protein] reductase [NADPH] FabL OS=Bacillus subtilis (strain 168) OX=224308 GN=fabL PE=1 SV=1	1	fabL	1.38462	1.23077	1.07692	1.23077	1.15385	1.30769	1.30769	1.30769	1.0625	1.15385	0.461538	1.23077	1.15385	1.07692	1.30769	1.15385	1.15385	1
c346.a1.a1	sp|P39121|DEOC_BACSU	Deoxyribose-phosphate aldolase OS=Bacillus subtilis (strain 168) OX=224308 GN=deoC PE=1 SV=3	1	deoC	0.857143	1.07143	1.07143	1.07143	1.14286	1.14286	1.28571	1.14286	1.06667	0.928571	0.571429	0.928571	0.928571	0.857143	1.07143	0.785714	0.857143	0.923077
c347.a1.a1	sp|P37810|ATPG_BACSU	ATP synthase gamma chain OS=Bacillus subtilis (strain 168) OX=224308 GN=atpG PE=1 SV=2	1	atpG	1.33333	1.25	1.33333	1.33333	0.833333	1.16667	1	1	0.75	1.41667	0.833333	1.16667	1.16667	1	1	1.08333	1	0.857143
c348.a1.a1	sp|P39762|AMPS_BACSU	Aminopeptidase AmpS OS=Bacillus subtilis (strain 168) OX=224308 GN=ampS PE=3 SV=3	1	ampS	0.785714	0.714286	0.642857	0.714286	1	0.714286	0.642857	0.714286	1	1.07143	0.357143	0.928571	0.928571	1.28571	1.42857	1.35714	1.35714	1.46154
c349.a1.a1	sp|P17921|SYFA_BACSU	Phenylalanine--tRNA ligase alpha subunit OS=Bacillus subtilis (strain 168) OX=224308 GN=pheS PE=3 SV=2	1	pheS	0.777778	0.722222	0.777778	0.777778	0.833333	0.666667	0.666667	0.666667	0.857143	0.666667	0.333333	0.722222	0.666667	0.777778	0.777778	0.722222	0.777778	1.16667
c350.a1.a1	sp|P04969|RS11_BACSU	30S ribosomal protein S11 OS=Bacillus subtilis (strain 168) OX=224308 GN=rpsK PE=1 SV=1	1	rpsK	2.4	2.6	3	2.6	2.6	2.6	2.6	2.6	1	1.6	0.6	1.2	1.2	1.4	1.6	1.4	1.4	1.16667
c351.a1.a1	sp|P25993|CARA_BACSU	Carbamoyl-phosphate synthase pyrimidine-specific small chain OS=Bacillus subtilis (strain 168) OX=224308 GN=pyrAA PE=3 SV=1	1	pyrAA	0.866667	0.8	0.8	0.8	0.466667	0.466667	0.466667	0.466667	0.583333	0.933333	0.466667	0.866667	0.866667	1.06667	0.933333	0.933333	0.933333	1.07692
c352.a1.a1	sp|O34443|APT_BACSU	Adenine phosphoribosyltransferase OS=Bacillus subtilis (strain 168) OX=224308 GN=apt PE=3 SV=1	1	apt	1.3	1.2	1.2	1.2	1.6	1.6	1.6	1.6	1.33333	0.6	0.5	0.8	0.6	0.9	0.8	0.8	0.8	1.33333
c353.a1.a1	sp|Q45597|F16PC_BACSU	Fructose-1,6-bisphosphatase class 3 OS=Bacillus subtilis (strain 168) OX=224308 GN=fbp PE=1 SV=2	1	fbp	0.464286	0.357143	0.428571	0.428571	0.392857	0.428571	0.357143	0.392857	0.916667	0.5	0.25	0.392857	0.392857	0.428571	0.357143	0.321429	0.357143	0.909091
c354.a1.a1	sp|P71021|DIV4A_BACSU	Septum site-determining protein DivIVA OS=Bacillus subtilis (strain 168) OX=224308 GN=divIVA PE=1 SV=1	1	divIVA	1.3	0.8	0.8	0.8	0.8	1.1	1.4	1.1	1.375	1.2	0.6	1	1	1.2	1.4	1.4	1.4	1.4
c355.a1.a1	sp|P94464|RSMB_BACSU	Probable ribosomal RNA small subunit methyltransferase B OS=Bacillus subtilis (strain 168) OX=224308 GN=rsmB PE=3 SV=2	1	rsmB	0.5	0.625	0.625	0.625	0.5	0.541667	0.458333	0.5	0.8	0.416667	0.0833333	0.375	0.375	0.458333	0.416667	0.416667	0.416667	1.11111
c356.a1.a1	sp|P19994|MAP11_BACSU	Methionine aminopeptidase 1 OS=Bacillus subtilis (strain 168) OX=224308 GN=map PE=1 SV=1	1	map	1.15385	0.846154	0.923077	0.923077	1	1.07692	0.923077	1	1.08333	0.769231	0.153846	0.615385	0.615385	0.615385	0.615385	0.692308	0.615385	1
c357.a1.a1	sp|P80244|CLPP_BACSU	ATP-dependent Clp protease proteolytic subunit OS=Bacillus subtilis (strain 168) OX=224308 GN=clpP PE=1 SV=3	1	clpP	1	1.33333	1.5	1.33333	2.16667	1.66667	1.83333	1.83333	1.375	1.83333	0.5	1.83333	1.83333	1.83333	2.16667	1.5	1.83333	1
c358.a1.a1	sp|O07603|YHFE_BACSU	Putative aminopeptidase YhfE OS=Bacillus subtilis (strain 168) OX=224308 GN=yhfE PE=3 SV=1	1	yhfE	0.4375	0.375	0.4375	0.4375	0.375	0.1875	0.3125	0.3125	0.714286	1	0.5625	0.875	0.875	0.875	0.8125	0.875	0.875	1
c359.a1.a1	sp|P50743|DER_BACSU	GTPase Der OS=Bacillus subtilis (strain 168) OX=224308 GN=der PE=1 SV=1	1	der	0.611111	0.722222	0.722222	0.722222	0.666667	0.722222	0.833333	0.722222	1	0.333333	0	0.444444	0.333333	0.388889	0.388889	0.388889	0.388889	1.16667
c360.a1.a1	sp|P39587|YWBD_BACSU	Putative ribosomal RNA large subunit methyltransferase YwbD OS=Bacillus subtilis (strain 168) OX=224308 GN=ywbD PE=3 SV=1	1	ywbD	0.45	0.5	0.65	0.5	0.45	0.6	0.3	0.45	0.9	0.45	0.15	0.4	0.4	0.4	0.3	0.55	0.4	1
c361.a1.a1	sp|O34632|SIRB_BACSU	Sirohydrochlorin ferrochelatase OS=Bacillus subtilis (strain 168) OX=224308 GN=sirB PE=1 SV=1	1	sirB	0.166667	0.25	0.25	0.25	0.583333	0.5	0.5	0.5	2	1.16667	0.0833333	1	1	1.08333	0.916667	1.08333	1.08333	1.08333
c362.a1.a1	sp|O07615|YHFP_BACSU	Putative quinone oxidoreductase YhfP OS=Bacillus subtilis (strain 168) OX=224308 GN=yhfP PE=1 SV=1	1	yhfP	0.222222	0.333333	0.222222	0.222222	0.333333	0.166667	0.166667	0.166667	0.75	0.555556	0.0555556	0.611111	0.555556	0.722222	0.777778	0.611111	0.722222	1.3
c363.a1.a1	sp|O34833|YCEH_BACSU	Uncharacterized protein YceH OS=Bacillus subtilis (strain 168) OX=224308 GN=yceH PE=3 SV=1	1	yceH	0.434783	0.565217	0.304348	0.434783	0.434783	0.391304	0.347826	0.391304	0.9	0.173913	0.0869565	0.217391	0.173913	0.26087	0.26087	0.26087	0.26087	1.5
c364.a1.a1	sp|P39839|YUXL_BACSU	Uncharacterized peptidase YuxL OS=Bacillus subtilis (strain 168) OX=224308 GN=yuxL PE=3 SV=3	1	yuxL	0	0	0	0	0	0	0	0	_	0.761905	0.142857	0.52381	0.52381	0.571429	0.714286	0.666667	0.666667	1.27273
c365.a1.a1	sp|P37474|MFD_BACSU	Transcription-repair-coupling factor OS=Bacillus subtilis (strain 168) OX=224308 GN=mfd PE=3 SV=1	1	mfd	0.224138	0.206897	0.137931	0.206897	0.0862069	0.0862069	0.0862069	0.0862069	0.416667	0	0	0	0	0	0	0	0	_
c366.a1.a1	sp|O34714|OXDC_BACSU	Oxalate decarboxylase OxdC OS=Bacillus subtilis (strain 168) OX=224308 GN=oxdC PE=1 SV=1	1	oxdC	0	0	0	0	0	0	0	0	_	0.117647	0	0.235294	0.117647	0.705882	0.647059	0.705882	0.705882	6
c367.a1.a1	sp|P42060|RL22_BACSU	50S ribosomal protein L22 OS=Bacillus subtilis (strain 168) OX=224308 GN=rplV PE=1 SV=1	1	rplV	3.75	5.25	4.5	4.5	4.75	4.25	4.25	4.25	0.944444	3.5	2.25	4	3.5	3	3.75	3.75	3.75	1.07143
c368.a1.a1	sp|O34962|MAO4_BACSU	Probable NAD-dependent malic enzyme 4 OS=Bacillus subtilis (strain 168) OX=224308 GN=ytsJ PE=3 SV=1	1	ytsJ	1.05882	1.23529	1.05882	1.05882	1.17647	1.23529	1.05882	1.17647	1.11111	1.05882	0.705882	1	1	1.05882	1.05882	1.05882	1.05882	1.05882
c369.a1.a1	sp|O34348|YFMC_BACSU	Fe(3+)-citrate-binding protein YfmC OS=Bacillus subtilis (strain 168) OX=224308 GN=yfmC PE=2 SV=1	1	yfmC	1.58333	1.5	1.41667	1.5	1.66667	1.25	1.58333	1.58333	1.05556	1.33333	0.833333	1.16667	1.16667	1.33333	1.5	1.08333	1.33333	1.14286
c370.a1.a1	sp|P19946|RL15_BACSU	50S ribosomal protein L15 OS=Bacillus subtilis (strain 168) OX=224308 GN=rplO PE=1 SV=1	1	rplO	2.5	2.5	2.5	2.5	2	1.83333	2.33333	2	0.8	2	1.16667	1.83333	1.83333	2	1.66667	1.66667	1.66667	0.909091
c371.a1.a1	sp|P34957|QOX2_BACSU	Quinol oxidase subunit 2 OS=Bacillus subtilis (strain 168) OX=224308 GN=qoxA PE=3 SV=4	1	qoxA	1.6	1.8	1.8	1.8	1.7	1.6	1.6	1.6	0.888889	1.3	0.6	1.2	1.2	1.4	1.5	1.6	1.5	1.25
c372.a1.a1	sp|P23446|FLGG_BACSU	Flagellar basal-body rod protein FlgG OS=Bacillus subtilis (strain 168) OX=224308 GN=flgG PE=3 SV=2	1	flgG	1.41667	1.5	1.66667	1.5	0.75	0.75	0.666667	0.75	0.5	1.58333	0.75	1.41667	1.41667	1	0.916667	0.833333	0.916667	0.647059
c373.a1.a1	sp|O34475|YFKO_BACSU	Putative NAD(P)H nitroreductase YfkO OS=Bacillus subtilis (strain 168) OX=224308 GN=yfkO PE=1 SV=1	1	yfkO	1.36364	1.18182	1.09091	1.18182	1.09091	1.45455	1.27273	1.27273	1.07692	1.18182	0.818182	1.09091	1.09091	1.18182	1.18182	1.27273	1.18182	1.08333
c374.a1.a1	sp|P21468|RS6_BACSU	30S ribosomal protein S6 OS=Bacillus subtilis (strain 168) OX=224308 GN=rpsF PE=1 SV=2	1	rpsF	3	2.4	2.2	2.4	3.6	3	3	3	1.25	2.2	1.4	2	2	2	1.8	1.6	1.8	0.9
c375.a1.a1	sp|P54382|FOLD_BACSU	Bifunctional protein FolD OS=Bacillus subtilis (strain 168) OX=224308 GN=folD PE=3 SV=1	1	folD	1	0.909091	1	1	1.36364	1.27273	1.18182	1.27273	1.27273	1.27273	0.727273	1	1	1.18182	1.36364	1.09091	1.18182	1.18182
c376.a1.a1	sp|O34925|DEOD_BACSU	Purine nucleoside phosphorylase DeoD-type OS=Bacillus subtilis (strain 168) OX=224308 GN=deoD PE=1 SV=1	1	deoD	1.44444	1.66667	1.55556	1.55556	1.33333	1.22222	1.22222	1.22222	0.785714	1.33333	0.666667	1.55556	1.33333	1.66667	1.33333	1.22222	1.33333	1
c377.a1.a1	sp|P94521|YSDC_BACSU	Putative aminopeptidase YsdC OS=Bacillus subtilis (strain 168) OX=224308 GN=ysdC PE=1 SV=1	1	ysdC	0.833333	0.916667	0.75	0.833333	0.916667	0.833333	1	0.916667	1.1	1.16667	0.416667	1.33333	1.16667	1.5	1.16667	1.08333	1.16667	1
c378.a1.a1	sp|P23630|DCDA_BACSU	Diaminopimelate decarboxylase OS=Bacillus subtilis (strain 168) OX=224308 GN=lysA PE=3 SV=5	1	lysA	0.55	0.6	0.45	0.55	0.5	0.4	0.35	0.4	0.727273	0.7	0.25	0.65	0.65	0.85	0.9	0.85	0.85	1.30769
c379.a1.a1	sp|P39794|PTTBC_BACSU	PTS system trehalose-specific EIIBC component OS=Bacillus subtilis (strain 168) OX=224308 GN=treP PE=2 SV=3	1	treP	1.55556	1.55556	1.66667	1.55556	1.77778	1.11111	1.88889	1.77778	1.14286	0.666667	0.222222	1	0.666667	1.22222	1.11111	1	1.11111	1.66667
c380.a1.a1	sp|P20282|RS13_BACSU	30S ribosomal protein S13 OS=Bacillus subtilis (strain 168) OX=224308 GN=rpsM PE=1 SV=3	1	rpsM	1.71429	1.85714	1.85714	1.85714	1.57143	1.42857	1.85714	1.57143	0.846154	1.57143	0.571429	1.71429	1.57143	1.42857	1.57143	1	1.42857	0.909091
c381.a1.a1	sp|P50840|YPSC_BACSU	Putative RNA methyltransferase YpsC OS=Bacillus subtilis (strain 168) OX=224308 GN=ypsC PE=3 SV=1	1	ypsC	1	0.764706	1	1	0.764706	0.764706	0.823529	0.764706	0.764706	0.588235	0.235294	0.588235	0.588235	0.470588	0.470588	0.411765	0.470588	0.8
c382.a1.a1	sp|P52998|PANC_BACSU	Pantothenate synthetase OS=Bacillus subtilis (strain 168) OX=224308 GN=panC PE=3 SV=1	1	panC	1.1	1	1	1	1.2	1	1.1	1.1	1.1	1.3	0.6	0.8	0.8	1.2	1.3	1.1	1.2	1.5
c383.a1.a1	sp|P80871|GS14_BACSU	General stress protein 14 OS=Bacillus subtilis (strain 168) OX=224308 GN=ywrO PE=1 SV=2	1	ywrO	1.11111	1.11111	1	1.11111	1	1.11111	0.777778	1	0.9	1.33333	0.333333	1.44444	1.33333	1.33333	1.22222	1	1.22222	0.916667
c384.a1.a1	sp|P50735|GUDB_BACSU	Cryptic catabolic NAD-specific glutamate dehydrogenase GudB OS=Bacillus subtilis (strain 168) OX=224308 GN=gudB PE=1 SV=2	1	gudB	0.5	0.625	0.5	0.5	0.6875	0.5625	0.6875	0.6875	1.375	0.625	0.25	0.5	0.5	0.6875	0.6875	0.6875	0.6875	1.375
c384.a2.a1	sp|P39633|DHE2_BACSU	Catabolic NAD-specific glutamate dehydrogenase RocG OS=Bacillus subtilis (strain 168) OX=224308 GN=rocG PE=1 SV=3	1	rocG	0.0588235	0.117647	0.0588235	0.0588235	0.0588235	0.0588235	0.0588235	0.0588235	1	0.0588235	0	0.235294	0.0588235	0.0588235	0.0588235	0.0588235	0.0588235	1
c385.a1.a1	sp|P54453|YQEH_BACSU	Uncharacterized protein YqeH OS=Bacillus subtilis (strain 168) OX=224308 GN=yqeH PE=1 SV=1	1	yqeH	0.705882	0.647059	0.647059	0.647059	0.823529	0.823529	0.647059	0.823529	1.27273	0.352941	0.117647	0.529412	0.352941	0.411765	0.352941	0.470588	0.411765	1.16667
c386.a1.a1	sp|P25971|PYRF_BACSU	Orotidine 5'-phosphate decarboxylase OS=Bacillus subtilis (strain 168) OX=224308 GN=pyrF PE=1 SV=1	1	pyrF	0.307692	0.384615	0.461538	0.384615	0.384615	0.307692	0.230769	0.307692	0.8	1.07692	0.461538	1.15385	1.07692	1.23077	1.30769	1.07692	1.23077	1.14286
c387.a1.a1	sp|P50863|APBC_BACSU	Iron-sulfur cluster carrier protein OS=Bacillus subtilis (strain 168) OX=224308 GN=salA PE=2 SV=1	1	salA	0.6	0.4	0.7	0.6	0.8	1.1	0.8	0.8	1.33333	1.2	0.5	1.2	1.2	1.6	1.1	0.9	1.1	0.916667
c388.a1.a1	sp|O34338|MNTB_BACSU	Manganese transport system ATP-binding protein MntB OS=Bacillus subtilis (strain 168) OX=224308 GN=mntB PE=2 SV=1	1	mntB	0.272727	0.545455	0.454545	0.454545	0.454545	0.181818	0.272727	0.272727	0.6	1.18182	0.636364	1.18182	1.18182	1.54545	1.54545	1.36364	1.54545	1.30769
c389.a1.a1	sp|O34909|YERA_BACSU	Putative adenine deaminase YerA OS=Bacillus subtilis (strain 168) OX=224308 GN=yerA PE=1 SV=1	1	yerA	0.32	0.28	0.32	0.32	0.24	0.32	0.2	0.24	0.75	0.56	0.12	0.4	0.4	0.48	0.36	0.44	0.44	1.1
c390.a1.a1	sp|P45913|YQAP_BACSU	Uncharacterized protein YqaP OS=Bacillus subtilis (strain 168) OX=224308 GN=yqaP PE=4 SV=1	1	yqaP	0.764706	0.529412	0.882353	0.764706	0.470588	0.352941	0.470588	0.470588	0.615385	0.705882	0.235294	0.647059	0.647059	0.235294	0.235294	0.294118	0.235294	0.363636
c391.a1.a1	sp|O31776|TDH_BACSU	L-threonine 3-dehydrogenase OS=Bacillus subtilis (strain 168) OX=224308 GN=tdh PE=3 SV=1	1	tdh	0	0	0	0	0.2	0	0	0	_	1.6	0.8	1.9	1.6	1.8	1.9	1.6	1.8	1.125
c392.a1.a1	sp|P46323|CINA_BACSU	Putative competence-damage inducible protein OS=Bacillus subtilis (strain 168) OX=224308 GN=cinA PE=3 SV=3	1	cinA	0.888889	0.888889	1	0.888889	0.666667	0.777778	0.555556	0.666667	0.75	1.22222	0.555556	1	1	1	1.11111	1.22222	1.11111	1.11111
c393.a1.a1	sp|P39578|DLTD_BACSU	Protein DltD OS=Bacillus subtilis (strain 168) OX=224308 GN=dltD PE=3 SV=1	1	dltD	0.578947	0.631579	0.631579	0.631579	0.473684	0.473684	0.473684	0.473684	0.75	0.315789	0.157895	0.421053	0.315789	0.263158	0.210526	0.263158	0.263158	0.833333
c394.a1.a1	sp|O31669|MTND_BACSU	Acireductone dioxygenase OS=Bacillus subtilis (strain 168) OX=224308 GN=mtnD PE=3 SV=1	1	mtnD	0.2	0.1	0.3	0.2	0.1	0	0	0	0	1.4	0.9	1.4	1.4	1.7	1.7	1.5	1.7	1.21429
c395.a1.a1	sp|P21885|SPEA_BACSU	Arginine decarboxylase OS=Bacillus subtilis (strain 168) OX=224308 GN=speA PE=1 SV=2	1	speA	0.833333	1.08333	1	1	0.75	1.08333	0.583333	0.75	0.75	0.5	0.333333	0.5	0.5	0.333333	0.333333	0.333333	0.333333	0.666667
c396.a1.a1	sp|O06973|YVCJ_BACSU	Nucleotide-binding protein YvcJ OS=Bacillus subtilis (strain 168) OX=224308 GN=yvcJ PE=1 SV=1	1	yvcJ	0.235294	0.235294	0.294118	0.235294	0.176471	0.176471	0.235294	0.176471	0.75	0.470588	0.117647	0.823529	0.470588	1	0.588235	0.705882	0.705882	1.5
c397.a1.a1	sp|O34478|YCCF_BACSU	Uncharacterized protein YccF OS=Bacillus subtilis (strain 168) OX=224308 GN=yccF PE=4 SV=1	1	yccF	0.875	0.6875	0.875	0.875	0.6875	0.875	0.875	0.875	1	0.0625	0	0.0625	0.0625	0.0625	0.0625	0	0.0625	1
c398.a1.a1	sp|P12048|PUR9_BACSU	Bifunctional purine biosynthesis protein PurH OS=Bacillus subtilis (strain 168) OX=224308 GN=purH PE=3 SV=2	1	purH	0.2	0.16	0.16	0.16	0.16	0.04	0.08	0.08	0.5	0.4	0.12	0.56	0.4	0.52	0.44	0.44	0.44	1.1
c399.a1.a1	sp|P37946|ILVA_BACSU	L-threonine dehydratase biosynthetic IlvA OS=Bacillus subtilis (strain 168) OX=224308 GN=ilvA PE=3 SV=1	1	ilvA	0.05	0.05	0	0.05	0	0	0	0	0	0.7	0.25	0.75	0.7	0.6	0.8	0.75	0.75	1.07143
c400.a1.a1	sp|P37251|ILVB_BACSU	Acetolactate synthase large subunit OS=Bacillus subtilis (strain 168) OX=224308 GN=ilvB PE=1 SV=4	1	ilvB	0	0	0	0	0	0	0	0	_	0.625	0.0416667	0.75	0.625	0.541667	0.666667	0.375	0.541667	0.866667
c401.a1.a1	sp|O34703|YJOB_BACSU	Uncharacterized ATPase YjoB OS=Bacillus subtilis (strain 168) OX=224308 GN=yjoB PE=1 SV=1	1	yjoB	0.526316	0.473684	0.526316	0.526316	0.421053	0.421053	0.473684	0.421053	0.8	0.105263	0.105263	0.210526	0.105263	0	0.0526316	0	0	0
c402.a1.a1	sp|P23973|MENF_BACSU	Isochorismate synthase MenF OS=Bacillus subtilis (strain 168) OX=224308 GN=menF PE=3 SV=2	1	menF	0.28	0.36	0.44	0.36	0.44	0.52	0.4	0.44	1.22222	0	0	0	0	0	0	0	0	_
c403.a1.a1	sp|P29072|CHEA_BACSU	Chemotaxis protein CheA OS=Bacillus subtilis (strain 168) OX=224308 GN=cheA PE=1 SV=2	1	cheA	0.304348	0.434783	0.347826	0.347826	0	0.0434783	0.0434783	0.0434783	0.125	0.478261	0.130435	0.391304	0.391304	0.0434783	0.0869565	0.0434783	0.0434783	0.111111
c404.a1.a1	sp|P24136|OPPD_BACSU	Oligopeptide transport ATP-binding protein OppD OS=Bacillus subtilis (strain 168) OX=224308 GN=oppD PE=2 SV=2	1	oppD	0	0	0.0555556	0	0	0	0	0	_	0.388889	0.111111	0.444444	0.388889	0.666667	0.555556	0.555556	0.555556	1.42857
c405.a1.a1	sp|O31665|MTNE_BACSU	Transaminase MtnE OS=Bacillus subtilis (strain 168) OX=224308 GN=mtnE PE=3 SV=1	1	mtnE	0	0	0	0	0	0	0	0	_	0.571429	0.0714286	0.785714	0.571429	0.714286	0.642857	0.714286	0.714286	1.25
c406.a1.a1	sp|P08164|NADE_BACSU	NH(3)-dependent NAD(+) synthetase OS=Bacillus subtilis (strain 168) OX=224308 GN=nadE PE=1 SV=5	1	nadE	1.875	2	2	2	2	2	2	2	1	2.25	1.375	2.125	2.125	2.375	2.375	2.375	2.375	1.11765
c407.a1.a1	sp|P37472|HPRT_BACSU	Hypoxanthine-guanine phosphoribosyltransferase OS=Bacillus subtilis (strain 168) OX=224308 GN=hprT PE=3 SV=1	1	hprT	2.33333	2.83333	2.33333	2.33333	2.83333	2.5	2.5	2.5	1.07143	2.16667	1.16667	1.66667	1.66667	1.83333	2	1.5	1.83333	1.1
c408.a1.a1	sp|P31103|NDK_BACSU	Nucleoside diphosphate kinase OS=Bacillus subtilis (strain 168) OX=224308 GN=ndk PE=1 SV=3	1	ndk	1.25	1.375	1.5	1.375	1.375	0.875	1.625	1.375	1	1.875	1.25	1.875	1.875	1.875	2.125	1.875	1.875	1
c409.a1.a1	sp|P39071|DHBA_BACSU	2,3-dihydro-2,3-dihydroxybenzoate dehydrogenase OS=Bacillus subtilis (strain 168) OX=224308 GN=dhbA PE=1 SV=3	1	dhbA	1	1.25	1.5	1.25	1.75	1.375	1.875	1.75	1.4	1.625	1	1.875	1.625	1.75	1.75	1.5	1.75	1.07692
c410.a1.a1	sp|Q07876|RSMH_BACSU	Ribosomal RNA small subunit methyltransferase H OS=Bacillus subtilis (strain 168) OX=224308 GN=rsmH PE=3 SV=2	1	rsmH	1.33333	1.08333	1.33333	1.33333	1.16667	1.25	1.16667	1.16667	0.875	1	0.25	0.75	0.75	0.916667	0.75	0.916667	0.916667	1.22222
c411.a1.a1	sp|O07609|YHFK_BACSU	Uncharacterized sugar epimerase YhfK OS=Bacillus subtilis (strain 168) OX=224308 GN=yhfK PE=2 SV=1	1	yhfK	0.818182	0.909091	1.09091	0.909091	1	1	1	1	1.1	1.18182	1	1.09091	1.09091	1.36364	1.27273	1.09091	1.27273	1.16667
c412.a1.a1	sp|O34924|YTOP_BACSU	Putative aminopeptidase YtoP OS=Bacillus subtilis (strain 168) OX=224308 GN=ytoP PE=3 SV=1	1	ytoP	0.833333	0.75	0.833333	0.833333	0.666667	0.75	0.666667	0.666667	0.8	1.33333	0.583333	1.08333	1.08333	1.41667	1	1.25	1.25	1.15385
c413.a1.a1	sp|Q795U4|YTKL_BACSU	UPF0173 metal-dependent hydrolase YtkL OS=Bacillus subtilis (strain 168) OX=224308 GN=ytkL PE=3 SV=1	1	ytkL	0.777778	0.666667	1	0.777778	0.666667	0.777778	0.777778	0.777778	1	2	0.333333	1.77778	1.77778	2.11111	2	1.88889	2	1.125
c414.a1.a1	sp|O34484|MAP12_BACSU	Methionine aminopeptidase 2 OS=Bacillus subtilis (strain 168) OX=224308 GN=mapB PE=1 SV=1	1	mapB	1	0.909091	1	1	1	0.909091	0.909091	0.909091	0.909091	1	0.636364	1	1	0.818182	1.09091	0.909091	0.909091	0.909091
c415.a1.a1	sp|O31774|RNY_BACSU	Ribonuclease Y OS=Bacillus subtilis (strain 168) OX=224308 GN=rny PE=1 SV=1	1	rny	0.45	0.45	0.45	0.45	0.45	0.55	0.4	0.45	1	0.45	0.15	0.5	0.45	0.65	0.65	0.75	0.65	1.44444
c416.a1.a1	sp|O34334|YJOA_BACSU	Uncharacterized protein YjoA OS=Bacillus subtilis (strain 168) OX=224308 GN=yjoA PE=1 SV=1	1	yjoA	0.727273	0.818182	0.818182	0.818182	0.818182	0.818182	0.818182	0.818182	1	0.909091	0.545455	1.09091	0.909091	0.909091	1.27273	1.09091	1.09091	1.2
c417.a1.a1	sp|O05496|YDHE_BACSU	Uncharacterized UDP-glucosyltransferase YdhE OS=Bacillus subtilis (strain 168) OX=224308 GN=ydhE PE=3 SV=2	1	ydhE	0.2	0.3	0.3	0.3	0.55	0.5	0.4	0.5	1.66667	0.15	0	0.2	0.15	0.65	0.4	0.55	0.55	3.66667
c418.a1.a1	sp|P05648|DNAA_BACSU	Chromosomal replication initiator protein DnaA OS=Bacillus subtilis (strain 168) OX=224308 GN=dnaA PE=1 SV=1	1	dnaA	0.428571	0.5	0.464286	0.464286	0.357143	0.392857	0.321429	0.357143	0.769231	0.142857	0	0.107143	0.107143	0.0357143	0.0714286	0.142857	0.0714286	0.666667
c419.a1.a1	sp|O34448|YOPQ_BACSU	SPbeta prophage-derived uncharacterized protein YopQ OS=Bacillus subtilis (strain 168) OX=224308 GN=yopQ PE=4 SV=1	1	yopQ	0.2	0.366667	0.133333	0.2	0.2	0.266667	0.266667	0.266667	1.33333	0.266667	0	0.333333	0.266667	0.233333	0.233333	0.2	0.233333	0.875
c420.a1.a1	sp|P55342|BSHC_BACSU	Putative cysteine ligase BshC OS=Bacillus subtilis (strain 168) OX=224308 GN=bshC PE=1 SV=3	1	bshC	0.137931	0.275862	0.241379	0.241379	0.344828	0.206897	0.310345	0.310345	1.28571	0.241379	0	0.241379	0.241379	0.206897	0.241379	0.137931	0.206897	0.857143
c421.a1.a1	sp|P50621|RIR2_BACSU	Ribonucleoside-diphosphate reductase subunit beta OS=Bacillus subtilis (strain 168) OX=224308 GN=nrdF PE=1 SV=1	1	nrdF	1.09091	1.45455	0.909091	1.09091	1.18182	0.818182	0.818182	0.818182	0.75	0	0	0	0	0.0909091	0	0	0	_
c421.a2.a1	sp|O30601|YOSP_BACSU	SPbeta prophage-derived ribonucleoside-diphosphate reductase subunit beta OS=Bacillus subtilis (strain 168) OX=224308 GN=yosP PE=3 SV=1	1	yosP	0.545455	0.636364	0.363636	0.545455	0.454545	0.272727	0.272727	0.272727	0.5	0	0	0	0	0	0	0	0	_
c422.a1.a1	sp|O31546|DUS2_BACSU	Probable tRNA-dihydrouridine synthase 2 OS=Bacillus subtilis (strain 168) OX=224308 GN=dus2 PE=3 SV=1	1	dus2	0.388889	0.388889	0.444444	0.388889	0.5	0.333333	0.277778	0.333333	0.857143	0.222222	0.0555556	0.166667	0.166667	0.333333	0.111111	0.333333	0.333333	2
c423.a1.a1	sp|P39215|MCPB_BACSU	Methyl-accepting chemotaxis protein McpB OS=Bacillus subtilis (strain 168) OX=224308 GN=mcpB PE=1 SV=2	1	mcpB	0.25	0.321429	0.285714	0.285714	0	0.0714286	0.0357143	0.0357143	0.125	0.464286	0.214286	0.571429	0.464286	0.0357143	0	0.0357143	0.0357143	0.0769231
c423.a2.a1	sp|P39214|MCPA_BACSU	Methyl-accepting chemotaxis protein McpA OS=Bacillus subtilis (strain 168) OX=224308 GN=mcpA PE=1 SV=2	1	mcpA	0.26087	0.478261	0.347826	0.347826	0	0.0434783	0	0	0	0.434783	0.217391	0.521739	0.434783	0.0869565	0.0434783	0.0434783	0.0434783	0.1
c423.a3.a1	sp|P39217|TLPB_BACSU	Methyl-accepting chemotaxis protein TlpB OS=Bacillus subtilis (strain 168) OX=224308 GN=tlpB PE=3 SV=1	1	tlpB	0.217391	0.173913	0.217391	0.217391	0	0.0434783	0	0	0	0.173913	0.130435	0.217391	0.173913	0	0	0.0434783	0	0
c424.a1.a1	sp|P13267|DPO3_BACSU	DNA polymerase III PolC-type OS=Bacillus subtilis (strain 168) OX=224308 GN=polC PE=1 SV=2	1	polC	0.140625	0.171875	0.125	0.140625	0.09375	0.140625	0.15625	0.140625	1	0	0	0	0	0.015625	0.015625	0.03125	0.015625	_
c425.a1.a1	sp|P39153|SUA5_BACSU	Threonylcarbamoyl-AMP synthase OS=Bacillus subtilis (strain 168) OX=224308 GN=ywlC PE=1 SV=1	1	ywlC	0.285714	0.285714	0.214286	0.285714	0.928571	0.571429	0.642857	0.642857	2.25	0.142857	0	0.214286	0.142857	0.214286	0.285714	0.285714	0.285714	2
c426.a1.a1	sp|P54983|AMHX_BACSU	Amidohydrolase AmhX OS=Bacillus subtilis (strain 168) OX=224308 GN=amhX PE=3 SV=3	1	amhX	0	0	0	0	0	0	0	0	_	0.666667	0.222222	0.611111	0.611111	0.5	0.611111	0.333333	0.5	0.818182
c427.a1.a1	sp|Q45598|YYDD_BACSU	Uncharacterized protein YydD OS=Bacillus subtilis (strain 168) OX=224308 GN=yydD PE=4 SV=1	1	yydD	0.233333	0.266667	0.233333	0.233333	0.0666667	0.133333	0.2	0.133333	0.571429	0.2	0.0333333	0.233333	0.2	0	0	0	0	0
c428.a1.a1	sp|P80240|GREA_BACSU	Transcription elongation factor GreA OS=Bacillus subtilis (strain 168) OX=224308 GN=greA PE=1 SV=4	1	greA	1.875	1.625	1.625	1.625	1.625	1.5	1.875	1.625	1	2	0.875	2	2	1.75	1.75	1.625	1.75	0.875
c429.a1.a1	sp|P21476|RS19_BACSU	30S ribosomal protein S19 OS=Bacillus subtilis (strain 168) OX=224308 GN=rpsS PE=1 SV=3	1	rpsS	3.5	4.75	4	4	3.75	3.5	4	3.75	0.9375	3.5	0.75	3	3	3	2.75	3.25	3	1
c430.a1.a1	sp|P16971|RECA_BACSU	Protein RecA OS=Bacillus subtilis (strain 168) OX=224308 GN=recA PE=1 SV=2	1	recA	1	0.923077	0.923077	0.923077	1	1	0.923077	1	1.08333	0.461538	0.384615	0.615385	0.461538	0.846154	0.769231	0.692308	0.769231	1.66667
c431.a1.a1	sp|O32117|YUTJ_BACSU	NADH dehydrogenase-like protein YutJ OS=Bacillus subtilis (strain 168) OX=224308 GN=yutJ PE=3 SV=2	1	yutJ	0.8	0.733333	0.733333	0.733333	0.533333	0.666667	0.733333	0.666667	0.909091	0.933333	0.533333	0.8	0.8	0.466667	0.533333	0.533333	0.533333	0.666667
c432.a1.a1	sp|O34969|YFJR_BACSU	Uncharacterized oxidoreductase YfjR OS=Bacillus subtilis (strain 168) OX=224308 GN=yfjR PE=3 SV=2	1	yfjR	0.545455	0.818182	0.818182	0.818182	0.545455	0.363636	0.181818	0.363636	0.444444	1.54545	0.818182	1.36364	1.36364	1.36364	1.09091	1.36364	1.36364	1
c433.a1.a1	sp|P25983|PYRK_BACSU	Dihydroorotate dehydrogenase B (NAD(+)), electron transfer subunit OS=Bacillus subtilis (strain 168) OX=224308 GN=pyrK PE=1 SV=1	1	pyrK	1	0.916667	0.916667	0.916667	0.666667	0.416667	0.25	0.416667	0.454545	1	0.75	1	1	1.08333	0.916667	1	1	1
c434.a1.a1	sp|P17731|HIS8_BACSU	Histidinol-phosphate aminotransferase OS=Bacillus subtilis (strain 168) OX=224308 GN=hisC PE=3 SV=3	1	hisC	0.571429	0.642857	0.642857	0.642857	0.714286	0.857143	0.642857	0.714286	1.11111	0.785714	0.214286	0.714286	0.714286	1	0.714286	0.714286	0.714286	1
c435.a1.a1	sp|O34948|YKWC_BACSU	Uncharacterized oxidoreductase YkwC OS=Bacillus subtilis (strain 168) OX=224308 GN=ykwC PE=3 SV=1	1	ykwC	0.666667	1.33333	1	1	0.888889	0.777778	1	0.888889	0.888889	1.33333	0.555556	1.55556	1.33333	1.22222	1.11111	0.777778	1.11111	0.833333
c436.a1.a1	sp|P10725|ALR1_BACSU	Alanine racemase 1 OS=Bacillus subtilis (strain 168) OX=224308 GN=alr1 PE=3 SV=2	1	alr1	0.45	0.6	0.5	0.5	0.5	0.45	0.45	0.45	0.9	0.45	0.25	0.5	0.45	0.45	0.4	0.45	0.45	1
c437.a1.a1	sp|O35020|MNMA_BACSU	tRNA-specific 2-thiouridylase MnmA OS=Bacillus subtilis (strain 168) OX=224308 GN=mnmA PE=3 SV=4	1	mnmA	0.705882	0.823529	0.705882	0.705882	0.764706	0.764706	0.647059	0.764706	1.08333	0.294118	0	0.294118	0.294118	0.411765	0.411765	0.470588	0.411765	1.4
c438.a1.a1	sp|O34450|NAGA_BACSU	N-acetylglucosamine-6-phosphate deacetylase OS=Bacillus subtilis (strain 168) OX=224308 GN=nagA PE=1 SV=1	1	nagA	0.5	0.5625	0.5625	0.5625	0.25	0.375	0.375	0.375	0.666667	0.8125	0.3125	0.6875	0.6875	0.75	0.75	0.625	0.75	1.09091
c439.a1.a1	sp|P20964|OBG_BACSU	GTPase Obg OS=Bacillus subtilis (strain 168) OX=224308 GN=obg PE=1 SV=1	1	obg	0.5	0.6	0.7	0.6	0.4	0.4	0.5	0.4	0.666667	0.35	0.2	0.5	0.35	0.3	0.4	0.3	0.3	0.857143
c440.a1.a1	sp|P12011|GNTK_BACSU	Gluconokinase OS=Bacillus subtilis (strain 168) OX=224308 GN=gntK PE=3 SV=1	1	gntK	0.409091	0.363636	0.590909	0.409091	0.545455	0.5	0.545455	0.545455	1.33333	0.318182	0.0454545	0.363636	0.318182	0.409091	0.272727	0.272727	0.272727	0.857143
c441.a1.a1	sp|O34628|YVLB_BACSU	Uncharacterized protein YvlB OS=Bacillus subtilis (strain 168) OX=224308 GN=yvlB PE=4 SV=1	1	yvlB	0.533333	0.6	0.466667	0.533333	0.533333	0.466667	0.466667	0.466667	0.875	0.8	0.333333	0.733333	0.733333	0.466667	0.466667	0.533333	0.466667	0.636364
c442.a1.a1	sp|O34328|KGUA_BACSU	Guanylate kinase OS=Bacillus subtilis (strain 168) OX=224308 GN=gmk PE=3 SV=2	1	gmk	0.888889	0.888889	1	0.888889	1.11111	1.11111	1.33333	1.11111	1.25	0.666667	0.555556	0.666667	0.666667	0.777778	0.666667	0.777778	0.777778	1.16667
c443.a1.a1	sp|O34629|YERH_BACSU	Uncharacterized lipoprotein YerH OS=Bacillus subtilis (strain 168) OX=224308 GN=yerH PE=3 SV=1	1	yerH	0.555556	0.611111	0.555556	0.555556	0.555556	0.611111	0.444444	0.555556	1	0.333333	0.0555556	0.388889	0.333333	0.388889	0.388889	0.333333	0.388889	1.16667
c444.a1.a1	sp|P37478|WALR_BACSU	Transcriptional regulatory protein WalR OS=Bacillus subtilis (strain 168) OX=224308 GN=walR PE=1 SV=1	1	walR	1.11111	0.888889	0.777778	0.888889	1.44444	0.777778	1	1	1.125	1.11111	0	0.777778	0.777778	1	0.666667	0.777778	0.777778	1
c445.a1.a1	sp|O34522|TRMB_BACSU	tRNA (guanine-N(7)-)-methyltransferase OS=Bacillus subtilis (strain 168) OX=224308 GN=trmB PE=1 SV=1	1	trmB	0.818182	0.909091	0.545455	0.818182	1.27273	0.909091	1.09091	1.09091	1.33333	0.454545	0.0909091	0.454545	0.454545	0.636364	0.545455	0.636364	0.636364	1.4
c446.a1.a1	sp|P42182|ERA_BACSU	GTPase Era OS=Bacillus subtilis (strain 168) OX=224308 GN=era PE=1 SV=1	1	era	1	0.846154	0.923077	0.923077	1	0.923077	0.769231	0.923077	1	0.384615	0.0769231	0.307692	0.307692	0.307692	0.230769	0.307692	0.307692	1
c447.a1.a1	sp|P54524|YQIG_BACSU	Probable NADH-dependent flavin oxidoreductase YqiG OS=Bacillus subtilis (strain 168) OX=224308 GN=yqiG PE=3 SV=1	1	yqiG	0.666667	0.666667	0.583333	0.666667	0.75	0.666667	0.416667	0.666667	1	0.833333	0.333333	0.75	0.75	0.666667	0.5	0.75	0.666667	0.888889
c448.a1.a1	sp|O34483|HPRK_BACSU	HPr kinase/phosphorylase OS=Bacillus subtilis (strain 168) OX=224308 GN=hprK PE=1 SV=3	1	hprK	0.333333	0.533333	0.4	0.4	0.533333	0.466667	0.333333	0.466667	1.16667	0.4	0.0666667	0.4	0.4	0.6	0.733333	0.666667	0.666667	1.66667
c449.a1.a1	sp|P39138|ARGI_BACSU	Arginase OS=Bacillus subtilis (strain 168) OX=224308 GN=rocF PE=1 SV=1	1	rocF	0.5	0.4	0.4	0.4	0	0.1	0	0	0	1.3	0.7	1.7	1.3	1	1.1	0.7	1	0.769231
c450.a1.a1	sp|P26497|SP0J_BACSU	Stage 0 sporulation protein J OS=Bacillus subtilis (strain 168) OX=224308 GN=spo0J PE=1 SV=2	1	spo0J	0.444444	0.388889	0.388889	0.388889	0.444444	0.277778	0.388889	0.388889	1	0.222222	0.0555556	0.388889	0.222222	0.388889	0.277778	0.444444	0.388889	1.75
c451.a1.a1	sp|P37814|ATPF_BACSU	ATP synthase subunit b OS=Bacillus subtilis (strain 168) OX=224308 GN=atpF PE=1 SV=1	1	atpF	0.888889	1.33333	1.44444	1.33333	0.777778	0.222222	0.555556	0.555556	0.416667	0.666667	0.444444	0.777778	0.666667	0.333333	0.111111	0	0.111111	0.166667
c452.a1.a1	sp|P70962|RAPB_BACSU	Response regulator aspartate phosphatase B OS=Bacillus subtilis (strain 168) OX=224308 GN=rapB PE=3 SV=1	1	rapB	0.263158	0.157895	0.263158	0.263158	0.105263	0	0	0	0	0.631579	0.210526	0.684211	0.631579	0.421053	0.368421	0.368421	0.368421	0.583333
c453.a1.a1	sp|O07598|YHAA_BACSU	Putative amidohydrolase YhaA OS=Bacillus subtilis (strain 168) OX=224308 GN=yhaA PE=3 SV=3	1	yhaA	0	0	0	0	0	0	0	0	_	1.38462	0.538462	1.15385	1.15385	0.461538	0.615385	0.461538	0.461538	0.4
c454.a1.a1	sp|O34750|YFML_BACSU	Probable ATP-dependent RNA helicase YfmL OS=Bacillus subtilis (strain 168) OX=224308 GN=yfmL PE=1 SV=1	1	yfmL	0.470588	0.411765	0.352941	0.411765	0.529412	0.647059	0.411765	0.529412	1.28571	0	0	0.0588235	0	0.117647	0.235294	0.0588235	0.117647	_
c455.a1.a1	sp|O32044|RECJ_BACSU	Single-stranded-DNA-specific exonuclease RecJ OS=Bacillus subtilis (strain 168) OX=224308 GN=recJ PE=3 SV=1	1	recJ	0.142857	0.2	0.2	0.2	0.314286	0.228571	0.2	0.228571	1.14286	0.0571429	0	0.0571429	0.0571429	0.0285714	0.0571429	0.0571429	0.0571429	1
c456.a1.a1	sp|O31570|YFHB_BACSU	Uncharacterized isomerase YfhB OS=Bacillus subtilis (strain 168) OX=224308 GN=yfhB PE=3 SV=1	1	yfhB	0	0	0	0	0	0	0	0	_	1	0.454545	1.09091	1	0.818182	0.727273	0.727273	0.727273	0.727273
c457.a1.a1	sp|O05389|YRBE_BACSU	Uncharacterized oxidoreductase YrbE OS=Bacillus subtilis (strain 168) OX=224308 GN=yrbE PE=3 SV=2	1	yrbE	0.0666667	0.0666667	0.133333	0.0666667	0	0.0666667	0	0	0	0.866667	0.2	0.466667	0.466667	0.466667	0.4	0.533333	0.466667	1
c458.a1.a1	sp|O32214|CYSJ_BACSU	Sulfite reductase [NADPH] flavoprotein alpha-component OS=Bacillus subtilis (strain 168) OX=224308 GN=cysJ PE=1 SV=1	1	cysJ	0	0	0	0	0	0.047619	0	0	_	0.47619	0	0.47619	0.47619	0.238095	0.380952	0.47619	0.380952	0.8
c459.a1.a1	sp|O06745|YITJ_BACSU	Bifunctional homocysteine S-methyltransferase/5,10-methylenetetrahydrofolate reductase OS=Bacillus subtilis (strain 168) OX=224308 GN=yitJ PE=2 SV=1	1	yitJ	0	0	0	0	0	0	0	0	_	0.37037	0.185185	0.407407	0.37037	0.148148	0.111111	0.0740741	0.111111	0.3
c460.a1.a1	sp|P80864|TPX_BACSU	Thiol peroxidase OS=Bacillus subtilis (strain 168) OX=224308 GN=tpx PE=1 SV=3	1	tpx	0.9	1	0.9	0.9	1.1	1	1.1	1.1	1.22222	1.2	0.9	1.4	1.2	1.5	1.5	1.3	1.5	1.25
c461.a1.a1	sp|P37455|SSBA_BACSU	Single-stranded DNA-binding protein A OS=Bacillus subtilis (strain 168) OX=224308 GN=ssbA PE=1 SV=1	1	ssbA	1.71429	1.71429	2	1.71429	1.85714	1.85714	1.85714	1.85714	1.08333	1.42857	1	0.857143	1	1.42857	1.42857	1.28571	1.42857	1.42857
c462.a1.a1	sp|O32167|METQ_BACSU	Methionine-binding lipoprotein MetQ OS=Bacillus subtilis (strain 168) OX=224308 GN=metQ PE=1 SV=1	1	metQ	0.923077	1.07692	0.769231	0.923077	0.923077	0.692308	1.07692	0.923077	1	0.769231	0.615385	0.923077	0.769231	0.846154	0.769231	0.846154	0.846154	1.1
c463.a1.a1	sp|P37565|HSLO_BACSU	33 kDa chaperonin OS=Bacillus subtilis (strain 168) OX=224308 GN=hslO PE=1 SV=1	1	hslO	1.2	1.5	1.2	1.2	1.1	1.4	1.3	1.3	1.08333	0.9	0.5	0.7	0.7	1	0.8	1.1	1	1.42857
c464.a1.a1	sp|Q06796|RL11_BACSU	50S ribosomal protein L11 OS=Bacillus subtilis (strain 168) OX=224308 GN=rplK PE=1 SV=3	1	rplK	1.14286	1.85714	1.71429	1.71429	1.42857	1.14286	1.71429	1.42857	0.833333	1	0.571429	0.857143	0.857143	1	0.857143	0.714286	0.857143	1
c465.a1.a1	sp|Q45495|DEF2_BACSU	Peptide deformylase 2 OS=Bacillus subtilis (strain 168) OX=224308 GN=defB PE=1 SV=1	1	defB	1	0.909091	1.09091	1	0.909091	0.909091	1.09091	0.909091	0.909091	0.727273	0.545455	0.727273	0.727273	0.818182	0.636364	0.818182	0.818182	1.125
c466.a1.a1	sp|P32395|DCUP_BACSU	Uroporphyrinogen decarboxylase OS=Bacillus subtilis (strain 168) OX=224308 GN=hemE PE=1 SV=1	1	hemE	0.785714	0.714286	0.714286	0.714286	1	0.785714	0.714286	0.785714	1.1	0.857143	0.285714	0.642857	0.642857	0.714286	0.642857	0.857143	0.714286	1.11111
c467.a1.a1	sp|O34558|YOPR_BACSU	SPbeta prophage-derived uncharacterized protein YopR OS=Bacillus subtilis (strain 168) OX=224308 GN=yopR PE=4 SV=2	1	yopR	0.705882	0.823529	0.705882	0.705882	0.764706	0.764706	0.705882	0.764706	1.08333	0.411765	0.235294	0.411765	0.411765	0.470588	0.470588	0.529412	0.470588	1.14286
c468.a1.a1	sp|O34943|YTPR_BACSU	Putative tRNA-binding protein YtpR OS=Bacillus subtilis (strain 168) OX=224308 GN=ytpR PE=4 SV=1	1	ytpR	1	0.818182	1	1	1	0.909091	1	1	1	0.727273	0.454545	1	0.727273	0.909091	0.818182	0.727273	0.818182	1.125
c469.a1.a1	sp|P42413|IOLB_BACSU	5-deoxy-glucuronate isomerase OS=Bacillus subtilis (strain 168) OX=224308 GN=iolB PE=1 SV=2	1	iolB	0.3	0.5	0.4	0.4	0.3	0.1	0.2	0.2	0.5	2	1.1	1.5	1.5	1.4	1.5	1.6	1.5	1
c470.a1.a1	sp|P49778|EFP_BACSU	Elongation factor P OS=Bacillus subtilis (strain 168) OX=224308 GN=efp PE=3 SV=2	1	efp	1.8	2	2.2	2	2.2	1.8	2.4	2.2	1.1	1.4	0.6	1.6	1.4	1.6	1	1.2	1.2	0.857143
c471.a1.a1	sp|P24327|PRSA_BACSU	Foldase protein PrsA OS=Bacillus subtilis (strain 168) OX=224308 GN=prsA PE=1 SV=1	1	prsA	0.411765	0.588235	0.470588	0.470588	0.470588	0.529412	0.529412	0.529412	1.125	0.470588	0.529412	0.529412	0.529412	0.529412	0.470588	0.529412	0.529412	1
c472.a1.a1	sp|P51831|FABG_BACSU	3-oxoacyl-[acyl-carrier-protein] reductase FabG OS=Bacillus subtilis (strain 168) OX=224308 GN=fabG PE=3 SV=3	1	fabG	0.666667	0.833333	0.75	0.75	0.916667	0.833333	0.666667	0.833333	1.11111	0.75	0.583333	0.833333	0.75	0.833333	0.75	0.75	0.75	1
c473.a1.a1	sp|Q06795|NUSG_BACSU	Transcription termination/antitermination protein NusG OS=Bacillus subtilis (strain 168) OX=224308 GN=nusG PE=1 SV=1	1	nusG	1.875	1.5	1.625	1.625	1.5	1.5	1.375	1.5	0.923077	0.75	0.625	0.625	0.625	0.75	0.75	0.75	0.75	1.2
c474.a1.a1	sp|P25813|RSMG_BACSU	Ribosomal RNA small subunit methyltransferase G OS=Bacillus subtilis (strain 168) OX=224308 GN=rsmG PE=1 SV=1	1	rsmG	0.833333	1.08333	1	1	0.833333	0.833333	0.833333	0.833333	0.833333	0.5	0.166667	0.583333	0.5	0.75	0.5	0.75	0.75	1.5
c475.a1.a1	sp|O32028|MTNN_BACSU	5'-methylthioadenosine/S-adenosylhomocysteine nucleosidase OS=Bacillus subtilis (strain 168) OX=224308 GN=mtnN PE=3 SV=1	1	mtnN	1	1	1.16667	1	1.33333	1.5	1.33333	1.33333	1.33333	1.5	0.666667	1.33333	1.33333	2.16667	1.33333	1.5	1.5	1.125
c476.a1.a1	sp|P54608|YHCX_BACSU	Hydrolase YhcX OS=Bacillus subtilis (strain 168) OX=224308 GN=yhcX PE=3 SV=2	1	yhcX	0.294118	0.352941	0.352941	0.352941	0.411765	0.235294	0.294118	0.294118	0.833333	0.647059	0.235294	0.647059	0.647059	0.705882	0.764706	0.529412	0.705882	1.09091
c477.a1.a1	sp|P35163|RESD_BACSU	Transcriptional regulatory protein ResD OS=Bacillus subtilis (strain 168) OX=224308 GN=resD PE=3 SV=2	1	resD	0.636364	0.727273	0.545455	0.636364	0.727273	0.636364	0.545455	0.636364	1	1	0.727273	0.818182	0.818182	0.545455	0.636364	0.727273	0.636364	0.777778
c478.a1.a1	sp|P51835|FTSY_BACSU	Signal recognition particle receptor FtsY OS=Bacillus subtilis (strain 168) OX=224308 GN=ftsY PE=1 SV=2	1	ftsY	0.818182	0.818182	0.909091	0.818182	0.818182	1	1.09091	1	1.22222	0.454545	0.181818	0.363636	0.363636	0.545455	0.545455	0.545455	0.545455	1.5
c479.a1.a1	sp|P54569|YQKF_BACSU	Uncharacterized oxidoreductase YqkF OS=Bacillus subtilis (strain 168) OX=224308 GN=yqkF PE=3 SV=1	1	yqkF	0.153846	0.153846	0.230769	0.153846	0.538462	0.692308	0.538462	0.538462	3.5	0.384615	0	1	0.384615	1.23077	1	0.769231	1	2.6
c480.a1.a1	sp|O34847|ACCA_BACSU	Acetyl-coenzyme A carboxylase carboxyl transferase subunit alpha OS=Bacillus subtilis (strain 168) OX=224308 GN=accA PE=1 SV=1	1	accA	0.466667	0.533333	0.533333	0.533333	0.6	0.466667	0.733333	0.6	1.125	0.333333	0.133333	0.333333	0.333333	0.533333	0.533333	0.533333	0.533333	1.6
c481.a1.a1	sp|P94549|FADB_BACSU	Probable enoyl-CoA hydratase OS=Bacillus subtilis (strain 168) OX=224308 GN=fadB PE=2 SV=1	1	fadB	0.230769	0.461538	0.230769	0.230769	0.461538	0.307692	0.230769	0.307692	1.33333	0.769231	0.230769	1.07692	0.769231	0.923077	1	0.692308	0.923077	1.2
c482.a1.a1	sp|P54476|END4_BACSU	Probable endonuclease 4 OS=Bacillus subtilis (strain 168) OX=224308 GN=nfo PE=3 SV=1	1	nfo	1	1.14286	1.42857	1.14286	1.57143	1	1.14286	1.14286	1	0.714286	0.285714	0.571429	0.571429	1.42857	0.857143	0.857143	0.857143	1.5
c483.a1.a1	sp|O31612|NADK1_BACSU	NAD kinase 1 OS=Bacillus subtilis (strain 168) OX=224308 GN=ppnKA PE=1 SV=1	1	ppnKA	0.818182	0.636364	0.727273	0.727273	0.636364	0.727273	0.545455	0.636364	0.875	0.636364	0.181818	0.636364	0.636364	0.545455	0.727273	0.818182	0.727273	1.14286
c484.a1.a1	sp|P96605|YDBJ_BACSU	Uncharacterized ABC transporter ATP-binding protein YdbJ OS=Bacillus subtilis (strain 168) OX=224308 GN=ydbJ PE=3 SV=1	1	ydbJ	0.8	0.733333	0.733333	0.733333	0.666667	0.733333	0.8	0.733333	1	0.2	0.0666667	0.133333	0.133333	0.2	0.266667	0.266667	0.266667	2
c485.a1.a1	sp|O32037|TCDA_BACSU	tRNA threonylcarbamoyladenosine dehydratase OS=Bacillus subtilis (strain 168) OX=224308 GN=tcdA PE=3 SV=3	1	tcdA	1.1	0.8	0.9	0.9	1.2	1.2	1.4	1.2	1.33333	0.1	0	0.4	0.1	0.4	0.4	0.4	0.4	4
c486.a1.a1	sp|Q03223|RL31_BACSU	50S ribosomal protein L31 OS=Bacillus subtilis (strain 168) OX=224308 GN=rpmE PE=1 SV=1	1	rpmE	3	2.33333	3.33333	3	2.66667	2	3.33333	2.66667	0.888889	2	0.666667	1	1	2	2	2	2	2
c487.a1.a1	sp|P37528|PDXT_BACSU	Pyridoxal 5'-phosphate synthase subunit PdxT OS=Bacillus subtilis (strain 168) OX=224308 GN=pdxT PE=1 SV=1	1	pdxT	0.454545	0.363636	0.363636	0.363636	0.909091	0.636364	0.545455	0.636364	1.75	0.636364	0.181818	0.636364	0.636364	0.818182	0.636364	0.909091	0.818182	1.28571
c488.a1.a1	sp|P71018|PLSX_BACSU	Phosphate acyltransferase OS=Bacillus subtilis (strain 168) OX=224308 GN=plsX PE=1 SV=2	1	plsX	0.529412	0.647059	0.470588	0.529412	0.470588	0.529412	0.529412	0.529412	1	0.294118	0.117647	0.235294	0.235294	0.235294	0.235294	0.294118	0.235294	1
c489.a1.a1	sp|P05306|PTSBC_BACSU	PTS system sucrose-specific EIIBC component OS=Bacillus subtilis (strain 168) OX=224308 GN=sacP PE=3 SV=3	1	sacP	1.57143	1.42857	1	1.42857	1.14286	1.14286	1.28571	1.14286	0.8	0.714286	0.142857	0.714286	0.714286	0.428571	0.714286	0.714286	0.714286	1
c490.a1.a1	sp|O34827|YKUM_BACSU	Uncharacterized HTH-type transcriptional regulator YkuM OS=Bacillus subtilis (strain 168) OX=224308 GN=ykuM PE=3 SV=1	1	ykuM	0.266667	0.266667	0.333333	0.266667	0.533333	0.2	0.466667	0.466667	1.75	0.466667	0	0.333333	0.333333	0.733333	0.466667	0.8	0.733333	2.2
c491.a1.a1	sp|P37967|PNBA_BACSU	Para-nitrobenzyl esterase OS=Bacillus subtilis (strain 168) OX=224308 GN=pnbA PE=1 SV=2	1	pnbA	0.0555556	0.0555556	0.111111	0.0555556	0.0555556	0	0	0	0	0.666667	0.5	0.611111	0.611111	0.555556	0.611111	0.611111	0.611111	1
c492.a1.a1	sp|Q45480|YLYB_BACSU	Uncharacterized RNA pseudouridine synthase YlyB OS=Bacillus subtilis (strain 168) OX=224308 GN=ylyB PE=3 SV=3	1	ylyB	0.666667	0.583333	0.583333	0.583333	0.916667	0.916667	0.666667	0.916667	1.57143	0.166667	0	0.166667	0.166667	0.416667	0.333333	0.333333	0.333333	2
c493.a1.a1	sp|O32218|BDBD_BACSU	Disulfide bond formation protein D OS=Bacillus subtilis (strain 168) OX=224308 GN=bdbD PE=1 SV=1	1	bdbD	0.615385	0.538462	0.615385	0.615385	0.846154	0.538462	0.538462	0.538462	0.875	0.153846	0	0.230769	0.153846	0.307692	0.384615	0.461538	0.384615	2.5
c494.a1.a1	sp|P42305|DBPA_BACSU	ATP-dependent RNA helicase DbpA OS=Bacillus subtilis (strain 168) OX=224308 GN=dbpA PE=1 SV=2	1	dbpA	0.52381	0.428571	0.47619	0.47619	0.380952	0.380952	0.380952	0.380952	0.8	0.238095	0.047619	0.333333	0.238095	0	0	0	0	0
c495.a1.a1	sp|P40332|IOLX_BACSU	scyllo-inositol 2-dehydrogenase (NAD(+)) OS=Bacillus subtilis (strain 168) OX=224308 GN=iolX PE=1 SV=2	1	iolX	0.0625	0	0	0	0	0	0	0	_	0.875	0.25	0.75	0.75	0.75	0.6875	0.75	0.75	1
c496.a1.a1	sp|P54716|GLVA_BACSU	Maltose-6'-phosphate glucosidase OS=Bacillus subtilis (strain 168) OX=224308 GN=glvA PE=1 SV=1	1	glvA	0.1	0.05	0.15	0.1	0.05	0	0.05	0.05	0.5	0.6	0.2	0.65	0.6	0.5	0.45	0.5	0.5	0.833333
c497.a1.a1	sp|P37556|YABN_BACSU	Uncharacterized protein YabN OS=Bacillus subtilis (strain 168) OX=224308 GN=yabN PE=4 SV=1	1	yabN	0.363636	0.545455	0.409091	0.409091	0.5	0.454545	0.363636	0.454545	1.11111	0.0454545	0	0.0909091	0.0454545	0.0454545	0	0.136364	0.0454545	1
c498.a1.a1	sp|O34595|THII_BACSU	Probable tRNA sulfurtransferase OS=Bacillus subtilis (strain 168) OX=224308 GN=thiI PE=3 SV=2	1	thiI	0.533333	0.6	0.533333	0.533333	0.533333	0.533333	0.533333	0.533333	1	0.133333	0	0.0666667	0.0666667	0.2	0.2	0.266667	0.2	3
c499.a1.a1	sp|P05654|PYRB_BACSU	Aspartate carbamoyltransferase OS=Bacillus subtilis (strain 168) OX=224308 GN=pyrB PE=1 SV=2	1	pyrB	0.4	0.466667	0.466667	0.466667	0.266667	0.2	0.333333	0.266667	0.571429	0.0666667	0.0666667	0.133333	0.0666667	0.6	0.6	0.533333	0.6	9
c500.a1.a1	sp|O31631|METI_BACSU	Cystathionine gamma-synthase/O-acetylhomoserine (thiol)-lyase OS=Bacillus subtilis (strain 168) OX=224308 GN=metI PE=1 SV=1	1	metI	0	0	0	0	0	0	0	0	_	1.23077	0.538462	0.923077	0.923077	0.461538	0.615385	0.846154	0.615385	0.666667
c501.a1.a1	sp|P54532|BUK_BACSU	Probable butyrate kinase OS=Bacillus subtilis (strain 168) OX=224308 GN=buk PE=3 SV=2	1	buk	0	0	0	0	0	0	0	0	_	0.588235	0.0588235	0.823529	0.588235	0.588235	0.823529	0.588235	0.588235	1
c502.a1.a1	sp|O07587|AAT3_BACSU	Putative aspartate aminotransferase YhdR OS=Bacillus subtilis (strain 168) OX=224308 GN=yhdR PE=3 SV=1	1	yhdR	0.0384615	0.0769231	0.0769231	0.0769231	0	0	0.0384615	0	0	0.423077	0.0769231	0.384615	0.384615	0.384615	0.307692	0.346154	0.346154	0.9
c503.a1.a1	sp|O31545|YFJO_BACSU	Uncharacterized RNA methyltransferase YfjO OS=Bacillus subtilis (strain 168) OX=224308 GN=yfjO PE=3 SV=1	1	yfjO	0.272727	0.454545	0.409091	0.409091	0.363636	0.409091	0.409091	0.409091	1	0	0	0	0	0.0454545	0.0454545	0.0454545	0.0454545	_
c504.a1.a1	sp|O07621|HEMAT_BACSU	Heme-based aerotactic transducer HemAT OS=Bacillus subtilis (strain 168) OX=224308 GN=hemAT PE=1 SV=1	1	hemAT	0.470588	0.588235	0.529412	0.529412	0.117647	0.0588235	0.0588235	0.0588235	0.111111	0.470588	0.176471	0.588235	0.470588	0	0.0588235	0	0	0
c505.a1.a1	sp|P50843|KDUI_BACSU	4-deoxy-L-threo-5-hexosulose-uronate ketol-isomerase OS=Bacillus subtilis (strain 168) OX=224308 GN=kduI PE=2 SV=1	1	kduI	0.0625	0.125	0.125	0.125	0	0	0	0	0	0.5	0.3125	0.4375	0.4375	0.625	0.5625	0.5625	0.5625	1.28571
c506.a1.a1	sp|P42982|BSHA_BACSU	N-acetyl-alpha-D-glucosaminyl L-malate synthase OS=Bacillus subtilis (strain 168) OX=224308 GN=bshA PE=1 SV=2	1	bshA	0.5	0.277778	0.277778	0.277778	0.388889	0.222222	0.166667	0.222222	0.8	0.111111	0	0.111111	0.111111	0.333333	0.222222	0.111111	0.222222	2
c507.a1.a1	sp|Q796V8|HEMZ_BACSU	Oxygen-independent coproporphyrinogen-III oxidase-like protein HemZ OS=Bacillus subtilis (strain 168) OX=224308 GN=hemZ PE=2 SV=1	1	hemZ	0.318182	0.363636	0.409091	0.363636	0.318182	0.363636	0.227273	0.318182	0.875	0.0454545	0	0.0454545	0.0454545	0.0454545	0.0454545	0	0.0454545	1
c508.a1.a1	sp|P39840|GALM_BACSU	Aldose 1-epimerase OS=Bacillus subtilis (strain 168) OX=224308 GN=galM PE=1 SV=2	1	galM	0	0	0	0	0	0	0	0	_	0.6	0.266667	0.6	0.6	0.4	0.533333	0.533333	0.533333	0.888889
c509.a1.a1	sp|P94535|GLCD_BACSU	Glycolate oxidase subunit GlcD OS=Bacillus subtilis (strain 168) OX=224308 GN=glcD PE=3 SV=1	1	glcD	0	0	0	0	0	0	0	0	_	0.3	0	0.25	0.25	0.6	0.55	0.5	0.55	2.2
c510.a1.a1	sp|O34512|YFMM_BACSU	Uncharacterized ABC transporter ATP-binding protein YfmM OS=Bacillus subtilis (strain 168) OX=224308 GN=yfmM PE=3 SV=2	1	yfmM	0.5	0.5	0.388889	0.5	0.222222	0.388889	0.388889	0.388889	0.777778	0	0	0	0	0	0	0	0	_
c511.a1.a1	sp|P23545|PHOR_BACSU	Alkaline phosphatase synthesis sensor protein PhoR OS=Bacillus subtilis (strain 168) OX=224308 GN=phoR PE=1 SV=1	1	phoR	0	0	0	0	0	0	0	0	_	0.25	0	0.214286	0.214286	0.178571	0.285714	0.321429	0.285714	1.33333
c512.a1.a1	sp|P80875|G16U_BACSU	General stress protein 16U OS=Bacillus subtilis (strain 168) OX=224308 GN=yceD PE=1 SV=3	1	yceD	1.22222	1.33333	1.55556	1.33333	1.33333	1.33333	1.22222	1.33333	1	1.44444	0.777778	1.22222	1.22222	1.44444	1.33333	1.44444	1.44444	1.18182
c512.a2.a1	sp|O34384|YCEE_BACSU	Uncharacterized protein YceE OS=Bacillus subtilis (strain 168) OX=224308 GN=yceE PE=3 SV=1	1	yceE	1	1.125	1	1	1.125	1	1.125	1.125	1.125	1.25	0.75	1.125	1.125	1.25	1.25	1.125	1.25	1.11111
c513.a1.a1	sp|P18579|MURB_BACSU	UDP-N-acetylenolpyruvoylglucosamine reductase OS=Bacillus subtilis (strain 168) OX=224308 GN=murB PE=3 SV=1	1	murB	1.45455	1.36364	1.18182	1.36364	1.27273	1.36364	1.36364	1.36364	1	0.818182	0.272727	1.09091	0.818182	0.818182	0.727273	0.727273	0.727273	0.888889
c514.a1.a1	sp|Q45498|YKTB_BACSU	UPF0637 protein YktB OS=Bacillus subtilis (strain 168) OX=224308 GN=yktB PE=1 SV=1	1	yktB	1.42857	1.71429	1.57143	1.57143	1.71429	1.57143	1.42857	1.57143	1	1.57143	0.857143	1.71429	1.57143	1.85714	1.57143	1.85714	1.85714	1.18182
c515.a1.a1	sp|P08877|PTHP_BACSU	Phosphocarrier protein HPr OS=Bacillus subtilis (strain 168) OX=224308 GN=ptsH PE=1 SV=3	1	ptsH	3.33333	3.66667	3.66667	3.66667	3	3.33333	4.66667	3.33333	0.909091	2.33333	1.33333	3	2.33333	3	3.33333	2	3	1.28571
c516.a1.a1	sp|P20277|RL17_BACSU	50S ribosomal protein L17 OS=Bacillus subtilis (strain 168) OX=224308 GN=rplQ PE=1 SV=2	1	rplQ	2.2	2	2.2	2.2	2.2	1.6	2.6	2.2	1	1.2	1.2	1.4	1.2	1.6	1	1.2	1.2	1
c517.a1.a1	sp|P37551|PURR_BACSU	Pur operon repressor OS=Bacillus subtilis (strain 168) OX=224308 GN=purR PE=1 SV=1	1	purR	0.833333	1	0.916667	0.916667	0.916667	0.916667	1.08333	0.916667	1	0.75	0.333333	0.583333	0.583333	0.75	0.75	0.833333	0.75	1.28571
c518.a1.a1	sp|P0CI78|RL24_BACSU	50S ribosomal protein L24 OS=Bacillus subtilis (strain 168) OX=224308 GN=rplX PE=1 SV=1	1	rplX	5.5	6	5	5.5	5	5	6	5	0.909091	4	1	4	4	5	4.5	4	4.5	1.125
c519.a1.a1	sp|O34600|NRNA_BACSU	Bifunctional oligoribonuclease and PAP phosphatase NrnA OS=Bacillus subtilis (strain 168) OX=224308 GN=nrnA PE=1 SV=1	1	nrnA	0.9	1.1	0.8	0.9	1.1	1	0.9	1	1.11111	0.8	0.3	1.1	0.8	0.9	0.9	1.2	0.9	1.125
c520.a1.a1	sp|O34860|RSBRB_BACSU	RsbT co-antagonist protein RsbRB OS=Bacillus subtilis (strain 168) OX=224308 GN=rsbRB PE=1 SV=1	1	rsbRB	0.583333	0.75	0.75	0.75	0.75	0.75	0.666667	0.75	1	0.916667	0.333333	0.75	0.75	0.833333	0.75	0.75	0.75	1
c521.a1.a1	sp|O31743|RBGA_BACSU	Ribosome biogenesis GTPase A OS=Bacillus subtilis (strain 168) OX=224308 GN=rbgA PE=1 SV=1	1	rbgA	0.625	0.625	0.625	0.625	0.625	0.75	0.6875	0.6875	1.1	0.3125	0.125	0.3125	0.3125	0.5625	0.375	0.5625	0.5625	1.8
c522.a1.a1	sp|O31775|YMDB_BACSU	2',3'-cyclic-nucleotide 2'-phosphodiesterase OS=Bacillus subtilis (strain 168) OX=224308 GN=ymdB PE=1 SV=2	1	ymdB	0.75	0.833333	1.08333	0.833333	0.583333	0.916667	0.916667	0.916667	1.1	0.666667	0.166667	0.666667	0.666667	0.416667	0.5	0.5	0.5	0.75
c523.a1.a1	sp|Q06753|YACO_BACSU	Putative TrmH family tRNA/rRNA methyltransferase YacO OS=Bacillus subtilis (strain 168) OX=224308 GN=yacO PE=3 SV=2	1	yacO	0.909091	1	1	1	0.727273	1	0.818182	0.818182	0.818182	0.727273	0.181818	0.636364	0.636364	0.636364	0.727273	0.545455	0.636364	1
c524.a1.a1	sp|Q7WY78|TAGT_BACSU	Polyisoprenyl-teichoic acid--peptidoglycan teichoic acid transferase TagT OS=Bacillus subtilis (strain 168) OX=224308 GN=tagT PE=1 SV=2	1	tagT	1	1.07692	1	1	0.923077	0.846154	0.923077	0.923077	0.923077	0.538462	0.0769231	0.230769	0.230769	0.384615	0.307692	0.230769	0.307692	1.33333
c525.a1.a1	sp|P32396|HEMH_BACSU	Ferrochelatase OS=Bacillus subtilis (strain 168) OX=224308 GN=hemH PE=1 SV=1	1	hemH	0.666667	1	0.888889	0.888889	1	1	0.888889	1	1.125	1	0.333333	0.888889	0.888889	1	0.777778	1.33333	1	1.125
c526.a1.a1	sp|P38424|ENGB_BACSU	Probable GTP-binding protein EngB OS=Bacillus subtilis (strain 168) OX=224308 GN=engB PE=1 SV=1	1	engB	1.42857	1.42857	1.28571	1.42857	1.42857	1.14286	1.14286	1.14286	0.8	1	0.428571	1	1	1.28571	1.28571	1	1.28571	1.28571
c527.a1.a1	sp|Q04385|YGXA_BACSU	Uncharacterized protein YgxA OS=Bacillus subtilis (strain 168) OX=224308 GN=ygxA PE=4 SV=2	1	ygxA	0.625	0.5625	0.5	0.5625	0.6875	0.625	0.3125	0.625	1.11111	0.5	0.125	0.625	0.5	0.5	0.4375	0.5625	0.5	1
c528.a1.a1	sp|P28619|RNPH_BACSU	Ribonuclease PH OS=Bacillus subtilis (strain 168) OX=224308 GN=rph PE=1 SV=1	1	rph	0.666667	1.11111	1.11111	1.11111	0.888889	0.555556	1.11111	0.888889	0.8	1	0.555556	0.666667	0.666667	1.11111	1	0.777778	1	1.5
c529.a1.a1	sp|O06477|YFMS_BACSU	Putative sensory transducer protein YfmS OS=Bacillus subtilis (strain 168) OX=224308 GN=yfmS PE=2 SV=1	1	yfmS	0.692308	0.846154	0.692308	0.692308	0.384615	0.384615	0.384615	0.384615	0.555556	0.769231	0.615385	1	0.769231	0.461538	0.461538	0.384615	0.461538	0.6
c530.a1.a1	sp|P37580|FHUD_BACSU	Iron(3+)-hydroxamate-binding protein FhuD OS=Bacillus subtilis (strain 168) OX=224308 GN=fhuD PE=1 SV=1	1	fhuD	0.545455	0.727273	0.727273	0.727273	0.545455	0.545455	0.727273	0.545455	0.75	0.818182	0.454545	0.727273	0.727273	1	0.818182	0.727273	0.818182	1.125
c531.a1.a1	sp|P54472|GCH1L_BACSU	GTP cyclohydrolase 1 type 2 homolog OS=Bacillus subtilis (strain 168) OX=224308 GN=yqfO PE=3 SV=2	1	yqfO	0.6	0.533333	0.4	0.533333	0.6	0.466667	0.333333	0.466667	0.875	0.533333	0.133333	0.533333	0.533333	0.6	0.6	0.8	0.6	1.125
c532.a1.a1	sp|O34476|CYSM_BACSU	Probable cysteine synthase OS=Bacillus subtilis (strain 168) OX=224308 GN=ytkP PE=3 SV=1	1	ytkP	0.6	0.6	0.6	0.6	1	1	0.9	1	1.66667	0.6	0.2	0.8	0.6	0.9	0.6	1	0.9	1.5
c533.a1.a1	sp|P52996|PANB_BACSU	3-methyl-2-oxobutanoate hydroxymethyltransferase OS=Bacillus subtilis (strain 168) OX=224308 GN=panB PE=3 SV=1	1	panB	0.9	0.7	0.7	0.7	0.9	0.8	0.9	0.9	1.28571	0.6	0.4	0.6	0.6	0.8	0.7	0.7	0.7	1.16667
c534.a1.a1	sp|P96499|TAGV_BACSU	Polyisoprenyl-teichoic acid--peptidoglycan teichoic acid transferase TagV OS=Bacillus subtilis (strain 168) OX=224308 GN=tagV PE=1 SV=1	1	tagV	0.714286	0.857143	0.714286	0.714286	0.785714	0.642857	0.857143	0.785714	1.1	0.285714	0.0714286	0.285714	0.285714	0.357143	0.285714	0.357143	0.357143	1.25
c535.a1.a1	sp|P54374|AROE_BACSU	Shikimate dehydrogenase (NADP(+)) OS=Bacillus subtilis (strain 168) OX=224308 GN=aroE PE=3 SV=2	1	aroE	0.818182	0.545455	0.545455	0.545455	0.636364	0.363636	0.545455	0.545455	1	0.727273	0.636364	1	0.727273	0.727273	0.727273	0.545455	0.727273	1
c536.a1.a1	sp|Q04795|AK1_BACSU	Aspartokinase 1 OS=Bacillus subtilis (strain 168) OX=224308 GN=dapG PE=3 SV=3	1	dapG	0.6875	0.5	0.5625	0.5625	0.5625	0.5625	0.5625	0.5625	1	0.125	0	0.4375	0.125	0.375	0.5	0.3125	0.375	3
c537.a1.a1	sp|O31740|RIMM_BACSU	Ribosome maturation factor RimM OS=Bacillus subtilis (strain 168) OX=224308 GN=rimM PE=3 SV=1	1	rimM	0.888889	0.888889	0.888889	0.888889	1	0.777778	0.777778	0.777778	0.875	0.888889	0	0.888889	0.888889	0.555556	0.666667	0.888889	0.666667	0.75
c538.a1.a1	sp|C0SP93|ACCD_BACSU	Acetyl-coenzyme A carboxylase carboxyl transferase subunit beta OS=Bacillus subtilis (strain 168) OX=224308 GN=accD PE=1 SV=1	1	accD	0.416667	0.666667	0.5	0.5	0.5	0.5	0.583333	0.5	1	0.5	0.25	0.583333	0.5	0.75	0.666667	0.416667	0.666667	1.33333
c539.a1.a1	sp|O32169|METN_BACSU	Methionine import ATP-binding protein MetN OS=Bacillus subtilis (strain 168) OX=224308 GN=metN PE=1 SV=1	1	metN	0.733333	0.8	0.666667	0.733333	0.666667	0.466667	0.6	0.6	0.818182	0.2	0	0.2	0.2	0.133333	0.2	0.2	0.2	1
c540.a1.a1	sp|P54511|LIPM_BACSU	Octanoyltransferase LipM OS=Bacillus subtilis (strain 168) OX=224308 GN=lipM PE=1 SV=2	1	lipM	0.545455	0.818182	0.545455	0.545455	0.727273	0.545455	0.454545	0.545455	1	0.454545	0.272727	0.818182	0.454545	0.454545	0.363636	0.545455	0.454545	1
c541.a1.a1	sp|P46920|OPUAA_BACSU	Glycine betaine transport ATP-binding protein OpuAA OS=Bacillus subtilis (strain 168) OX=224308 GN=opuAA PE=1 SV=3	1	opuAA	0.461538	0.538462	0.461538	0.461538	0.923077	0.615385	0.846154	0.846154	1.83333	0.230769	0	0.230769	0.230769	0.307692	0.384615	0.307692	0.307692	1.33333
c542.a1.a1	sp|P94388|CAH_BACSU	Cephalosporin-C deacetylase OS=Bacillus subtilis (strain 168) OX=224308 GN=cah PE=1 SV=1	1	cah	0.277778	0.333333	0.444444	0.333333	0.166667	0.0555556	0.0555556	0.0555556	0.166667	0.611111	0.222222	0.444444	0.444444	0.388889	0.388889	0.388889	0.388889	0.875
c543.a1.a1	sp|P17631|DNAJ_BACSU	Chaperone protein DnaJ OS=Bacillus subtilis (strain 168) OX=224308 GN=dnaJ PE=2 SV=3	1	dnaJ	0.714286	0.642857	0.714286	0.714286	0.857143	0.714286	0.642857	0.714286	1	0.0714286	0	0.214286	0.0714286	0.0714286	0	0.0714286	0.0714286	1
c544.a1.a1	sp|O07529|AZR_BACSU	FMN-dependent NADPH-azoreductase OS=Bacillus subtilis (strain 168) OX=224308 GN=azr PE=1 SV=1	1	azr	0.125	0.25	0.125	0.125	0	0	0	0	0	1.25	0.75	1.125	1.125	1.375	1.5	1.125	1.375	1.22222
c545.a1.a1	sp|O54408|RELA_BACSU	GTP pyrophosphokinase OS=Bacillus subtilis (strain 168) OX=224308 GN=relA PE=1 SV=3	1	relA	0.205128	0.205128	0.179487	0.205128	0.128205	0.179487	0.153846	0.153846	0.75	0.102564	0	0.0769231	0.0769231	0.128205	0.0512821	0.128205	0.128205	1.66667
c546.a1.a1	sp|P42958|TTUC_BACSU	Probable tartrate dehydrogenase/decarboxylase OS=Bacillus subtilis (strain 168) OX=224308 GN=ycsA PE=3 SV=4	1	ycsA	0.0833333	0.166667	0.166667	0.166667	0.5	0.333333	0.25	0.333333	2	0.333333	0.166667	0.583333	0.333333	0.833333	0.75	0.75	0.75	2.25
c547.a1.a1	sp|P54527|YQIK_BACSU	Uncharacterized protein YqiK OS=Bacillus subtilis (strain 168) OX=224308 GN=yqiK PE=4 SV=2	1	yqiK	0.0666667	0.0666667	0	0.0666667	0	0	0	0	0	0.733333	0.133333	0.6	0.6	0.8	0.8	0.666667	0.8	1.33333
c548.a1.a1	sp|P37566|YACD_BACSU	Putative peptidyl-prolyl cis-trans isomerase YacD OS=Bacillus subtilis (strain 168) OX=224308 GN=yacD PE=3 SV=1	1	yacD	0.4	0.466667	0.466667	0.466667	0.533333	0.4	0.4	0.4	0.857143	0.133333	0	0.133333	0.133333	0.333333	0.266667	0.266667	0.266667	2
c549.a1.a1	sp|O31717|YKPB_BACSU	Uncharacterized oxidoreductase YkpB OS=Bacillus subtilis (strain 168) OX=224308 GN=ykpB PE=3 SV=1	1	ykpB	0.142857	0.142857	0.0714286	0.142857	0.142857	0	0	0	0	0.428571	0.214286	0.5	0.428571	0.714286	0.857143	0.785714	0.785714	1.83333
c550.a1.a1	sp|P05645|LEU3_BACSU	3-isopropylmalate dehydrogenase OS=Bacillus subtilis (strain 168) OX=224308 GN=leuB PE=3 SV=3	1	leuB	0	0	0	0	0	0	0	0	_	0.466667	0.333333	0.666667	0.466667	0.8	0.8	0.533333	0.8	1.71429
c551.a1.a1	sp|O06967|BMRA_BACSU	Multidrug resistance ABC transporter ATP-binding/permease protein BmrA OS=Bacillus subtilis (strain 168) OX=224308 GN=bmrA PE=1 SV=1	1	bmrA	0.206897	0.241379	0.241379	0.241379	0.275862	0.172414	0.241379	0.241379	1	0.0689655	0	0.0689655	0.0689655	0.0689655	0.103448	0.137931	0.103448	1.5
c551.a2.a1	sp|P45861|YWJA_BACSU	Uncharacterized ABC transporter ATP-binding protein YwjA OS=Bacillus subtilis (strain 168) OX=224308 GN=ywjA PE=3 SV=1	1	ywjA	0.238095	0.238095	0.142857	0.238095	0.333333	0.333333	0.190476	0.333333	1.4	0.0952381	0	0.0952381	0.0952381	0.190476	0.0952381	0.0952381	0.0952381	1
c552.a1.a1	sp|P37573|DISA_BACSU	DNA integrity scanning protein DisA OS=Bacillus subtilis (strain 168) OX=224308 GN=disA PE=1 SV=1	1	disA	0.333333	0.444444	0.444444	0.444444	0.277778	0.277778	0.277778	0.277778	0.625	0	0	0.388889	0	0.111111	0.277778	0.111111	0.111111	_
c553.a1.a1	sp|P54461|RSME_BACSU	Ribosomal RNA small subunit methyltransferase E OS=Bacillus subtilis (strain 168) OX=224308 GN=rsmE PE=1 SV=1	1	rsmE (uqeU)	0.571429	0.5	0.5	0.5	0.642857	0.571429	0.357143	0.571429	1.14286	0.142857	0	0.285714	0.142857	0.142857	0.0714286	0	0.0714286	0.5
c554.a1.a1	sp|P94390|PROD2_BACSU	Proline dehydrogenase 2 OS=Bacillus subtilis (strain 168) OX=224308 GN=putB PE=1 SV=1	1	putB	0	0	0	0	0	0	0	0	_	0.714286	0.357143	0.571429	0.571429	0.785714	0.642857	0.714286	0.714286	1.25
c555.a1.a1	sp|O32159|YURR_BACSU	Uncharacterized oxidoreductase YurR OS=Bacillus subtilis (strain 168) OX=224308 GN=yurR PE=3 SV=1	1	yurR	0.285714	0.5	0.5	0.5	0.285714	0.428571	0.214286	0.285714	0.571429	0.214286	0.0714286	0.428571	0.214286	0.285714	0.214286	0.285714	0.285714	1.33333
c556.a1.a1	sp|O34758|MLTG_BACSU	Endolytic murein transglycosylase OS=Bacillus subtilis (strain 168) OX=224308 GN=mltG PE=3 SV=1	1	mltG	0.5625	0.4375	0.4375	0.4375	0.25	0.3125	0.5	0.3125	0.714286	0.125	0	0.125	0.125	0.1875	0.1875	0.125	0.1875	1.5
c557.a1.a1	sp|P32399|YHGE_BACSU	Uncharacterized protein YhgE OS=Bacillus subtilis (strain 168) OX=224308 GN=yhgE PE=4 SV=2	1	yhgE	0.25	0.28125	0.28125	0.28125	0.21875	0.25	0.28125	0.25	0.888889	0	0	0	0	0.03125	0.03125	0	0.03125	_
c558.a1.a1	sp|O31773|PBPX_BACSU	Putative penicillin-binding protein PbpX OS=Bacillus subtilis (strain 168) OX=224308 GN=pbpX PE=2 SV=1	1	pbpX	0.692308	0.615385	0.692308	0.692308	0.307692	0.307692	0.307692	0.307692	0.444444	0.153846	0	0.153846	0.153846	0.0769231	0.0769231	0.153846	0.0769231	0.5
c559.a1.a1	sp|O31550|ACOC_BACSU	Dihydrolipoyllysine-residue acetyltransferase component of acetoin cleaving system OS=Bacillus subtilis (strain 168) OX=224308 GN=acoC PE=3 SV=1	1	acoC	0	0	0	0	0	0	0	0	_	1	0.642857	0.857143	0.857143	0.285714	0.285714	0.142857	0.285714	0.333333
c560.a1.a1	sp|C0SPB1|YUKJ_BACSU	Uncharacterized protein YukJ OS=Bacillus subtilis (strain 168) OX=224308 GN=yukJ PE=4 SV=1	1	yukJ	0	0	0	0	0	0	0	0	_	1.25	0.5	0.625	0.625	1.125	1	0.875	1	1.6
c561.a1.a1	sp|O32035|YRRN_BACSU	Uncharacterized protease YrrN OS=Bacillus subtilis (strain 168) OX=224308 GN=yrrN PE=3 SV=1	1	yrrN	0.545455	0.636364	0.454545	0.545455	0.818182	0.545455	0.636364	0.636364	1.16667	0	0	0.0909091	0	0	0	0.0909091	0	_
c562.a1.a1	sp|O31632|METC_BACSU	Cystathionine beta-lyase MetC OS=Bacillus subtilis (strain 168) OX=224308 GN=metC PE=1 SV=1	1	metC	0	0	0	0	0	0	0	0	_	0.846154	0.307692	0.615385	0.615385	0.538462	0.384615	0.384615	0.384615	0.625
c563.a1.a1	sp|P23448|FLIG_BACSU	Flagellar motor switch protein FliG OS=Bacillus subtilis (strain 168) OX=224308 GN=fliG PE=3 SV=1	1	fliG	0.307692	0.153846	0.230769	0.230769	0	0	0	0	0	0.307692	0.230769	0.538462	0.307692	0.307692	0.538462	0.461538	0.461538	1.5
c564.a1.a1	sp|O34789|YDJI_BACSU	Uncharacterized protein YdjI OS=Bacillus subtilis (strain 168) OX=224308 GN=ydjI PE=4 SV=1	1	ydjI	0.571429	0.642857	0.357143	0.571429	0.214286	0.142857	0.285714	0.214286	0.375	0.214286	0	0.142857	0.142857	0	0	0	0	0
c565.a1.a1	sp|Q07868|PBPB_BACSU	Penicillin-binding protein 2B OS=Bacillus subtilis (strain 168) OX=224308 GN=pbpB PE=1 SV=2	1	pbpB	0.0789474	0.131579	0.0263158	0.0789474	0.157895	0.131579	0.184211	0.157895	2	0	0	0	0	0	0.0263158	0.0526316	0.0263158	_
c566.a1.a1	sp|P71067|LUTP_BACSU	L-lactate permease OS=Bacillus subtilis (strain 168) OX=224308 GN=lutP PE=1 SV=2	1	lutP	0	0	0	0	0	0	0	0	_	0.4	0.2	0.733333	0.4	0.2	0.266667	0.2	0.2	0.5
c567.a1.a1	sp|O34324|DLDH3_BACSU	Dihydrolipoyl dehydrogenase OS=Bacillus subtilis (strain 168) OX=224308 GN=acoL PE=3 SV=1	1	acoL	0	0	0	0	0	0	0	0	_	0.75	0.25	0.75	0.75	0	0	0	0	0
c568.a1.a1	sp|P46327|YXBC_BACSU	Uncharacterized protein YxbC OS=Bacillus subtilis (strain 168) OX=224308 GN=yxbC PE=1 SV=1	1	yxbC	0	0	0	0	0	0	0	0	_	1.5	0.25	0.875	0.875	0	0	0	0	0
c569.a1.a1	sp|P14577|RL16_BACSU	50S ribosomal protein L16 OS=Bacillus subtilis (strain 168) OX=224308 GN=rplP PE=1 SV=2	1	rplP	3	2.75	2.75	2.75	2.5	2.75	3.5	2.75	1	2.5	1.5	2.25	2.25	2.25	1.5	1.5	1.5	0.666667
c570.a1.a1	sp|P80870|GS13_BACSU	General stress protein 13 OS=Bacillus subtilis (strain 168) OX=224308 GN=yugI PE=1 SV=3	1	yugI	1.83333	1.83333	1.66667	1.83333	1.66667	1.66667	2	1.66667	0.909091	1.16667	0.666667	0.833333	0.833333	1.16667	1	0.833333	1	1.2
c571.a1.a1	sp|P54495|GLK_BACSU	Glucokinase OS=Bacillus subtilis (strain 168) OX=224308 GN=glcK PE=1 SV=2	1	glcK	0.727273	0.727273	0.818182	0.727273	0.818182	0.545455	0.636364	0.636364	0.875	1.36364	0.545455	1.27273	1.27273	1.27273	1.36364	1.18182	1.27273	1
c572.a1.a1	sp|P46919|GPDA_BACSU	Glycerol-3-phosphate dehydrogenase [NAD(P)+] OS=Bacillus subtilis (strain 168) OX=224308 GN=gpsA PE=3 SV=2	1	gpsA	0.8125	0.625	0.6875	0.6875	0.6875	0.6875	0.8125	0.6875	1	0.4375	0.0625	0.5	0.4375	0.625	0.6875	0.5	0.625	1.42857
c573.a1.a1	sp|O06006|YRAA_BACSU	Putative cysteine protease YraA OS=Bacillus subtilis (strain 168) OX=224308 GN=yraA PE=2 SV=2	1	yraA	1	0.875	0.875	0.875	1.125	0.875	1.375	1.125	1.28571	1.375	0.875	1.5	1.375	1.375	1.625	1.125	1.375	1
c574.a1.a1	sp|P39605|NFRA1_BACSU	FMN reductase (NADPH) OS=Bacillus subtilis (strain 168) OX=224308 GN=nfrA1 PE=1 SV=1	1	nfrA1	0.545455	0.909091	0.818182	0.818182	1.09091	1	0.636364	1	1.22222	1.09091	0.181818	0.909091	0.909091	0.818182	1.09091	1.09091	1.09091	1.2
c575.a1.a1	sp|O31714|K1PF_BACSU	1-phosphofructokinase OS=Bacillus subtilis (strain 168) OX=224308 GN=fruK PE=3 SV=1	1	fruK	1.66667	1.66667	1.66667	1.66667	2	1.83333	2.16667	2	1.2	1	0.5	1.5	1	1.16667	1.33333	1.5	1.33333	1.33333
c576.a1.a1	sp|P36946|RBSD_BACSU	D-ribose pyranase OS=Bacillus subtilis (strain 168) OX=224308 GN=rbsD PE=1 SV=1	1	rbsD	1.5	1.33333	1.16667	1.33333	1	1.33333	1	1	0.75	1.33333	0.666667	1.16667	1.16667	1.83333	1.5	1.5	1.5	1.28571
c577.a1.a1	sp|P31847|YPUA_BACSU	Uncharacterized protein YpuA OS=Bacillus subtilis (strain 168) OX=224308 GN=ypuA PE=2 SV=2	1	ypuA	0.733333	0.733333	0.733333	0.733333	0.733333	0.8	0.666667	0.733333	1	0.4	0.133333	0.466667	0.4	0.466667	0.4	0.466667	0.466667	1.16667
c578.a1.a1	sp|P81101|RRF_BACSU	Ribosome-recycling factor OS=Bacillus subtilis (strain 168) OX=224308 GN=frr PE=1 SV=2	1	frr	1.11111	0.888889	1	1	0.666667	0.777778	0.888889	0.777778	0.777778	0.888889	0.666667	1.11111	0.888889	0.777778	0.777778	0.777778	0.777778	0.875
c579.a1.a1	sp|P37437|RL9_BACSU	50S ribosomal protein L9 OS=Bacillus subtilis (strain 168) OX=224308 GN=rplI PE=3 SV=1	1	rplI	0.7	0.7	0.8	0.7	0.7	0.8	0.9	0.8	1.14286	0.8	0.8	0.9	0.8	0.8	0.9	0.8	0.8	1
c580.a1.a1	sp|Q45499|SUHB_BACSU	Inositol-1-monophosphatase OS=Bacillus subtilis (strain 168) OX=224308 GN=suhB PE=3 SV=1	1	suhB	0.615385	0.461538	0.615385	0.615385	0.461538	0.384615	0.538462	0.461538	0.75	0.846154	0.384615	0.769231	0.769231	0.846154	0.846154	0.615385	0.846154	1.1
c581.a1.a1	sp|P37468|RSMA_BACSU	Ribosomal RNA small subunit methyltransferase A OS=Bacillus subtilis (strain 168) OX=224308 GN=rsmA PE=1 SV=1	1	rsmA	0.714286	0.785714	0.785714	0.785714	0.785714	0.785714	0.785714	0.785714	1	0.357143	0	0.5	0.357143	0.5	0.357143	0.428571	0.428571	1.2
c582.a1.a1	sp|O31749|PYRH_BACSU	Uridylate kinase OS=Bacillus subtilis (strain 168) OX=224308 GN=pyrH PE=1 SV=2	1	pyrH	0.9	1	1	1	1	0.9	0.9	0.9	0.9	0.5	0.3	0.7	0.5	0.7	0.7	0.4	0.7	1.4
c583.a1.a1	sp|P19670|MURA2_BACSU	UDP-N-acetylglucosamine 1-carboxyvinyltransferase 2 OS=Bacillus subtilis (strain 168) OX=224308 GN=murAB PE=1 SV=4	1	murAB	0.470588	0.588235	0.529412	0.529412	0.411765	0.470588	0.294118	0.411765	0.777778	0.470588	0.235294	0.529412	0.470588	0.411765	0.352941	0.470588	0.411765	0.875
c584.a1.a1	sp|P49786|BCCP_BACSU	Biotin carboxyl carrier protein of acetyl-CoA carboxylase OS=Bacillus subtilis (strain 168) OX=224308 GN=accB PE=1 SV=2	1	accB	1.4	1.6	2.2	1.6	1.6	1.4	1.4	1.4	0.875	1.4	0.6	1.4	1.4	1.6	1.6	1.2	1.6	1.14286
c585.a1.a1	sp|O34633|YJLC_BACSU	Uncharacterized protein YjlC OS=Bacillus subtilis (strain 168) OX=224308 GN=yjlC PE=2 SV=1	1	yjlC	1.5	1.33333	1.33333	1.33333	1.83333	1.5	1.66667	1.66667	1.25	0.5	0.666667	0.666667	0.666667	0.833333	1	0.833333	0.833333	1.25
c586.a1.a1	sp|O32259|LUTC_BACSU	Lactate utilization protein C OS=Bacillus subtilis (strain 168) OX=224308 GN=lutC PE=1 SV=1	1	lutC	0.9	0.9	0.6	0.9	0.4	0.4	0.5	0.4	0.444444	1.2	0.4	0.9	0.9	0.8	0.8	0.6	0.8	0.888889
c587.a1.a1	sp|O34866|YODJ_BACSU	Putative carboxypeptidase YodJ OS=Bacillus subtilis (strain 168) OX=224308 GN=yodJ PE=1 SV=1	1	yodJ	1	1.22222	0.666667	1	0.888889	0.777778	1.11111	0.888889	0.888889	0.666667	0.333333	0.666667	0.666667	0.444444	0.444444	0.666667	0.444444	0.666667
c588.a1.a1	sp|P42409|RSBRA_BACSU	RsbT co-antagonist protein RsbRA OS=Bacillus subtilis (strain 168) OX=224308 GN=rsbRA PE=1 SV=1	1	rsbRA	0.888889	0.888889	0.777778	0.888889	0.666667	0.555556	0.666667	0.666667	0.75	0.777778	0.333333	0.777778	0.777778	0.888889	0.888889	0.777778	0.888889	1.14286
c589.a1.a1	sp|P46337|IOLR_BACSU	HTH-type transcriptional regulator IolR OS=Bacillus subtilis (strain 168) OX=224308 GN=iolR PE=4 SV=1	1	iolR	0.545455	0.636364	0.636364	0.636364	0.545455	0.363636	0.363636	0.363636	0.571429	0.727273	0.545455	0.909091	0.727273	0.545455	0.727273	0.636364	0.636364	0.875
c590.a1.a1	sp|O34617|RLMN_BACSU	Probable dual-specificity RNA methyltransferase RlmN OS=Bacillus subtilis (strain 168) OX=224308 GN=rlmN PE=3 SV=1	1	rlmN	0.75	0.5	0.625	0.625	0.6875	0.5625	0.4375	0.5625	0.9	0.0625	0	0.1875	0.0625	0.4375	0.3125	0.1875	0.3125	5
c591.a1.a1	sp|P37105|SRP54_BACSU	Signal recognition particle protein OS=Bacillus subtilis (strain 168) OX=224308 GN=ffh PE=1 SV=1	1	ffh	0.32	0.4	0.32	0.32	0.28	0.4	0.32	0.32	1	0.2	0	0.16	0.16	0.2	0.24	0.2	0.2	1.25
c592.a1.a1	sp|O34689|MHQA_BACSU	Putative ring-cleaving dioxygenase MhqA OS=Bacillus subtilis (strain 168) OX=224308 GN=mhqA PE=2 SV=1	1	mhqA	0.5	0.3	0.5	0.5	0.5	0.6	0.4	0.5	1	0.7	0.1	0.6	0.6	1.1	1.1	1.1	1.1	1.83333
c593.a1.a1	sp|P42962|YCSE_BACSU	5-amino-6-(5-phospho-D-ribitylamino)uracil phosphatase YcsE OS=Bacillus subtilis (strain 168) OX=224308 GN=ycsE PE=1 SV=2	1	ycsE	0.363636	0.363636	0.454545	0.363636	0.909091	0.727273	0.818182	0.818182	2.25	0.454545	0.272727	0.727273	0.454545	0.727273	0.454545	0.545455	0.545455	1.2
c594.a1.a1	sp|O34666|CTPA_BACSU	Carboxy-terminal processing protease CtpA OS=Bacillus subtilis (strain 168) OX=224308 GN=ctpA PE=2 SV=1	1	ctpA	0.333333	0.285714	0.285714	0.285714	0.285714	0.285714	0.380952	0.285714	1	0.285714	0.0952381	0.238095	0.238095	0.380952	0.333333	0.333333	0.333333	1.4
c595.a1.a1	sp|O32232|EST_BACSU	Carboxylesterase OS=Bacillus subtilis (strain 168) OX=224308 GN=est PE=2 SV=2	1	est	0.384615	0.384615	0.307692	0.384615	0.538462	0.615385	0.538462	0.538462	1.4	0.538462	0.230769	0.461538	0.461538	0.538462	0.615385	0.461538	0.538462	1.16667
c596.a1.a1	sp|O34599|ISCS1_BACSU	Putative cysteine desulfurase IscS 1 OS=Bacillus subtilis (strain 168) OX=224308 GN=iscS1 PE=3 SV=2	1	iscS1	0.636364	0.636364	0.818182	0.636364	0.545455	0.818182	0.727273	0.727273	1.14286	0.272727	0.0909091	0.363636	0.272727	0.636364	0.545455	0.545455	0.545455	2
c597.a1.a1	sp|Q06756|ISPF_BACSU	2-C-methyl-D-erythritol 2,4-cyclodiphosphate synthase OS=Bacillus subtilis (strain 168) OX=224308 GN=ispF PE=1 SV=1	1	ispF	1.5	1.66667	1.33333	1.5	1.5	1.16667	1.33333	1.33333	0.888889	0.833333	0	0.833333	0.833333	0.833333	0.833333	0.333333	0.833333	1
c598.a1.a1	sp|O34454|YKAA_BACSU	UPF0111 protein YkaA OS=Bacillus subtilis (strain 168) OX=224308 GN=ykaA PE=3 SV=1	1	ykaA	0.6	0.8	0.9	0.8	0.9	0.9	0.6	0.9	1.125	0.4	0.4	0.4	0.4	0.4	0.4	0.4	0.4	1
c599.a1.a1	sp|P21475|RS18_BACSU	30S ribosomal protein S18 OS=Bacillus subtilis (strain 168) OX=224308 GN=rpsR PE=1 SV=3	1	rpsR	3	3	3.5	3	3.5	2.5	3.5	3.5	1.16667	2.5	2.5	3	2.5	2.5	2.5	2.5	2.5	1
c600.a1.a1	sp|P37811|ATPD_BACSU	ATP synthase subunit delta OS=Bacillus subtilis (strain 168) OX=224308 GN=atpH PE=1 SV=1	1	atpH	2.2	2.2	1.6	2.2	1.2	1	1	1	0.454545	1	0.8	0.8	0.8	0.8	0.8	0.8	0.8	1
c601.a1.a1	sp|P54182|YPOP_BACSU	Uncharacterized HTH-type transcriptional regulator YpoP OS=Bacillus subtilis (strain 168) OX=224308 GN=ypoP PE=4 SV=1	1	ypoP	1	0.875	0.875	0.875	0.875	0.75	0.875	0.875	1	0.625	0	0.75	0.625	0.75	0.75	0.75	0.75	1.2
c602.a1.a1	sp|P94550|ETFB_BACSU	Electron transfer flavoprotein subunit beta OS=Bacillus subtilis (strain 168) OX=224308 GN=etfB PE=3 SV=1	1	etfB	0.25	0.166667	0.333333	0.25	0.0833333	0.0833333	0.0833333	0.0833333	0.333333	1	0.333333	1	1	0.916667	0.916667	0.75	0.916667	0.916667
c603.a1.a1	sp|Q02115|TAGU_BACSU	Polyisoprenyl-teichoic acid--peptidoglycan teichoic acid transferase TagU OS=Bacillus subtilis (strain 168) OX=224308 GN=tagU PE=1 SV=1	1	tagU	0.5	0.666667	0.583333	0.583333	0.583333	0.5	0.5	0.5	0.857143	0.416667	0.25	0.583333	0.416667	0.416667	0.416667	0.416667	0.416667	1
c604.a1.a1	sp|O07581|YHDL_BACSU	Probable anti-sigma-M factor YhdL OS=Bacillus subtilis (strain 168) OX=224308 GN=yhdL PE=1 SV=1	1	yhdL	0.4375	0.5	0.4375	0.4375	0.6875	0.4375	0.4375	0.4375	1	0.1875	0	0.1875	0.1875	0.1875	0.4375	0.25	0.25	1.33333
c605.a1.a1	sp|P55873|RL20_BACSU	50S ribosomal protein L20 OS=Bacillus subtilis (strain 168) OX=224308 GN=rplT PE=1 SV=1	1	rplT	1.4	1.4	1.4	1.4	1	1	1.4	1	0.714286	1	0.8	1.2	1	1	0.8	1	1	1
c606.a1.a1	sp|Q796Y8|BCP_BACSU	Peroxiredoxin Bcp OS=Bacillus subtilis (strain 168) OX=224308 GN=ygaF PE=3 SV=1	1	ygaF	0.4	0.4	0.4	0.4	0.7	0.5	0.3	0.5	1.25	0.8	0.3	0.7	0.7	0.7	0.7	0.8	0.7	1
c607.a1.a1	sp|O34814|FTSE_BACSU	Cell division ATP-binding protein FtsE OS=Bacillus subtilis (strain 168) OX=224308 GN=ftsE PE=1 SV=1	1	ftsE	0.7	0.7	0.6	0.7	0.9	0.7	0.6	0.7	1	0.2	0.3	0.5	0.3	0.5	0.4	0.5	0.5	1.66667
c608.a1.a1	sp|P28264|FTSA_BACSU	Cell division protein FtsA OS=Bacillus subtilis (strain 168) OX=224308 GN=ftsA PE=1 SV=2	1	ftsA	0.368421	0.473684	0.421053	0.421053	0.263158	0.315789	0.368421	0.315789	0.75	0.421053	0	0.368421	0.368421	0.105263	0.105263	0.263158	0.105263	0.285714
c609.a1.a1	sp|P42954|TAGH_BACSU	Teichoic acids export ATP-binding protein TagH OS=Bacillus subtilis (strain 168) OX=224308 GN=tagH PE=1 SV=1	1	tagH	0.5	0.444444	0.444444	0.444444	0.333333	0.388889	0.333333	0.333333	0.75	0.277778	0.0555556	0.166667	0.166667	0.166667	0.111111	0.277778	0.166667	1
c610.a1.a1	sp|O07585|YHDP_BACSU	UPF0053 protein YhdP OS=Bacillus subtilis (strain 168) OX=224308 GN=yhdP PE=3 SV=1	1	yhdP	0.714286	0.5	0.714286	0.714286	0.571429	0.714286	0.5	0.571429	0.8	0.142857	0	0	0	0.142857	0	0.214286	0.142857	_
c610.a2.a1	sp|P54428|YRKA_BACSU	UPF0053 protein YrkA OS=Bacillus subtilis (strain 168) OX=224308 GN=yrkA PE=3 SV=2	1	yrkA	0.230769	0.230769	0.153846	0.230769	0.384615	0.461538	0.230769	0.384615	1.66667	0.0769231	0	0	0	0.0769231	0	0	0	_
c611.a1.a1	sp|P40739|PTV3B_BACSU	PTS system beta-glucoside-specific EIIBCA component OS=Bacillus subtilis (strain 168) OX=224308 GN=bglP PE=3 SV=2	1	bglP	0.785714	0.642857	0.642857	0.642857	0.642857	0.642857	0.642857	0.642857	1	0.0714286	0	0.0714286	0.0714286	0	0.0714286	0.0714286	0.0714286	1
c612.a1.a1	sp|O32223|IOLW_BACSU	scyllo-inositol 2-dehydrogenase (NADP(+)) IolW OS=Bacillus subtilis (strain 168) OX=224308 GN=iolW PE=1 SV=1	1	iolW	0.230769	0.153846	0.153846	0.153846	0.384615	0.230769	0.384615	0.384615	2.5	0.461538	0.153846	0.538462	0.461538	0.615385	0.461538	0.615385	0.615385	1.33333
c613.a1.a1	sp|P13792|PHOP_BACSU	Alkaline phosphatase synthesis transcriptional regulatory protein PhoP OS=Bacillus subtilis (strain 168) OX=224308 GN=phoP PE=1 SV=4	1	phoP	0.153846	0.153846	0.230769	0.153846	0.153846	0.153846	0.153846	0.153846	1	0.692308	0.0769231	0.769231	0.692308	0.615385	0.692308	0.538462	0.615385	0.888889
c614.a1.a1	sp|P50619|YMAB_BACSU	Uncharacterized protein YmaB OS=Bacillus subtilis (strain 168) OX=224308 GN=ymaB PE=4 SV=1	1	ymaB	0.333333	0.333333	0.75	0.333333	0.833333	0.666667	0.666667	0.666667	2	0.25	0	0.25	0.25	0.25	0.25	0.0833333	0.25	1
c615.a1.a1	sp|O05394|MCCB_BACSU	Cystathionine gamma-lyase OS=Bacillus subtilis (strain 168) OX=224308 GN=mccB PE=1 SV=1	1	mccB	0.285714	0.357143	0.214286	0.285714	0.285714	0.285714	0.285714	0.285714	1	0.285714	0	0.285714	0.285714	0.428571	0.214286	1	0.428571	1.5
c616.a1.a1	sp|P17620|RIBBA_BACSU	Riboflavin biosynthesis protein RibBA OS=Bacillus subtilis (strain 168) OX=224308 GN=ribBA PE=3 SV=1	1	ribBA	0.428571	0.428571	0.52381	0.428571	0.380952	0.333333	0.285714	0.333333	0.777778	0.047619	0	0.142857	0.047619	0	0.047619	0	0	0
c617.a1.a1	sp|P31102|AROB_BACSU	3-dehydroquinate synthase OS=Bacillus subtilis (strain 168) OX=224308 GN=aroB PE=3 SV=1	1	aroB	0.0869565	0.26087	0.130435	0.130435	0.130435	0.173913	0.130435	0.130435	1	0.26087	0.0869565	0.304348	0.26087	0.26087	0.26087	0.304348	0.26087	1
c618.a1.a1	sp|Q01464|MIND_BACSU	Septum site-determining protein MinD OS=Bacillus subtilis (strain 168) OX=224308 GN=minD PE=1 SV=1	1	minD	0.357143	0.357143	0.428571	0.357143	0.428571	0.571429	0.428571	0.428571	1.2	0.214286	0.0714286	0.285714	0.214286	0.285714	0.285714	0.214286	0.285714	1.33333
c619.a1.a1	sp|P39574|GAL1_BACSU	Galactokinase OS=Bacillus subtilis (strain 168) OX=224308 GN=galK PE=3 SV=1	1	galK	0.0625	0.0625	0.0625	0.0625	0.1875	0.0625	0.25	0.1875	3	0.4375	0.1875	0.4375	0.4375	0.5	0.5	0.5	0.5	1.14286
c620.a1.a1	sp|P13799|DEGS_BACSU	Signal transduction histidine-protein kinase/phosphatase DegS OS=Bacillus subtilis (strain 168) OX=224308 GN=degS PE=1 SV=2	1	degS	0.173913	0.26087	0.130435	0.173913	0.130435	0.130435	0.173913	0.130435	0.75	0.130435	0	0.173913	0.130435	0.304348	0.304348	0.304348	0.304348	2.33333
c621.a1.a1	sp|P80879|G20U_BACSU	General stress protein 20U OS=Bacillus subtilis (strain 168) OX=224308 GN=dps PE=1 SV=3	1	dps	0.375	0.25	0.5	0.375	0.125	0.125	0.125	0.125	0.333333	0.875	0.5	1	0.875	0.75	0.625	0.75	0.75	0.857143
c622.a1.a1	sp|P54470|PDRP_BACSU	Putative pyruvate, phosphate dikinase regulatory protein OS=Bacillus subtilis (strain 168) OX=224308 GN=yqfL PE=1 SV=1	1	yqfL	0.3125	0.3125	0.5	0.3125	0.375	0.3125	0.3125	0.3125	1	0.125	0	0.1875	0.125	0.3125	0.125	0.125	0.125	1
c623.a1.a1	sp|P37948|GLPT_BACSU	Glycerol-3-phosphate transporter OS=Bacillus subtilis (strain 168) OX=224308 GN=glpT PE=3 SV=1	1	glpT	0.583333	0.75	0.75	0.75	0.583333	0.5	0.5	0.5	0.666667	0	0	0	0	0	0	0	0	_
c624.a1.a1	sp|P37519|YYAE_BACSU	Probable oxidoreductase YyaE OS=Bacillus subtilis (strain 168) OX=224308 GN=yyaE PE=3 SV=1	1	yyaE	0.272727	0.272727	0.272727	0.272727	0.227273	0.272727	0.181818	0.227273	0.833333	0.0909091	0	0.0454545	0.0454545	0.0909091	0.0454545	0.0454545	0.0454545	1
c625.a1.a1	sp|O34355|YTCJ_BACSU	Putative amidohydrolase YtcJ OS=Bacillus subtilis (strain 168) OX=224308 GN=ytcJ PE=3 SV=1	1	ytcJ	0.157895	0.157895	0.263158	0.157895	0.105263	0.157895	0	0.105263	0.666667	0.473684	0	0.210526	0.210526	0.157895	0.210526	0.157895	0.157895	0.75
c626.a1.a1	sp|O31630|YJCH_BACSU	Uncharacterized protein YjcH OS=Bacillus subtilis (strain 168) OX=224308 GN=yjcH PE=4 SV=1	1	yjcH	0	0.25	0	0	0	0	0	0	_	0.625	0.375	1.125	0.625	0.5	0.375	0.625	0.5	0.8
c627.a1.a1	sp|O34743|YLBA_BACSU	Uncharacterized protein YlbA OS=Bacillus subtilis (strain 168) OX=224308 GN=ylbA PE=4 SV=1	1	ylbA	0	0	0	0	0	0	0	0	_	0.571429	0.428571	1.28571	0.571429	0.571429	0.714286	0.428571	0.571429	1
c628.a1.a1	sp|O34680|YDIP_BACSU	Probable BsuMI modification methylase subunit YdiP OS=Bacillus subtilis (strain 168) OX=224308 GN=ydiP PE=2 SV=1	1	ydiP	0.5	0.357143	0.285714	0.357143	0.428571	0.214286	0.142857	0.214286	0.6	0	0	0	0	0	0	0	0	_
c629.a1.a1	sp|O34829|MELR_BACSU	HTH-type transcriptional repressor MelR OS=Bacillus subtilis (strain 168) OX=224308 GN=melR PE=1 SV=1	1	melR	0	0	0	0	0	0	0	0	_	0.636364	0.363636	1.09091	0.636364	0	0	0	0	0
c630.a1.a1	sp|P54507|TASA_BACSU	Major biofilm matrix component OS=Bacillus subtilis (strain 168) OX=224308 GN=tasA PE=1 SV=1	1	tasA	0	0.0833333	0.166667	0.0833333	0	0	0	0	0	0.666667	0.416667	0.583333	0.583333	0	0	0	0	0
c631.a1.a1	sp|P39635|ROCB_BACSU	Protein RocB OS=Bacillus subtilis (strain 168) OX=224308 GN=rocB PE=2 SV=1	1	rocB	0	0	0	0	0	0	0	0	_	0.24	0.08	0.36	0.24	0	0	0	0	0
c632.a1.a1	sp|P94417|AK3_BACSU	Aspartokinase 3 OS=Bacillus subtilis (strain 168) OX=224308 GN=yclM PE=1 SV=1	1	yclM	0	0	0	0	0	0	0	0	_	0	0	0	0	0.3	0.2	0.35	0.3	_
c633.a1.a1	sp|O07513|HIT_BACSU	Protein hit OS=Bacillus subtilis (strain 168) OX=224308 GN=hit PE=1 SV=1	1	hit	0.8	1.2	1.2	1.2	1.2	1	1.1	1.1	0.916667	1.2	0.5	1.2	1.2	1.1	1	1.2	1.1	0.916667
c634.a1.a1	sp|O34782|YVRD_BACSU	Uncharacterized oxidoreductase YvrD OS=Bacillus subtilis (strain 168) OX=224308 GN=yvrD PE=3 SV=1	1	yvrD	1.375	1.375	1.25	1.375	1.25	1.125	1.25	1.25	0.909091	1.25	0.75	1.25	1.25	1.25	1.125	1.25	1.25	1
c635.a1.a1	sp|P42976|DAPB_BACSU	4-hydroxy-tetrahydrodipicolinate reductase OS=Bacillus subtilis (strain 168) OX=224308 GN=dapB PE=3 SV=2	1	dapB	0.857143	0.714286	0.857143	0.857143	0.642857	0.857143	0.857143	0.857143	1	0.714286	0.0714286	0.642857	0.642857	0.785714	0.428571	0.714286	0.714286	1.11111
c636.a1.a1	sp|P21471|RS10_BACSU	30S ribosomal protein S10 OS=Bacillus subtilis (strain 168) OX=224308 GN=rpsJ PE=1 SV=4	1	rpsJ	1.66667	2.16667	1.66667	1.66667	1.66667	1.83333	2.16667	1.83333	1.1	1.16667	0.666667	1.66667	1.16667	1.5	1.16667	1	1.16667	1
c637.a1.a1	sp|P14949|THIO_BACSU	Thioredoxin OS=Bacillus subtilis (strain 168) OX=224308 GN=trxA PE=1 SV=3	1	trxA	1.4	1.6	1.6	1.6	2	1.4	1.8	1.8	1.125	1.8	1.2	2	1.8	1.8	1.8	2	1.8	1
c638.a1.a1	sp|O34857|ROK_BACSU	Repressor Rok OS=Bacillus subtilis (strain 168) OX=224308 GN=rok PE=1 SV=1	1	rok	1.33333	1	1.33333	1.33333	1.33333	1.33333	1.66667	1.33333	1	1.16667	1	1.33333	1.16667	1.16667	1.33333	1.33333	1.33333	1.14286
c639.a1.a1	sp|P11998|RISB_BACSU	6,7-dimethyl-8-ribityllumazine synthase OS=Bacillus subtilis (strain 168) OX=224308 GN=ribH PE=1 SV=2	1	ribH	1.16667	1.33333	1.66667	1.33333	1.16667	1	1.16667	1.16667	0.875	1.66667	0.833333	1.66667	1.66667	1.66667	1.5	1.33333	1.5	0.9
c640.a1.a1	sp|P37876|YTXK_BACSU	Uncharacterized protein YtxK OS=Bacillus subtilis (strain 168) OX=224308 GN=ytxK PE=4 SV=2	1	ytxK	0.583333	0.666667	0.666667	0.666667	0.833333	0.666667	0.75	0.75	1.125	0.416667	0.166667	0.666667	0.416667	0.75	0.666667	0.75	0.75	1.8
c641.a1.a1	sp|P12464|RPOE_BACSU	DNA-directed RNA polymerase subunit delta OS=Bacillus subtilis (strain 168) OX=224308 GN=rpoE PE=1 SV=1	1	rpoE	1.5	1.16667	0.833333	1.16667	1.33333	1	1.16667	1.16667	1	1.16667	0.5	1	1	1.16667	1.16667	1.16667	1.16667	1.16667
c642.a1.a1	sp|P36948|RBSC_BACSU	Ribose import permease protein RbsC OS=Bacillus subtilis (strain 168) OX=224308 GN=rbsC PE=3 SV=2	1	rbsC	0.666667	0.666667	0.666667	0.666667	1	0.666667	1	1	1.5	1.83333	0.666667	1.66667	1.66667	1.83333	2.16667	1.5	1.83333	1.1
c643.a1.a1	sp|P37960|MRGA_BACSU	Metalloregulation DNA-binding stress protein OS=Bacillus subtilis (strain 168) OX=224308 GN=mrgA PE=1 SV=2	1	mrgA	0.6	0.4	0.6	0.6	0.6	0.4	0.2	0.4	0.666667	1.8	1	1.8	1.8	2.4	2.2	2.6	2.4	1.33333
c644.a1.a1	sp|O34441|YLOC_BACSU	UPF0701 protein YloC OS=Bacillus subtilis (strain 168) OX=224308 GN=yloC PE=3 SV=1	1	yloC	0.35	0.45	0.4	0.4	0.35	0.4	0.35	0.35	0.875	0.35	0.15	0.4	0.35	0.3	0.35	0.3	0.3	0.857143
c645.a1.a1	sp|O05265|IOLU_BACSU	scyllo-inositol 2-dehydrogenase (NADP(+)) IolU OS=Bacillus subtilis (strain 168) OX=224308 GN=iolU PE=1 SV=2	1	iolU	0.5	0.7	0.8	0.7	0.5	0.5	0.6	0.5	0.714286	0.7	0.3	0.9	0.7	0.6	0.7	0.9	0.7	1
c646.a1.a1	sp|P94558|IXTPA_BACSU	dITP/XTP pyrophosphatase OS=Bacillus subtilis (strain 168) OX=224308 GN=ysnA PE=3 SV=1	1	ysnA	0.714286	1	0.857143	0.857143	0.714286	0.857143	1	0.857143	1	0.857143	0.857143	1	0.857143	0.857143	1.14286	1	1	1.16667
c647.a1.a1	sp|P39802|CHEW_BACSU	Chemotaxis protein CheW OS=Bacillus subtilis (strain 168) OX=224308 GN=cheW PE=1 SV=1	1	cheW	0.9	0.8	0.9	0.9	0.2	0.4	0.1	0.2	0.222222	1.1	0.7	1	1	0.4	0.4	0.2	0.4	0.4
c648.a1.a1	sp|O31754|RASP_BACSU	Regulator of sigma-W protease RasP OS=Bacillus subtilis (strain 168) OX=224308 GN=rasP PE=1 SV=1	1	rasP	0.428571	0.357143	0.428571	0.428571	0.357143	0.357143	0.428571	0.357143	0.833333	0.428571	0.214286	0.5	0.428571	0.5	0.428571	0.5	0.5	1.16667
c649.a1.a1	sp|O34872|YTIB_BACSU	Putative carbonic anhydrase YtiB OS=Bacillus subtilis (strain 168) OX=224308 GN=ytiB PE=3 SV=1	1	ytiB	0.625	0.75	0.75	0.75	0.5	0.75	0.625	0.625	0.833333	0.875	0.375	0.875	0.875	0.625	0.875	1	0.875	1
c650.a1.a1	sp|P81100|SCP2_BACSU	Stress response protein SCP2 OS=Bacillus subtilis (strain 168) OX=224308 GN=yceC PE=1 SV=3	1	yceC	0.666667	0.555556	1	0.666667	0.666667	0.666667	0.666667	0.666667	1	0.555556	0.111111	0.666667	0.555556	0.666667	0.666667	0.555556	0.666667	1.2
c651.a1.a1	sp|P39594|THIE_BACSU	Thiamine-phosphate synthase OS=Bacillus subtilis (strain 168) OX=224308 GN=thiE PE=1 SV=1	1	thiE	0.3	0.3	0.5	0.3	0.3	0.5	0.6	0.5	1.66667	1.1	0.2	0.6	0.6	0.7	0.7	0.7	0.7	1.16667
c652.a1.a1	sp|P28368|HPF_BACSU	Ribosome hibernation promotion factor OS=Bacillus subtilis (strain 168) OX=224308 GN=yvyD PE=1 SV=2	1	yvyD (hpf)	0.333333	0.166667	0.333333	0.333333	0.166667	0	0	0	0	2	0.833333	2	2	1.66667	1.5	1.66667	1.66667	0.833333
c653.a1.a1	sp|O34525|SPPA_BACSU	Putative signal peptide peptidase SppA OS=Bacillus subtilis (strain 168) OX=224308 GN=sppA PE=1 SV=1	1	sppA	0.461538	0.615385	0.692308	0.615385	0.538462	0.461538	0.538462	0.538462	0.875	0.307692	0.153846	0.230769	0.230769	0.307692	0.230769	0.307692	0.307692	1.33333
c654.a1.a1	sp|O31611|YJBM_BACSU	GTP pyrophosphokinase YjbM OS=Bacillus subtilis (strain 168) OX=224308 GN=yjbM PE=1 SV=1	1	yjbM	0.307692	0.461538	0.384615	0.384615	0.461538	0.384615	0.307692	0.384615	1	0.384615	0.0769231	0.538462	0.384615	0.615385	0.384615	0.461538	0.461538	1.2
c655.a1.a1	sp|P49851|YKHA_BACSU	Uncharacterized acyl-CoA thioester hydrolase YkhA OS=Bacillus subtilis (strain 168) OX=224308 GN=ykhA PE=3 SV=2	1	ykhA	0.5	0.75	0.75	0.75	0.625	0.75	0.75	0.75	1	0.75	0.125	0.875	0.75	0.75	0.5	0.5	0.5	0.666667
c656.a1.a1	sp|P96648|YDDK_BACSU	Uncharacterized protein YddK OS=Bacillus subtilis (strain 168) OX=224308 GN=yddK PE=4 SV=1	1	yddK	0.8	0.6	0.6	0.6	0.5	0.5	0.4	0.5	0.833333	0.6	0.4	0.6	0.6	0.3	0.2	0.5	0.3	0.5
c657.a1.a1	sp|P34956|QOX1_BACSU	Quinol oxidase subunit 1 OS=Bacillus subtilis (strain 168) OX=224308 GN=qoxB PE=3 SV=1	1	qoxB	0.625	0.5	0.5	0.5	0.875	0.875	0.75	0.875	1.75	0.5	0.125	0.375	0.375	0.625	0.375	0.5	0.5	1.33333
c658.a1.a1	sp|O31771|YMFM_BACSU	Uncharacterized membrane protein YmfM OS=Bacillus subtilis (strain 168) OX=224308 GN=ymfM PE=4 SV=3	1	ymfM	0.571429	0.5	0.428571	0.5	0.357143	0.428571	0.285714	0.357143	0.714286	0.357143	0.0714286	0.214286	0.214286	0.214286	0.285714	0.357143	0.285714	1.33333
c659.a1.a1	sp|P12039|PUR2_BACSU	Phosphoribosylamine--glycine ligase OS=Bacillus subtilis (strain 168) OX=224308 GN=purD PE=1 SV=1	1	purD	0.117647	0.235294	0.0588235	0.117647	0.117647	0.0588235	0	0.0588235	0.5	0.470588	0.0588235	0.529412	0.470588	0.470588	0.411765	0.470588	0.470588	1
c660.a1.a1	sp|P24073|FLIY_BACSU	Flagellar motor switch phosphatase FliY OS=Bacillus subtilis (strain 168) OX=224308 GN=fliY PE=3 SV=2	1	fliY	0.4	0.5	0.6	0.5	0.2	0.3	0.2	0.2	0.4	0.6	0.6	0.5	0.6	0.4	0.3	0.4	0.4	0.666667
c661.a1.a1	sp|O05269|GUAC_BACSU	GMP reductase OS=Bacillus subtilis (strain 168) OX=224308 GN=guaC PE=2 SV=2	1	guaC	0.285714	0.642857	0.5	0.5	0.5	0.214286	0.571429	0.5	1	0.142857	0.0714286	0.214286	0.142857	0.142857	0.0714286	0.0714286	0.0714286	0.5
c662.a1.a1	sp|P39651|YWFO_BACSU	Uncharacterized protein YwfO OS=Bacillus subtilis (strain 168) OX=224308 GN=ywfO PE=4 SV=2	1	ywfO	0.2	0.25	0.2	0.2	0.25	0.25	0.2	0.25	1.25	0.15	0.05	0.2	0.15	0.25	0.15	0.25	0.25	1.66667
c663.a1.a1	sp|P54154|MSRA_BACSU	Peptide methionine sulfoxide reductase MsrA OS=Bacillus subtilis (strain 168) OX=224308 GN=msrA PE=1 SV=1	1	msrA	0.125	0.125	0.125	0.125	0.125	0.25	0.125	0.125	1	0.875	0.25	1.125	0.875	1.25	1	0.5	1	1.14286
c664.a1.a1	sp|P28015|SP5G_BACSU	Putative septation protein SpoVG OS=Bacillus subtilis (strain 168) OX=224308 GN=spoVG PE=1 SV=1	1	spoVG	0.285714	0.571429	0.142857	0.285714	0	0	0	0	0	1.28571	0.428571	0.714286	0.714286	1	0.857143	1.28571	1	1.4
c665.a1.a1	sp|O31857|BSHB2_BACSU	Probable N-acetyl-alpha-D-glucosaminyl L-malate deacetylase 2 OS=Bacillus subtilis (strain 168) OX=224308 GN=bshB2 PE=3 SV=2	1	bshB2	0.25	0.25	0.5	0.25	0.5	0.25	0.25	0.25	1	0.75	0.125	0.375	0.375	0.75	0.875	0.75	0.75	2
c666.a1.a1	sp|O32294|RAPG_BACSU	Response regulator aspartate phosphatase G OS=Bacillus subtilis (strain 168) OX=224308 GN=rapG PE=2 SV=1	1	rapG	0.0666667	0.133333	0.0666667	0.0666667	0	0	0	0	0	0.533333	0.133333	0.466667	0.466667	0.6	0.6	0.4	0.6	1.28571
c667.a1.a1	sp|Q45068|ALST_BACSU	Amino-acid carrier protein AlsT OS=Bacillus subtilis (strain 168) OX=224308 GN=alsT PE=2 SV=1	1	alsT	0.384615	0.615385	0.538462	0.538462	0.384615	0.384615	0.538462	0.384615	0.714286	0.0769231	0	0.0769231	0.0769231	0.153846	0.153846	0.153846	0.153846	2
c668.a1.a1	sp|P28822|DHPS_BACSU	Dihydropteroate synthase OS=Bacillus subtilis (strain 168) OX=224308 GN=sul PE=3 SV=2	1	sul	0.466667	0.533333	0.466667	0.466667	0.466667	0.533333	0.4	0.466667	1	0	0	0	0	0	0	0	0	_
c669.a1.a1	sp|O06476|YFMR_BACSU	Uncharacterized ABC transporter ATP-binding protein YfmR OS=Bacillus subtilis (strain 168) OX=224308 GN=yfmR PE=3 SV=1	1	yfmR	0.206897	0.206897	0.137931	0.206897	0.275862	0.137931	0.241379	0.241379	1.16667	0.0344828	0	0.0689655	0.0344828	0.0689655	0.0689655	0.0344828	0.0689655	2
c670.a1.a1	sp|O34659|CDAR_BACSU	CdaA regulatory protein CdaR OS=Bacillus subtilis (strain 168) OX=224308 GN=cdaR PE=1 SV=2	1	cdaR	0.363636	0.318182	0.181818	0.318182	0.227273	0.272727	0.272727	0.272727	0.857143	0.0454545	0	0.0454545	0.0454545	0.0909091	0.0909091	0.0454545	0.0909091	2
c671.a1.a1	sp|P39644|BACG_BACSU	NADPH-dependent reductase BacG OS=Bacillus subtilis (strain 168) OX=224308 GN=bacG PE=1 SV=1	1	bacG	0	0	0	0	0	0	0	0	_	1	0.333333	1.22222	1	0.666667	0.777778	0.555556	0.666667	0.666667
c672.a1.a1	sp|P37494|YYBJ_BACSU	Uncharacterized ABC transporter ATP-binding protein YybJ OS=Bacillus subtilis (strain 168) OX=224308 GN=yybJ PE=3 SV=1	1	yybJ	0.888889	1	0.888889	0.888889	0.111111	0.111111	0	0.111111	0.125	0.444444	0.333333	0.666667	0.444444	0	0	0	0	0
c673.a1.a1	sp|P42085|XPT_BACSU	Xanthine phosphoribosyltransferase OS=Bacillus subtilis (strain 168) OX=224308 GN=xpt PE=1 SV=1	1	xpt	0.111111	0.222222	0.111111	0.111111	0.666667	0.555556	0.555556	0.555556	5	0	0	0.111111	0	0.555556	0.666667	0.555556	0.555556	_
c674.a1.a1	sp|P42972|YCSN_BACSU	Uncharacterized oxidoreductase YcsN OS=Bacillus subtilis (strain 168) OX=224308 GN=ycsN PE=3 SV=1	1	ycsN	0	0	0	0	0	0	0	0	_	0.428571	0.357143	0.571429	0.428571	0.357143	0.428571	0.5	0.428571	1
c675.a1.a1	sp|P94360|MSMX_BACSU	Oligosaccharides import ATP-binding protein MsmX OS=Bacillus subtilis (strain 168) OX=224308 GN=msmX PE=1 SV=1	1	msmX	0.0769231	0.0769231	0	0.0769231	0.0769231	0	0	0	0	0.615385	0.230769	0.615385	0.615385	0.461538	0.307692	0.384615	0.384615	0.625
c676.a1.a1	sp|O31664|MTNU_BACSU	Hydrolase MtnU OS=Bacillus subtilis (strain 168) OX=224308 GN=mtnU PE=3 SV=1	1	mtnU	0	0	0	0	0	0	0	0	_	0.6	0.1	0.6	0.6	0.7	0.8	0.6	0.7	1.16667
c677.a1.a1	sp|P37502|YYBB_BACSU	Probable metallo-hydrolase YybB OS=Bacillus subtilis (strain 168) OX=224308 GN=yybB PE=3 SV=1	1	yybB	0	0.181818	0.181818	0.181818	0	0	0	0	0	0.636364	0	0.545455	0.545455	0.636364	0.454545	0.454545	0.454545	0.833333
c678.a1.a1	sp|P54551|YQJN_BACSU	Uncharacterized protein YqjN OS=Bacillus subtilis (strain 168) OX=224308 GN=yqjN PE=4 SV=2	1	yqjN	0	0	0	0	0	0	0	0	_	0.2	0	0.2	0.2	0.3	0.2	0.166667	0.2	1
c679.a1.a1	sp|O32219|CADA_BACSU	Cadmium, zinc and cobalt-transporting ATPase OS=Bacillus subtilis (strain 168) OX=224308 GN=cadA PE=1 SV=1	1	cadA	0	0	0	0	0.0869565	0.0869565	0.0434783	0.0869565	_	0.130435	0	0.173913	0.130435	0.173913	0.391304	0.26087	0.26087	2
c680.a1.a1	sp|P54617|PSPA_BACSU	Phage shock protein A homolog OS=Bacillus subtilis (strain 168) OX=224308 GN=ydjF PE=1 SV=3	1	ydjF	0.545455	0.545455	0.818182	0.545455	0.0909091	0.0909091	0.272727	0.0909091	0.166667	0.363636	0	0	0	0	0	0	0	_
c681.a1.a1	sp|O31785|PKSS_BACSU	Polyketide biosynthesis cytochrome P450 PksS OS=Bacillus subtilis (strain 168) OX=224308 GN=pksS PE=1 SV=2	1	pksS	0	0.0434783	0.0434783	0.0434783	0	0	0	0	0	0.0869565	0	0.0869565	0.0869565	0.217391	0.217391	0.391304	0.217391	2.5
c682.a1.a1	sp|P23477|ADDB_BACSU	ATP-dependent helicase/deoxyribonuclease subunit B OS=Bacillus subtilis (strain 168) OX=224308 GN=addB PE=1 SV=2	1	addB	0.0416667	0.0208333	0.0208333	0.0208333	0.0416667	0.0416667	0.0416667	0.0416667	2	0.0208333	0	0.0208333	0.0208333	0.0833333	0.104167	0.0625	0.0833333	4
c683.a1.a1	sp|P0CI80|XYLA_BACSU	Xylose isomerase OS=Bacillus subtilis (strain 168) OX=224308 GN=xylA PE=3 SV=1	1	xylA	0	0	0	0	0.181818	0	0	0	_	0.0454545	0	0	0	0.181818	0.272727	0.363636	0.272727	_
c684.a1.a1	sp|P39810|FLGK_BACSU	Flagellar hook-associated protein 1 OS=Bacillus subtilis (strain 168) OX=224308 GN=flgK PE=3 SV=2	1	flgK	0.2	0.2	0.15	0.2	0	0	0	0	0	0.3	0	0.3	0.3	0	0	0	0	0
c685.a1.a1	sp|P46918|GGAB_BACSU	Minor teichoic acid biosynthesis protein GgaB OS=Bacillus subtilis (strain 168) OX=224308 GN=ggaB PE=3 SV=1	1	ggaB	0.135135	0.189189	0.189189	0.189189	0	0.0540541	0	0	0	0	0	0	0	0	0	0	0	_
c686.a1.a1	sp|O32000|YOKG_BACSU	SPbeta prophage-derived pesticidal crystal protein-like YokG OS=Bacillus subtilis (strain 168) OX=224308 GN=yokG PE=3 SV=1	1	yokG	0.0666667	0.133333	0.0666667	0.0666667	0	0	0	0	0	0.533333	0.133333	0.333333	0.333333	0	0	0	0	0
c687.a1.a1	sp|P42921|RL4_BACSU	50S ribosomal protein L4 OS=Bacillus subtilis (strain 168) OX=224308 GN=rplD PE=1 SV=1	1	rplD	2.5	3	2.25	2.5	2.75	2.5	3	2.75	1.1	1.5	1.25	1.5	1.5	1.5	1.5	1.5	1.5	1
c688.a1.a1	sp|P94356|YXKC_BACSU	Uncharacterized protein YxkC OS=Bacillus subtilis (strain 168) OX=224308 GN=yxkC PE=1 SV=2	1	yxkC	2	1.83333	1.66667	1.83333	1.66667	1.66667	1.83333	1.66667	0.909091	1.66667	1.5	2	1.66667	1.66667	1.66667	1.16667	1.66667	1
c689.a1.a1	sp|P51777|CSPD_BACSU	Cold shock protein CspD OS=Bacillus subtilis (strain 168) OX=224308 GN=cspD PE=1 SV=1	1	cspD	2.66667	2.33333	2	2.33333	1.66667	2	2.33333	2	0.857143	2.66667	1.33333	3	2.66667	2.66667	3	2.33333	2.66667	1
c690.a1.a1	sp|P46899|RL18_BACSU	50S ribosomal protein L18 OS=Bacillus subtilis (strain 168) OX=224308 GN=rplR PE=1 SV=1	1	rplR	1.4	1.4	1.8	1.4	1.8	1.4	1.6	1.6	1.14286	1.4	1	1	1	1	1	1.2	1	1
c691.a1.a1	sp|P19947|RL30_BACSU	50S ribosomal protein L30 OS=Bacillus subtilis (strain 168) OX=224308 GN=rpmD PE=1 SV=2	1	rpmD	2.66667	3.66667	4	3.66667	3.33333	2.66667	3.66667	3.33333	0.909091	3.33333	2	3.33333	3.33333	2.66667	3	2.33333	2.66667	0.8
c692.a1.a1	sp|P39771|PURT_BACSU	Formate-dependent phosphoribosylglycinamide formyltransferase OS=Bacillus subtilis (strain 168) OX=224308 GN=purT PE=3 SV=2	1	purT	0.692308	0.769231	0.846154	0.769231	0.692308	0.538462	0.384615	0.538462	0.7	0.538462	0.307692	0.923077	0.538462	0.923077	0.846154	0.769231	0.846154	1.57143
c693.a1.a1	sp|P54570|ADPP_BACSU	ADP-ribose pyrophosphatase OS=Bacillus subtilis (strain 168) OX=224308 GN=nudF PE=1 SV=1	1	nudF	0.75	0.625	0.875	0.75	1.125	1.125	1	1.125	1.5	0.625	0.5	1.25	0.625	1	1.125	1.125	1.125	1.8
c694.a1.a1	sp|O05236|YUGG_BACSU	Uncharacterized HTH-type transcriptional regulator YugG OS=Bacillus subtilis (strain 168) OX=224308 GN=yugG PE=4 SV=2	1	yugG	0.9	0.9	0.8	0.9	0.7	0.6	0.6	0.6	0.666667	0.8	0.3	0.7	0.7	0.7	0.7	0.5	0.7	1
c695.a1.a1	sp|P54464|YQEY_BACSU	Uncharacterized protein YqeY OS=Bacillus subtilis (strain 168) OX=224308 GN=yqeY PE=1 SV=1	1	yqeY	0.857143	0.857143	1	0.857143	1.42857	1	0.857143	1	1.16667	1	0.571429	1	1	0.857143	1.14286	1	1	1
c696.a1.a1	sp|P08874|ABRB_BACSU	Transition state regulatory protein AbrB OS=Bacillus subtilis (strain 168) OX=224308 GN=abrB PE=1 SV=1	1	abrB	2.5	1.5	2	2	1.75	2.25	2.5	2.25	1.125	1	1.25	1.25	1.25	1.25	1.25	1.5	1.25	1
c697.a1.a1	sp|O31727|PLPHP_BACSU	Pyridoxal phosphate homeostasis protein OS=Bacillus subtilis (strain 168) OX=224308 GN=ylmE PE=3 SV=1	1	ylmE	1.14286	1.14286	1.28571	1.14286	1.14286	1	1	1	0.875	0.714286	0.142857	0.857143	0.714286	0.857143	0.857143	1	0.857143	1.2
c698.a1.a1	sp|O32224|AZOR2_BACSU	FMN-dependent NADH-azoreductase 2 OS=Bacillus subtilis (strain 168) OX=224308 GN=azoR2 PE=1 SV=1	1	azoR2	0.363636	0.363636	0.454545	0.363636	0.454545	0.636364	0.454545	0.454545	1.25	0.818182	0.272727	0.727273	0.727273	0.909091	0.909091	0.636364	0.909091	1.25
c699.a1.a1	sp|P21472|RS12_BACSU	30S ribosomal protein S12 OS=Bacillus subtilis (strain 168) OX=224308 GN=rpsL PE=1 SV=5	1	rpsL	2.66667	1.66667	1.66667	1.66667	2	1.66667	2.33333	2	1.2	1	0.666667	1.66667	1	2	1.66667	1.66667	1.66667	1.66667
c700.a1.a1	sp|P42924|RL23_BACSU	50S ribosomal protein L23 OS=Bacillus subtilis (strain 168) OX=224308 GN=rplW PE=1 SV=2	1	rplW	1	1	1	1	1	1	1.14286	1	1	0.571429	0.428571	0.571429	0.571429	0.428571	0.571429	0.571429	0.571429	1
c701.a1.a1	sp|O31534|HMOA_BACSU	Heme-degrading monooxygenase HmoA OS=Bacillus subtilis (strain 168) OX=224308 GN=hmoA PE=1 SV=2	1	hmoA	0.5	0.666667	0.666667	0.666667	0.833333	0.666667	0.833333	0.833333	1.25	1.5	0.666667	1.33333	1.33333	1.66667	1.5	1.66667	1.66667	1.25
c702.a1.a1	sp|P32726|RIMP_BACSU	Ribosome maturation factor RimP OS=Bacillus subtilis (strain 168) OX=224308 GN=rimP PE=3 SV=1	1	rimP	1.16667	1.16667	1.16667	1.16667	1	1	1.5	1	0.857143	0.833333	0.666667	0.666667	0.666667	0.833333	1.16667	0.5	0.833333	1.25
c703.a1.a1	sp|P16336|SECY_BACSU	Protein translocase subunit SecY OS=Bacillus subtilis (strain 168) OX=224308 GN=secY PE=3 SV=1	1	secY	0.8	0.9	0.8	0.8	0.7	0.6	0.7	0.7	0.875	0.5	0.2	0.5	0.5	0.3	0.2	0.5	0.3	0.6
c704.a1.a1	sp|O06747|YITL_BACSU	Uncharacterized protein YitL OS=Bacillus subtilis (strain 168) OX=224308 GN=yitL PE=4 SV=2	1	yitL	0.583333	0.583333	0.666667	0.583333	0.833333	0.5	0.5	0.5	0.857143	0.25	0.166667	0.416667	0.25	0.166667	0.5	0.333333	0.333333	1.33333
c705.a1.a1	sp|P05657|RL27_BACSU	50S ribosomal protein L27 OS=Bacillus subtilis (strain 168) OX=224308 GN=rpmA PE=1 SV=1	1	rpmA	1	0.8	1	1	1.2	1	1.4	1.2	1.2	0.8	0.8	1.2	0.8	1.2	0.8	0.8	0.8	1
c706.a1.a1	sp|O07607|YHFI_BACSU	Probable metallo-hydrolase YhfI OS=Bacillus subtilis (strain 168) OX=224308 GN=yhfI PE=3 SV=1	1	yhfI	0.571429	0.714286	0.857143	0.714286	0.857143	1	0.714286	0.857143	1.2	1.14286	0.285714	0.571429	0.571429	1	0.714286	0.857143	0.857143	1.5
c707.a1.a1	sp|O31678|QUEF_BACSU	NADPH-dependent 7-cyano-7-deazaguanine reductase OS=Bacillus subtilis (strain 168) OX=224308 GN=queF PE=1 SV=1	1	queF	1.16667	1.33333	1.16667	1.16667	1.16667	1.33333	1.33333	1.33333	1.14286	0.333333	0.166667	0.5	0.333333	0.666667	0.666667	0.833333	0.666667	2
c708.a1.a1	sp|P42400|YCKB_BACSU	Probable ABC transporter extracellular-binding protein YckB OS=Bacillus subtilis (strain 168) OX=224308 GN=yckB PE=1 SV=2	1	yckB	0.666667	0.777778	0.888889	0.777778	0.666667	0.888889	0.555556	0.666667	0.857143	0.444444	0.222222	0.444444	0.444444	0.555556	0.444444	0.555556	0.555556	1.25
c709.a1.a1	sp|O07617|PHOE_BACSU	Uncharacterized phosphatase PhoE OS=Bacillus subtilis (strain 168) OX=224308 GN=phoE PE=3 SV=1	1	phoE	0.181818	0.181818	0.272727	0.181818	0.545455	0.727273	0.545455	0.545455	3	0.454545	0.0909091	0.727273	0.454545	0.636364	0.636364	0.636364	0.636364	1.4
c710.a1.a1	sp|P54473|ISPH_BACSU	4-hydroxy-3-methylbut-2-enyl diphosphate reductase OS=Bacillus subtilis (strain 168) OX=224308 GN=ispH PE=3 SV=2	1	ispH	0.428571	0.357143	0.5	0.428571	0.571429	0.357143	0.571429	0.571429	1.33333	0.214286	0	0.285714	0.214286	0.357143	0.357143	0.357143	0.357143	1.66667
c711.a1.a1	sp|P54484|YQGA_BACSU	Cell wall-binding protein YqgA OS=Bacillus subtilis (strain 168) OX=224308 GN=yqgA PE=1 SV=2	1	yqgA	1.14286	1.28571	1.14286	1.14286	1	0.857143	1.28571	1	0.875	0.428571	0	0.571429	0.428571	0.142857	0.142857	0	0.142857	0.333333
c712.a1.a1	sp|P19465|GCH1_BACSU	GTP cyclohydrolase 1 OS=Bacillus subtilis (strain 168) OX=224308 GN=folE PE=1 SV=1	1	folE	0.666667	0.666667	0.666667	0.666667	0.666667	0.555556	0.333333	0.555556	0.833333	0.444444	0.111111	0.555556	0.444444	0.666667	0.444444	0.333333	0.444444	1
c713.a1.a1	sp|P32436|DEGV_BACSU	Protein DegV OS=Bacillus subtilis (strain 168) OX=224308 GN=degV PE=1 SV=2	1	degV	0.25	0.5	0.583333	0.5	0.5	0.416667	0.583333	0.5	1	0.333333	0	0.25	0.25	0.25	0.5	0.416667	0.416667	1.66667
c714.a1.a1	sp|P39157|YWLG_BACSU	UPF0340 protein YwlG OS=Bacillus subtilis (strain 168) OX=224308 GN=ywlG PE=2 SV=1	1	ywlG	0.625	0.5	0.375	0.5	0.375	0.25	0.25	0.25	0.5	1	0.25	0.625	0.625	0.875	0.875	0.875	0.875	1.4
c715.a1.a1	sp|P28820|PABB_BACSU	Aminodeoxychorismate synthase component 1 OS=Bacillus subtilis (strain 168) OX=224308 GN=pabB PE=1 SV=1	1	pabB	0.25	0.3125	0.25	0.25	0.4375	0.375	0.375	0.375	1.5	0.375	0	0.375	0.375	0.1875	0.0625	0.3125	0.1875	0.5
c716.a1.a1	sp|O34885|YDIS_BACSU	Type-2 restriction enzyme BsuMI component YdiS OS=Bacillus subtilis (strain 168) OX=224308 GN=ydiS PE=2 SV=1	1	ydiS	0.428571	0.285714	0.214286	0.285714	0.285714	0.285714	0.285714	0.285714	1	0.357143	0.142857	0.571429	0.357143	0.214286	0.214286	0.357143	0.214286	0.6
c717.a1.a1	sp|Q07836|WAPI_BACSU	Immunity protein WapI OS=Bacillus subtilis (strain 168) OX=224308 GN=wapI PE=1 SV=1	1	wapI	1	0.625	0.75	0.75	0.375	0.375	0.25	0.375	0.5	0.875	0.625	1	0.875	0.125	0.125	0	0.125	0.142857
c718.a1.a1	sp|O05516|TSAB_BACSU	tRNA threonylcarbamoyladenosine biosynthesis protein TsaB OS=Bacillus subtilis (strain 168) OX=224308 GN=tsaB PE=1 SV=1	1	tsaB	0.636364	0.727273	0.545455	0.636364	0.545455	0.454545	0.545455	0.545455	0.857143	0.0909091	0	0.181818	0.0909091	0.363636	0.272727	0	0.272727	3
c719.a1.a1	sp|P94556|MURI1_BACSU	Glutamate racemase 1 OS=Bacillus subtilis (strain 168) OX=224308 GN=racE PE=1 SV=2	1	racE	0.5	0.666667	0.5	0.5	0.666667	0.833333	0.666667	0.666667	1.33333	0	0	0	0	0.0833333	0	0.0833333	0.0833333	_
c720.a1.a1	sp|O31503|RLMCD_BACSU	23S rRNA (uracil-C(5))-methyltransferase RlmCD OS=Bacillus subtilis (strain 168) OX=224308 GN=rlmCD PE=1 SV=1	1	rlmCD	0.208333	0.375	0.333333	0.333333	0.25	0.166667	0.125	0.166667	0.5	0.208333	0	0.166667	0.166667	0	0.0416667	0	0	0
c721.a1.a1	sp|O31710|YKNX_BACSU	Putative efflux system component YknX OS=Bacillus subtilis (strain 168) OX=224308 GN=yknX PE=1 SV=1	1	yknX	0.411765	0.352941	0.411765	0.411765	0.176471	0.235294	0.176471	0.176471	0.428571	0.176471	0	0.294118	0.176471	0.117647	0.117647	0.117647	0.117647	0.666667
c722.a1.a1	sp|O31656|YKRK_BACSU	Uncharacterized protein YkrK OS=Bacillus subtilis (strain 168) OX=224308 GN=ykrK PE=4 SV=1	1	ykrK	0.363636	0.454545	0.454545	0.454545	0.545455	0.545455	0.363636	0.545455	1.2	0.181818	0	0.181818	0.181818	0.363636	0.181818	0.272727	0.272727	1.5
c723.a1.a1	sp|P94584|FABZ_BACSU	3-hydroxyacyl-[acyl-carrier-protein] dehydratase FabZ OS=Bacillus subtilis (strain 168) OX=224308 GN=fabZ PE=3 SV=2	1	fabZ	1	0.5	0.833333	0.833333	0.833333	0.5	1	0.833333	1	0.666667	0.166667	0.166667	0.166667	0.666667	0.166667	0.5	0.5	3
c724.a1.a1	sp|P23478|ADDA_BACSU	ATP-dependent helicase/nuclease subunit A OS=Bacillus subtilis (strain 168) OX=224308 GN=addA PE=1 SV=2	1	addA	0.0181818	0.0909091	0.0545455	0.0545455	0.0909091	0.0727273	0.0545455	0.0727273	1.33333	0.0363636	0	0.0545455	0.0363636	0.0727273	0.109091	0.0909091	0.0909091	2.5
c725.a1.a1	sp|O32078|YUAE_BACSU	Uncharacterized protein YuaE OS=Bacillus subtilis (strain 168) OX=224308 GN=yuaE PE=4 SV=1	1	yuaE	0	0	0.181818	0	0.0909091	0.0909091	0.0909091	0.0909091	_	0.636364	0.181818	0.545455	0.545455	0.727273	0.727273	0.363636	0.727273	1.33333
c726.a1.a1	sp|P94512|PSP_BACSU	Phosphoserine phosphatase OS=Bacillus subtilis (strain 168) OX=224308 GN=serB PE=1 SV=2	1	serB	0.2	0.3	0.2	0.2	0.4	0.3	0.2	0.3	1.5	0.3	0	0.8	0.3	0.3	0.6	0.4	0.4	1.33333
c727.a1.a1	sp|P39597|EFEN_BACSU	Probable deferrochelatase/peroxidase EfeN OS=Bacillus subtilis (strain 168) OX=224308 GN=efeN PE=1 SV=1	1	efeN	0.294118	0.294118	0.294118	0.294118	0.294118	0.294118	0.294118	0.294118	1	0.0588235	0	0.0588235	0.0588235	0.117647	0.0588235	0.176471	0.117647	2
c728.a1.a1	sp|P94545|MUTS2_BACSU	Endonuclease MutS2 OS=Bacillus subtilis (strain 168) OX=224308 GN=mutSB PE=3 SV=2	1	mutSB	0.172414	0.206897	0.137931	0.172414	0.137931	0.206897	0.241379	0.206897	1.2	0.0344828	0	0.0344828	0.0344828	0.0344828	0.0344828	0.0689655	0.0344828	1
c729.a1.a1	sp|P96741|YWTE_BACSU	5-amino-6-(5-phospho-D-ribitylamino)uracil phosphatase YwtE OS=Bacillus subtilis (strain 168) OX=224308 GN=ywtE PE=1 SV=1	1	ywtE	0.0769231	0.153846	0.153846	0.153846	0.384615	0.384615	0.153846	0.384615	2.5	0.230769	0.153846	0.384615	0.230769	0.230769	0.384615	0.230769	0.230769	1
c730.a1.a1	sp|C0SP95|YCNJ_BACSU	Copper transport protein YcnJ OS=Bacillus subtilis (strain 168) OX=224308 GN=ycnJ PE=1 SV=1	1	ycnJ	0.285714	0.285714	0.238095	0.285714	0.142857	0.333333	0.238095	0.238095	0.833333	0	0.047619	0.047619	0.047619	0	0.047619	0.047619	0.047619	1
c731.a1.a1	sp|O34768|YDJE_BACSU	Uncharacterized sugar kinase YdjE OS=Bacillus subtilis (strain 168) OX=224308 GN=ydjE PE=3 SV=1	1	ydjE	0.2	0.133333	0.266667	0.2	0.2	0.0666667	0.0666667	0.0666667	0.333333	0.266667	0.0666667	0.333333	0.266667	0.333333	0.266667	0.2	0.266667	1
c732.a1.a1	sp|O34805|YVRC_BACSU	Uncharacterized ABC transporter substrate-binding lipoprotein YvrC OS=Bacillus subtilis (strain 168) OX=224308 GN=yvrC PE=3 SV=1	1	yvrC	0.133333	0.266667	0.266667	0.266667	0.2	0.333333	0.266667	0.266667	1	0.266667	0	0.133333	0.133333	0.2	0.2	0.133333	0.2	1.5
c733.a1.a1	sp|P39577|DLTE_BACSU	Uncharacterized oxidoreductase DltE OS=Bacillus subtilis (strain 168) OX=224308 GN=dltE PE=3 SV=2	1	dltE	0.272727	0.0909091	0.272727	0.272727	0.363636	0.363636	0.181818	0.363636	1.33333	0.181818	0	0.454545	0.181818	0.363636	0.363636	0.181818	0.363636	2
c734.a1.a1	sp|O31856|RSBRC_BACSU	RsbT co-antagonist protein RsbRC OS=Bacillus subtilis (strain 168) OX=224308 GN=rsbRC PE=1 SV=1	1	rsbRC	0.636364	0.636364	0.545455	0.636364	0.181818	0.181818	0.0909091	0.181818	0.285714	0.272727	0	0.181818	0.181818	0.0909091	0.0909091	0	0.0909091	0.5
c735.a1.a1	sp|P96579|YDAF_BACSU	Putative ribosomal N-acetyltransferase YdaF OS=Bacillus subtilis (strain 168) OX=224308 GN=ydaF PE=1 SV=1	1	ydaF	0	0	0.1	0	0	0	0	0	_	0.6	0.4	0.6	0.6	0.5	0.4	0.5	0.5	0.833333
c736.a1.a1	sp|O07543|YHEB_BACSU	UPF0754 membrane protein YheB OS=Bacillus subtilis (strain 168) OX=224308 GN=yheB PE=3 SV=1	1	yheB	0.227273	0.136364	0.227273	0.227273	0.227273	0.227273	0.272727	0.227273	1	0	0	0	0	0	0.0454545	0	0	_
c737.a1.a1	sp|O34939|YDIO_BACSU	Probable BsuMI modification methylase subunit YdiO OS=Bacillus subtilis (strain 168) OX=224308 GN=ydiO PE=2 SV=1	1	ydiO	0.388889	0.388889	0.222222	0.388889	0.333333	0.111111	0.222222	0.222222	0.571429	0	0	0	0	0	0	0	0	_
c738.a1.a1	sp|P54452|YQEG_BACSU	Uncharacterized protein YqeG OS=Bacillus subtilis (strain 168) OX=224308 GN=yqeG PE=4 SV=1	1	yqeG	0.333333	0.444444	0.555556	0.444444	0.555556	0.444444	0.555556	0.555556	1.25	0	0	0.111111	0	0.111111	0	0.111111	0.111111	_
c739.a1.a1	sp|P37599|CHEV_BACSU	Chemotaxis protein CheV OS=Bacillus subtilis (strain 168) OX=224308 GN=cheV PE=1 SV=1	1	cheV	0.333333	0.333333	0.266667	0.333333	0	0	0	0	0	0.533333	0.133333	0.266667	0.266667	0	0	0	0	0
c740.a1.a1	sp|P94559|YSNB_BACSU	Putative metallophosphoesterase YsnB OS=Bacillus subtilis (strain 168) OX=224308 GN=ysnB PE=3 SV=2	1	ysnB	0	0.181818	0.0909091	0.0909091	0.272727	0.181818	0.181818	0.181818	2	0.181818	0	0.363636	0.181818	0.545455	0.272727	0.272727	0.272727	1.5
c741.a1.a1	sp|Q06755|ISPD_BACSU	2-C-methyl-D-erythritol 4-phosphate cytidylyltransferase OS=Bacillus subtilis (strain 168) OX=224308 GN=ispD PE=1 SV=2	1	ispD	0.444444	0.333333	0.777778	0.444444	0.555556	0.444444	0.333333	0.444444	1	0.222222	0	0	0	0	0	0	0	_
c742.a1.a1	sp|P37541|YAAT_BACSU	Stage 0 sporulation protein YaaT OS=Bacillus subtilis (strain 168) OX=224308 GN=yaaT PE=4 SV=1	1	yaaT	0.25	0.375	0.4375	0.375	0.125	0.125	0.25	0.125	0.333333	0	0	0.0625	0	0	0	0	0	_
c743.a1.a1	sp|P45868|MAO2_BACSU	Probable NAD-dependent malic enzyme 2 OS=Bacillus subtilis (strain 168) OX=224308 GN=maeA PE=1 SV=1	1	maeA	0.0869565	0.130435	0.130435	0.130435	0.130435	0.304348	0.26087	0.26087	2	0	0	0	0	0	0.0434783	0	0	_
c744.a1.a1	sp|O34507|PRKC_BACSU	Serine/threonine-protein kinase PrkC OS=Bacillus subtilis (strain 168) OX=224308 GN=prkC PE=1 SV=1	1	prkC	0.227273	0.136364	0.227273	0.227273	0.0909091	0.0454545	0.0454545	0.0454545	0.2	0	0	0.0454545	0	0	0	0	0	_
c745.a1.a1	sp|Q795R8|YTFP_BACSU	Uncharacterized protein YtfP OS=Bacillus subtilis (strain 168) OX=224308 GN=ytfP PE=4 SV=2	1	ytfP	0.166667	0.111111	0.222222	0.166667	0.222222	0.0555556	0.0555556	0.0555556	0.333333	0	0	0.166667	0	0	0	0	0	_
c746.a1.a1	sp|O31504|YEEA_BACSU	Putative DNA methyltransferase YeeA OS=Bacillus subtilis (strain 168) OX=224308 GN=yeeA PE=4 SV=1	1	yeeA	0.133333	0.111111	0.133333	0.133333	0	0	0	0	0	0	0	0	0	0	0	0	0	_
c747.a1.a1	sp|O07532|LYTF_BACSU	Peptidoglycan endopeptidase LytF OS=Bacillus subtilis (strain 168) OX=224308 GN=lytF PE=1 SV=2	1	lytF	0.16	0.28	0.16	0.16	0.04	0	0	0	0	0	0	0	0	0	0	0	0	_
c748.a1.a1	sp|O34335|MELE_BACSU	Melibiose/raffinose/stachyose-binding protein MelE OS=Bacillus subtilis (strain 168) OX=224308 GN=melE PE=1 SV=1	1	melE	0	0	0	0	0	0	0	0	_	0.285714	0.047619	0.285714	0.285714	0	0	0	0	0
c749.a1.a1	sp|O31986|SUNS_BACSU	SPbeta prophage-derived glycosyltransferase SunS OS=Bacillus subtilis (strain 168) OX=224308 GN=sunS PE=1 SV=1	1	sunS	0	0	0	0	0	0	0	0	_	0.0526316	0	0.421053	0.0526316	0	0	0	0	0
c750.a1.a1	sp|P08821|DBH1_BACSU	DNA-binding protein HU 1 OS=Bacillus subtilis (strain 168) OX=224308 GN=hupA PE=1 SV=2	1	hupA	2	2.2	2	2	2.2	2.2	2	2.2	1.1	2	2	2	2	2.2	2	1.8	2	1
c751.a1.a1	sp|P12874|RS17_BACSU	30S ribosomal protein S17 OS=Bacillus subtilis (strain 168) OX=224308 GN=rpsQ PE=1 SV=3	1	rpsQ	2.25	2	2	2	1.75	2	2	2	1	1.5	1.25	1.5	1.5	1	1.5	1.5	1.5	1
c752.a1.a1	sp|P21474|RS16_BACSU	30S ribosomal protein S16 OS=Bacillus subtilis (strain 168) OX=224308 GN=rpsP PE=1 SV=3	1	rpsP	2.25	2.25	2.25	2.25	2	1.5	2.5	2	0.888889	1.75	0.75	1.25	1.25	1	1.75	0.5	1	0.8
c753.a1.a1	sp|P37545|YABD_BACSU	Uncharacterized metal-dependent hydrolase YabD OS=Bacillus subtilis (strain 168) OX=224308 GN=yabD PE=3 SV=1	1	yabD	0.545455	0.454545	0.636364	0.545455	0.727273	0.818182	0.818182	0.818182	1.5	0.636364	0.181818	0.636364	0.636364	0.636364	0.818182	0.636364	0.636364	1
c754.a1.a1	sp|O06746|YITK_BACSU	UPF0234 protein yitk OS=Bacillus subtilis (strain 168) OX=224308 GN=yitK PE=3 SV=1	1	yitK	1	0.857143	1	1	1.14286	0.857143	1	1	1	1.14286	0.428571	1	1	1	1.28571	1	1	1
c755.a1.a1	sp|P35137|PPIB_BACSU	Peptidyl-prolyl cis-trans isomerase B OS=Bacillus subtilis (strain 168) OX=224308 GN=ppiB PE=1 SV=1	1	ppiB	0.714286	1	0.857143	0.857143	1	1.14286	0.714286	1	1.16667	1.14286	0.571429	1	1	1.28571	1	1.14286	1.14286	1.14286
c756.a1.a1	sp|O31590|TRML_BACSU	Putative tRNA (cytidine(34)-2'-O)-methyltransferase OS=Bacillus subtilis (strain 168) OX=224308 GN=cspR PE=3 SV=2	1	cspR	1.6	1.4	1.2	1.4	1.8	1.8	1.6	1.8	1.28571	1.2	0.6	1.2	1.2	1.2	1.2	1.2	1.2	1
c757.a1.a1	sp|P54454|YQEI_BACSU	Probable RNA-binding protein YqeI OS=Bacillus subtilis (strain 168) OX=224308 GN=yqeI PE=4 SV=1	1	yqeI	1.5	1.33333	1.16667	1.33333	1.5	1.5	1.16667	1.5	1.125	0.833333	0.333333	1.16667	0.833333	0.833333	0.5	0.666667	0.666667	0.8
c758.a1.a1	sp|P39610|PDXK_BACSU	Pyridoxine kinase OS=Bacillus subtilis (strain 168) OX=224308 GN=pdxK PE=1 SV=1	1	pdxK	0.666667	0.555556	0.777778	0.666667	0.777778	0.666667	0.777778	0.777778	1.16667	0.888889	0.111111	0.777778	0.777778	0.777778	0.666667	0.555556	0.666667	0.857143
c759.a1.a1	sp|O32125|YUTF_BACSU	Acid sugar phosphatase OS=Bacillus subtilis (strain 168) OX=224308 GN=yutF PE=1 SV=1	1	yutF	0.833333	0.833333	1	0.833333	1	1	1	1	1.2	1	0.666667	1	1	1	0.833333	1.16667	1	1
c760.a1.a1	sp|O34553|YTSP_BACSU	Protein YtsP OS=Bacillus subtilis (strain 168) OX=224308 GN=ytsP PE=3 SV=2	1	ytsP	0.833333	1	0.833333	0.833333	1.16667	1.33333	0.833333	1.16667	1.4	1	0.666667	1.16667	1	0.833333	1	1	1	1
c761.a1.a1	sp|P27623|TAGD_BACSU	Glycerol-3-phosphate cytidylyltransferase OS=Bacillus subtilis (strain 168) OX=224308 GN=tagD PE=1 SV=1	1	tagD	1	0.875	0.75	0.875	0.875	1	0.875	0.875	1	0.5	0.125	0.5	0.5	0.75	0.625	0.75	0.75	1.5
c762.a1.a1	sp|P54510|YQHL_BACSU	Uncharacterized protein YqhL OS=Bacillus subtilis (strain 168) OX=224308 GN=yqhL PE=4 SV=2	1	yqhL	1.5	1.16667	1.33333	1.33333	1.16667	1.16667	1.16667	1.16667	0.875	0.666667	0.166667	0.666667	0.666667	0.833333	0.5	1.16667	0.833333	1.25
c763.a1.a1	sp|O05521|REX_BACSU	Redox-sensing transcriptional repressor Rex OS=Bacillus subtilis (strain 168) OX=224308 GN=rex PE=1 SV=1	1	rex	0.363636	0.545455	0.545455	0.545455	0.636364	0.454545	0.454545	0.454545	0.833333	0.727273	0.272727	0.545455	0.545455	0.636364	0.454545	0.545455	0.545455	1
c764.a1.a1	sp|O32245|YVBH_BACSU	Uncharacterized protein YvbH OS=Bacillus subtilis (strain 168) OX=224308 GN=yvbH PE=4 SV=1	1	yvbH	0.416667	0.666667	0.583333	0.583333	0.5	0.416667	0.416667	0.416667	0.714286	0.583333	0.166667	0.416667	0.416667	0.333333	0.583333	0.5	0.5	1.2
c765.a1.a1	sp|P21473|RS15_BACSU	30S ribosomal protein S15 OS=Bacillus subtilis (strain 168) OX=224308 GN=rpsO PE=1 SV=4	1	rpsO	2	2.33333	1.66667	2	1.66667	2	2	2	1	1.33333	1	2.33333	1.33333	1.66667	1.66667	1.66667	1.66667	1.25
c766.a1.a1	sp|P37812|ATPE_BACSU	ATP synthase epsilon chain OS=Bacillus subtilis (strain 168) OX=224308 GN=atpC PE=1 SV=1	1	atpC	3	3	3	3	2	1.33333	2.33333	2	0.666667	2	1	2	2	1	0.666667	0.333333	0.666667	0.333333
c767.a1.a1	sp|O34557|RPE_BACSU	Ribulose-phosphate 3-epimerase OS=Bacillus subtilis (strain 168) OX=224308 GN=rpe PE=3 SV=1	1	rpe	1.4	1.2	1.4	1.4	1.2	0.8	1.2	1.2	0.857143	1.2	0.6	0.8	0.8	1	0.8	1.2	1	1.25
c768.a1.a1	sp|O35022|AZOR1_BACSU	FMN-dependent NADH-azoreductase 1 OS=Bacillus subtilis (strain 168) OX=224308 GN=azoR1 PE=2 SV=1	1	azoR1	0.4	0.5	0.5	0.5	0.5	0.4	0.6	0.5	1	0.7	0.3	0.6	0.6	0.5	0.6	0.7	0.6	1
c769.a1.a1	sp|P38049|HMOB_BACSU	Heme-degrading monooxygenase HmoB OS=Bacillus subtilis (strain 168) OX=224308 GN=hmoB PE=1 SV=1	1	hmoB	1	1	1	1	3.5	2.5	2	2.5	2.5	3	1.5	3.5	3	4.5	4	3.5	4	1.33333
c770.a1.a1	sp|O34496|YTPQ_BACSU	UPF0354 protein YtpQ OS=Bacillus subtilis (strain 168) OX=224308 GN=ytpQ PE=3 SV=1	1	ytpQ	0.6	0.4	0.7	0.6	0.6	0.5	0.5	0.5	0.833333	0.3	0.3	0.5	0.3	0.6	0.5	0.6	0.6	2
c771.a1.a1	sp|P46343|PHOL_BACSU	PhoH-like protein OS=Bacillus subtilis (strain 168) OX=224308 GN=phoH PE=3 SV=3	1	phoH	0.5	0.375	0.375	0.375	0.375	0.3125	0.3125	0.3125	0.833333	0.1875	0.0625	0.3125	0.1875	0.375	0.25	0.375	0.375	2
c772.a1.a1	sp|P39760|KTRC_BACSU	Ktr system potassium uptake protein C OS=Bacillus subtilis (strain 168) OX=224308 GN=ktrC PE=3 SV=1	1	ktrC	0.75	0.75	0.625	0.75	0.625	0.625	0.625	0.625	0.833333	0.375	0.25	0.75	0.375	0.625	0.75	0.625	0.625	1.66667
c773.a1.a1	sp|O31806|YNDB_BACSU	Uncharacterized protein YndB OS=Bacillus subtilis (strain 168) OX=224308 GN=yndB PE=1 SV=1	1	yndB	0.375	0.375	0.5	0.375	0.75	0.625	0.5	0.625	1.66667	0.625	0.375	0.875	0.625	0.625	0.875	0.625	0.625	1
c774.a1.a1	sp|O07605|GLTT_BACSU	Proton/sodium-glutamate symport protein OS=Bacillus subtilis (strain 168) OX=224308 GN=gltT PE=3 SV=1	1	gltT	0.454545	0.454545	0.363636	0.454545	0.545455	0.454545	0.454545	0.454545	1	0.272727	0.0909091	0.272727	0.272727	0.636364	0.636364	0.363636	0.636364	2.33333
c775.a1.a1	sp|P54439|YRKL_BACSU	Uncharacterized NAD(P)H oxidoreductase YrkL OS=Bacillus subtilis (strain 168) OX=224308 GN=yrkL PE=3 SV=2	1	yrkL	0.833333	0.5	0.666667	0.666667	0.166667	0.166667	0.5	0.166667	0.25	1.33333	0.166667	1.5	1.33333	1	1	1.16667	1	0.75
c776.a1.a1	sp|P39758|ABH_BACSU	Putative transition state regulator Abh OS=Bacillus subtilis (strain 168) OX=224308 GN=abh PE=1 SV=1	1	abh	2.25	1.5	2	2	1	1	1	1	0.5	0.75	0.25	1.25	0.75	0.75	0.75	0.75	0.75	1
c777.a1.a1	sp|P28823|FOLB_BACSU	Dihydroneopterin aldolase OS=Bacillus subtilis (strain 168) OX=224308 GN=folB PE=3 SV=1	1	folB	0.625	0.625	0.625	0.625	0.625	0.5	0.625	0.625	1	0.625	0	0.75	0.625	0.625	0.375	0.5	0.5	0.8
c778.a1.a1	sp|P54534|YQIW_BACSU	UPF0403 protein YqiW OS=Bacillus subtilis (strain 168) OX=224308 GN=yqiW PE=3 SV=1	1	yqiW	0.428571	0.428571	0.428571	0.428571	0.571429	0.714286	0.571429	0.571429	1.33333	0.714286	0.142857	0.571429	0.571429	1	0.857143	0.714286	0.857143	1.5
c779.a1.a1	sp|O31989|SUNI_BACSU	Sublancin immunity protein SunI OS=Bacillus subtilis (strain 168) OX=224308 GN=sunI PE=1 SV=1	1	sunI	0.8	0.8	0.8	0.8	0.8	0.8	0.8	0.8	1	1.2	0.6	1.2	1.2	0.6	1	0.8	0.8	0.666667
c780.a1.a1	sp|P39765|PYRR_BACSU	Bifunctional protein PyrR OS=Bacillus subtilis (strain 168) OX=224308 GN=pyrR PE=1 SV=2	1	pyrR	0.555556	0.555556	0.666667	0.555556	0.666667	0.444444	0.555556	0.555556	1	0.555556	0.111111	0.444444	0.444444	0.333333	0.333333	0.444444	0.333333	0.75
c781.a1.a1	sp|P96611|YDBP_BACSU	Thioredoxin-like protein YdbP OS=Bacillus subtilis (strain 168) OX=224308 GN=ydbP PE=2 SV=1	1	ydbP	0.5	0.833333	0.5	0.5	1.16667	0.833333	0.666667	0.833333	1.66667	0.833333	0.333333	0.666667	0.666667	0.666667	0.833333	0.666667	0.666667	1
c782.a1.a1	sp|O32175|YUSI_BACSU	Uncharacterized protein YusI OS=Bacillus subtilis (strain 168) OX=224308 GN=yusI PE=3 SV=1	1	yusI	0.714286	0.571429	0.714286	0.714286	1.14286	0.714286	1	1	1.4	0.714286	0	0.285714	0.285714	0.714286	0.428571	0.142857	0.428571	1.5
c783.a1.a1	sp|P0CI79|TYSY1_BACSU	Thymidylate synthase 1 OS=Bacillus subtilis (strain 168) OX=224308 GN=thyA1 PE=1 SV=1	1	thyA1	0.545455	0.636364	0.545455	0.545455	0.272727	0.545455	0.454545	0.454545	0.833333	0.363636	0	0.636364	0.363636	0.0909091	0.272727	0.181818	0.181818	0.5
c784.a1.a1	sp|P12873|RL29_BACSU	50S ribosomal protein L29 OS=Bacillus subtilis (strain 168) OX=224308 GN=rpmC PE=1 SV=1	1	rpmC	1.33333	1.66667	1	1.33333	1.66667	1	1.66667	1.66667	1.25	1.66667	1	1.33333	1.33333	1.33333	1.33333	1	1.33333	1
c785.a1.a1	sp|P54389|YPIA_BACSU	TPR repeat-containing protein YpiA OS=Bacillus subtilis (strain 168) OX=224308 GN=ypiA PE=4 SV=1	1	ypiA	0.294118	0.294118	0.411765	0.294118	0.411765	0.411765	0.294118	0.411765	1.4	0	0	0.117647	0	0.176471	0.176471	0.294118	0.176471	_
c786.a1.a1	sp|O05508|GMUD_BACSU	6-phospho-beta-glucosidase GmuD OS=Bacillus subtilis (strain 168) OX=224308 GN=gmuD PE=1 SV=1	1	gmuD	0.148148	0.148148	0.185185	0.148148	0.111111	0.185185	0.185185	0.185185	1.25	0.111111	0.0740741	0.185185	0.111111	0.185185	0.111111	0.148148	0.148148	1.33333
c787.a1.a1	sp|O31705|MOAE_BACSU	Molybdopterin synthase catalytic subunit OS=Bacillus subtilis (strain 168) OX=224308 GN=moaE PE=3 SV=1	1	moaE	0.5	0.5	0.5	0.5	0.5	0.666667	0.5	0.5	1	0.833333	0.333333	0.833333	0.833333	0.833333	1	1	1	1.2
c788.a1.a1	sp|O34542|YFLK_BACSU	Uncharacterized protein YflK OS=Bacillus subtilis (strain 168) OX=224308 GN=yflK PE=4 SV=1	1	yflK	0.2	0.5	0.5	0.5	0.3	0.4	0.3	0.3	0.6	0.3	0.1	0.6	0.3	0.6	0.6	0.4	0.6	2
c789.a1.a1	sp|O34635|SDHAB_BACSU	Probable L-serine dehydratase, beta chain OS=Bacillus subtilis (strain 168) OX=224308 GN=sdaAB PE=3 SV=1	1	sdaAB	0.153846	0.230769	0.230769	0.230769	0.230769	0.307692	0.153846	0.230769	1	0.461538	0.0769231	0.384615	0.384615	0.461538	0.461538	0.538462	0.461538	1.2
c790.a1.a1	sp|P25996|PYRDB_BACSU	Dihydroorotate dehydrogenase B (NAD(+)), catalytic subunit OS=Bacillus subtilis (strain 168) OX=224308 GN=pyrD PE=1 SV=1	1	pyrD	0.428571	0.428571	0.571429	0.428571	0.285714	0.285714	0.285714	0.285714	0.666667	0.714286	0.571429	0.857143	0.714286	0.571429	1	0.857143	0.857143	1.2
c791.a1.a1	sp|Q03224|GLPX_BACSU	Fructose-1,6-bisphosphatase class 2 OS=Bacillus subtilis (strain 168) OX=224308 GN=glpX PE=1 SV=1	1	glpX	0.384615	0.230769	0.230769	0.230769	0.307692	0.153846	0.230769	0.230769	1	0.384615	0.0769231	0.461538	0.384615	0.384615	0.538462	0.307692	0.384615	1
c792.a1.a1	sp|O31609|YJBK_BACSU	Putative triphosphatase YjbK OS=Bacillus subtilis (strain 168) OX=224308 GN=yjbK PE=1 SV=1	1	yjbK	0.571429	0.571429	0.857143	0.571429	0.428571	0.571429	0.857143	0.571429	1	0.571429	0.142857	0.857143	0.571429	0.428571	0.428571	0.428571	0.428571	0.75
c793.a1.a1	sp|O07584|PLSC_BACSU	1-acyl-sn-glycerol-3-phosphate acyltransferase OS=Bacillus subtilis (strain 168) OX=224308 GN=plsC PE=1 SV=1	1	plsC	0.444444	0.666667	0.666667	0.666667	1	0.666667	0.555556	0.666667	1	0.111111	0	0.111111	0.111111	0.222222	0.222222	0.444444	0.222222	2
c794.a1.a1	sp|P37544|RSMI_BACSU	Ribosomal RNA small subunit methyltransferase I OS=Bacillus subtilis (strain 168) OX=224308 GN=rsmI PE=3 SV=1	1	rsmI	0.5	0.25	0.416667	0.416667	0.416667	0.25	0.333333	0.333333	0.8	0.25	0.25	0.333333	0.25	0.25	0.333333	0.25	0.25	1
c795.a1.a1	sp|P37944|AROK_BACSU	Shikimate kinase OS=Bacillus subtilis (strain 168) OX=224308 GN=aroK PE=3 SV=2	1	aroK	0.181818	0.272727	0.272727	0.272727	0.454545	0.454545	0.454545	0.454545	1.66667	0.0909091	0	0.363636	0.0909091	0.545455	0.636364	0.454545	0.545455	6
c796.a1.a1	sp|P94431|YCNI_BACSU	Uncharacterized protein YcnI OS=Bacillus subtilis (strain 168) OX=224308 GN=ycnI PE=2 SV=1	1	ycnI	2.33333	2.33333	1.33333	2.33333	1.66667	1.66667	1.66667	1.66667	0.714286	0.666667	0.333333	1	0.666667	1	0.666667	0.666667	0.666667	1
c797.a1.a1	sp|P25811|MNME_BACSU	tRNA modification GTPase MnmE OS=Bacillus subtilis (strain 168) OX=224308 GN=mnmE PE=3 SV=1	1	mnmE	0.235294	0.294118	0.235294	0.235294	0.411765	0.235294	0.411765	0.411765	1.75	0.0588235	0.0588235	0.176471	0.0588235	0.176471	0.176471	0.176471	0.176471	3
c798.a1.a1	sp|P35146|AROD_BACSU	3-dehydroquinate dehydratase OS=Bacillus subtilis (strain 168) OX=224308 GN=aroD PE=3 SV=1	1	aroD	0.333333	0.416667	0.416667	0.416667	0.333333	0.25	0.166667	0.25	0.6	0.5	0	0.333333	0.333333	0.25	0.25	0.5	0.25	0.75
c799.a1.a1	sp|P94478|HFLX_BACSU	GTPase HflX OS=Bacillus subtilis (strain 168) OX=224308 GN=hflX PE=3 SV=2	1	hflX	0.315789	0.421053	0.315789	0.315789	0.421053	0.315789	0.421053	0.421053	1.33333	0	0	0.0526316	0	0	0.105263	0	0	_
c800.a1.a1	sp|O34990|PURU_BACSU	Formyltetrahydrofolate deformylase OS=Bacillus subtilis (strain 168) OX=224308 GN=purU PE=3 SV=2	1	purU	0.333333	0.444444	0.444444	0.444444	0.888889	0.555556	0.333333	0.555556	1.25	0.222222	0.111111	0.333333	0.222222	0.444444	0.444444	0.333333	0.444444	2
c801.a1.a1	sp|P45941|YQCF_BACSU	Antitoxin YqcF OS=Bacillus subtilis (strain 168) OX=224308 GN=yqcF PE=1 SV=1	1	yqcF	0.285714	0.285714	0	0.285714	0.428571	0.428571	0.571429	0.428571	1.5	0.714286	0.285714	0.857143	0.714286	0.857143	0.714286	0.857143	0.857143	1.2
c802.a1.a1	sp|O34737|FLAV_BACSU	Probable flavodoxin 1 OS=Bacillus subtilis (strain 168) OX=224308 GN=ykuN PE=3 SV=1	1	ykuN	0.4	0.8	0.8	0.8	1.2	0.8	1.2	1.2	1.5	0.4	0	0.4	0.4	0.6	1	1	1	2.5
c803.a1.a1	sp|P51833|RNC_BACSU	Ribonuclease 3 OS=Bacillus subtilis (strain 168) OX=224308 GN=rnc PE=1 SV=2	1	rnc	0.454545	0.454545	0.363636	0.454545	0.454545	0.636364	0.454545	0.454545	1	0.272727	0	0.181818	0.181818	0.0909091	0.272727	0.272727	0.272727	1.5
c804.a1.a1	sp|P32393|COMEB_BACSU	ComE operon protein 2 OS=Bacillus subtilis (strain 168) OX=224308 GN=comEB PE=3 SV=1	1	comEB	0.666667	0.333333	0.444444	0.444444	0.555556	0.777778	0.444444	0.555556	1.25	0.222222	0	0.111111	0.111111	0.333333	0.333333	0.444444	0.333333	3
c805.a1.a1	sp|P96608|YDBM_BACSU	Putative acyl-CoA dehydrogenase YdbM OS=Bacillus subtilis (strain 168) OX=224308 GN=ydbM PE=2 SV=1	1	ydbM	0.166667	0.166667	0.111111	0.166667	0.111111	0.166667	0.111111	0.111111	0.666667	0.333333	0.111111	0.333333	0.333333	0.277778	0.111111	0.333333	0.277778	0.833333
c806.a1.a1	sp|P12875|RL14_BACSU	50S ribosomal protein L14 OS=Bacillus subtilis (strain 168) OX=224308 GN=rplN PE=1 SV=1	1	rplN	0.6	1.4	0.8	0.8	0.8	0.8	0.6	0.8	1	0.6	0.4	0.4	0.4	0.4	0.4	0.2	0.4	1
c807.a1.a1	sp|Q05865|FOLC_BACSU	Dihydrofolate synthase/folylpolyglutamate synthase OS=Bacillus subtilis (strain 168) OX=224308 GN=folC PE=3 SV=2	1	folC	0.266667	0.466667	0.333333	0.333333	0.466667	0.333333	0.266667	0.333333	1	0.133333	0	0.133333	0.133333	0.2	0.133333	0	0.133333	1
c808.a1.a1	sp|Q795M6|YUGH_BACSU	Putative aminotransferase YugH OS=Bacillus subtilis (strain 168) OX=224308 GN=yugH PE=3 SV=1	1	yugH	0.25	0.5	0.5	0.5	0.5	0.416667	0.25	0.416667	0.833333	0.166667	0	0.333333	0.166667	0.25	0.25	0	0.25	1.5
c809.a1.a1	sp|P54167|METAA_BACSU	Homoserine O-acetyltransferase OS=Bacillus subtilis (strain 168) OX=224308 GN=metAA PE=3 SV=3	1	metAA	0.357143	0.142857	0.142857	0.142857	0.285714	0.142857	0.0714286	0.142857	1	0.357143	0	0.214286	0.214286	0.571429	0.285714	0.285714	0.285714	1.33333
c810.a1.a1	sp|P94479|YNBB_BACSU	Uncharacterized protein YnbB OS=Bacillus subtilis (strain 168) OX=224308 GN=ynbB PE=4 SV=2	1	ynbB	0.307692	0.461538	0.307692	0.307692	0.230769	0.230769	0.230769	0.230769	0.75	0.307692	0.0769231	0.307692	0.307692	0.230769	0.0769231	0.230769	0.230769	0.75
c811.a1.a1	sp|O32248|YVBK_BACSU	Uncharacterized N-acetyltransferase YvbK OS=Bacillus subtilis (strain 168) OX=224308 GN=yvbK PE=1 SV=1	1	yvbK	0.125	0.25	0.25	0.25	0.375	0.25	0.125	0.25	1	0.625	0.25	1	0.625	0.5	0.5	0.5	0.5	0.8
c812.a1.a1	sp|P20692|TYRA_BACSU	Prephenate dehydrogenase OS=Bacillus subtilis (strain 168) OX=224308 GN=tyrA PE=3 SV=2	1	tyrA	0.1875	0.1875	0.1875	0.1875	0.1875	0.125	0.1875	0.1875	1	0.25	0.0625	0.375	0.25	0.1875	0.25	0.1875	0.1875	0.75
c813.a1.a1	sp|P39614|YWDF_BACSU	Uncharacterized glycosyltransferase YwdF OS=Bacillus subtilis (strain 168) OX=224308 GN=ywdF PE=3 SV=1	1	ywdF	0.166667	0.25	0.25	0.25	0.416667	0.5	0.25	0.416667	1.66667	0.166667	0.0833333	0.25	0.166667	0.333333	0.166667	0.25	0.25	1.5
c814.a1.a1	sp|P54548|RNZ_BACSU	Ribonuclease Z OS=Bacillus subtilis (strain 168) OX=224308 GN=rnz PE=1 SV=1	1	rnz	0.357143	0.571429	0.5	0.5	0.428571	0.357143	0.428571	0.428571	0.857143	0	0	0	0	0	0	0	0	_
c815.a1.a1	sp|O32163|SUFU_BACSU	Zinc-dependent sulfurtransferase SufU OS=Bacillus subtilis (strain 168) OX=224308 GN=sufU PE=1 SV=1	1	sufU	0.333333	0.333333	0.444444	0.333333	0.222222	0.444444	0.333333	0.333333	1	0.111111	0.222222	0.222222	0.222222	0.333333	0.444444	0.555556	0.444444	2
c816.a1.a1	sp|O31502|DAGK_BACSU	Diacylglycerol kinase OS=Bacillus subtilis (strain 168) OX=224308 GN=dagK PE=1 SV=1	1	dagK	0.454545	0.454545	0.363636	0.454545	0.545455	0.545455	0.545455	0.545455	1.2	0	0	0	0	0	0.0909091	0	0	_
c817.a1.a1	sp|P0CI75|BIRA_BACSU	Bifunctional ligase/repressor BirA OS=Bacillus subtilis (strain 168) OX=224308 GN=birA PE=1 SV=1	1	birA	0.3125	0.25	0.25	0.25	0.125	0.1875	0.1875	0.1875	0.75	0.1875	0.0625	0.0625	0.0625	0.1875	0.125	0.125	0.125	2
c818.a1.a1	sp|P54947|YXEH_BACSU	Putative phosphatase YxeH OS=Bacillus subtilis (strain 168) OX=224308 GN=yxeH PE=3 SV=1	1	yxeH	0.333333	0.5	0.5	0.5	0.666667	0.666667	0.666667	0.666667	1.33333	0.333333	0	0.166667	0.166667	0.5	0.666667	0.5	0.5	3
c819.a1.a1	sp|P20668|GLTC_BACSU	HTH-type transcriptional regulator GltC OS=Bacillus subtilis (strain 168) OX=224308 GN=gltC PE=1 SV=3	1	gltC	0.166667	0	0.111111	0.111111	0.222222	0.277778	0.111111	0.222222	2	0	0	0.222222	0	0.277778	0.166667	0.222222	0.222222	_
c820.a1.a1	sp|P54383|ISPA_BACSU	Farnesyl diphosphate synthase OS=Bacillus subtilis (strain 168) OX=224308 GN=ispA PE=3 SV=2	1	ispA	0.285714	0.428571	0.285714	0.285714	0.428571	0.5	0.214286	0.428571	1.5	0	0	0.142857	0	0	0	0	0	_
c821.a1.a1	sp|Q45614|WALK_BACSU	Sensor histidine kinase WalK OS=Bacillus subtilis (strain 168) OX=224308 GN=walK PE=1 SV=1	1	walK	0.0967742	0.225806	0.0967742	0.0967742	0.193548	0.16129	0.16129	0.16129	1.66667	0	0	0	0	0.0322581	0.0322581	0	0.0322581	_
c822.a1.a1	sp|Q59192|PARE_BACSU	DNA topoisomerase 4 subunit B OS=Bacillus subtilis (strain 168) OX=224308 GN=parE PE=3 SV=2	1	parE	0.125	0.166667	0.125	0.125	0.291667	0.125	0.208333	0.208333	1.66667	0.0416667	0	0.0416667	0.0416667	0.0416667	0.0416667	0.0416667	0.0416667	1
c823.a1.a1	sp|P54535|ARTP_BACSU	Arginine-binding extracellular protein ArtP OS=Bacillus subtilis (strain 168) OX=224308 GN=artP PE=1 SV=1	1	artP	0.285714	0.214286	0.142857	0.214286	0.285714	0.357143	0.214286	0.285714	1.33333	0.142857	0	0.0714286	0.0714286	0.142857	0.0714286	0.142857	0.142857	2
c824.a1.a1	sp|O34916|DAPEL_BACSU	N-acetyldiaminopimelate deacetylase OS=Bacillus subtilis (strain 168) OX=224308 GN=ykuR PE=1 SV=1	1	ykuR	0.375	0.5	0.25	0.375	0.25	0.25	0.5	0.25	0.666667	0.25	0	0	0	0.5	0	0.625	0.5	_
c825.a1.a1	sp|O34577|CYSC1_BACSU	Probable adenylyl-sulfate kinase OS=Bacillus subtilis (strain 168) OX=224308 GN=cysC PE=2 SV=1	1	cysC	0	0	0	0	0	0	0	0	_	0.3	0.1	0.3	0.3	0.7	0.5	0.8	0.7	2.33333
c826.a1.a1	sp|O35024|MNTC_BACSU	Manganese transport system membrane protein MntC OS=Bacillus subtilis (strain 168) OX=224308 GN=mntC PE=2 SV=1	1	mntC	0	0	0.142857	0	0	0	0	0	_	0.571429	0.285714	0.428571	0.428571	0.857143	1	0.571429	0.857143	2
c827.a1.a1	sp|P37564|COAX_BACSU	Type III pantothenate kinase OS=Bacillus subtilis (strain 168) OX=224308 GN=coaX PE=1 SV=3	1	coaX	0.5	0.875	0.375	0.5	0.5	0.625	0.5	0.5	1	0	0	0	0	0	0	0	0	_
c828.a1.a1	sp|Q45600|YYDB_BACSU	Uncharacterized metallophosphoesterase-like protein YydB OS=Bacillus subtilis (strain 168) OX=224308 GN=yydB PE=3 SV=1	1	yydB	0.136364	0.181818	0.136364	0.136364	0.136364	0.0909091	0.0909091	0.0909091	0.666667	0.0909091	0.0454545	0.272727	0.0909091	0.0454545	0	0	0	0
c829.a1.a1	sp|P39761|ADEC_BACSU	Adenine deaminase OS=Bacillus subtilis (strain 168) OX=224308 GN=adeC PE=1 SV=2	1	adeC	0.235294	0.294118	0.411765	0.294118	0.0588235	0.117647	0.117647	0.117647	0.4	0.0588235	0	0.235294	0.0588235	0	0	0	0	0
c830.a1.a1	sp|O06743|YITH_BACSU	Uncharacterized N-acetyltransferase YitH OS=Bacillus subtilis (strain 168) OX=224308 GN=yitH PE=3 SV=1	1	yitH	0	0	0	0	0.0555556	0	0.0555556	0.0555556	_	0.277778	0	0.277778	0.277778	0.222222	0.166667	0.333333	0.222222	0.8
c831.a1.a1	sp|O32177|FADA_BACSU	3-ketoacyl-CoA thiolase OS=Bacillus subtilis (strain 168) OX=224308 GN=fadA PE=2 SV=1	1	fadA	0	0	0	0	0	0	0	0	_	0.230769	0.153846	0.230769	0.230769	0.461538	0.461538	0.307692	0.461538	2
c832.a1.a1	sp|Q06004|DHSO_BACSU	Sorbitol dehydrogenase OS=Bacillus subtilis (strain 168) OX=224308 GN=gutB PE=1 SV=3	1	gutB	0	0	0.0714286	0	0.0714286	0	0	0	_	0.5	0.214286	0.571429	0.5	0.214286	0.0714286	0.0714286	0.0714286	0.142857
c833.a1.a1	sp|P42416|IOLE_BACSU	Inosose dehydratase OS=Bacillus subtilis (strain 168) OX=224308 GN=iolE PE=1 SV=1	1	iolE	0	0	0	0	0	0	0	0	_	0.454545	0.363636	0.272727	0.363636	0.363636	0.272727	0.454545	0.363636	1
c834.a1.a1	sp|O05518|TSAD_BACSU	tRNA N6-adenosine threonylcarbamoyltransferase OS=Bacillus subtilis (strain 168) OX=224308 GN=tsaD PE=1 SV=1	1	tsaD	0.454545	0.272727	0.272727	0.272727	0.181818	0.545455	0.272727	0.272727	1	0	0	0	0	0	0	0.0909091	0	_
c835.a1.a1	sp|P37530|DGK_BACSU	Deoxyguanosine kinase OS=Bacillus subtilis (strain 168) OX=224308 GN=dgk PE=1 SV=1	1	dgk	0.166667	0.25	0.25	0.25	0.583333	0.25	0.333333	0.333333	1.33333	0	0	0	0	0.0833333	0	0	0	_
c836.a1.a1	sp|O32076|YUAG_BACSU	Uncharacterized protein YuaG OS=Bacillus subtilis (strain 168) OX=224308 GN=yuaG PE=4 SV=1	1	yuaG	0	0	0	0	0	0	0	0	_	0.037037	0	0.148148	0.037037	0.222222	0.222222	0.185185	0.222222	6
c837.a1.a1	sp|O34434|YDJG_BACSU	Uncharacterized protein YdjG OS=Bacillus subtilis (strain 168) OX=224308 GN=ydjG PE=4 SV=1	1	ydjG	0.294118	0.411765	0.294118	0.294118	0.117647	0	0.0588235	0.0588235	0.2	0	0	0.0588235	0	0	0	0	0	_
c838.a1.a1	sp|P94498|CYSH1_BACSU	Phosphoadenosine phosphosulfate reductase OS=Bacillus subtilis (strain 168) OX=224308 GN=cysH PE=2 SV=2	1	cysH	0	0	0	0	0	0	0	0	_	0.375	0	0.25	0.25	0.625	0.25	1.125	0.625	2.5
c839.a1.a1	sp|Q02114|LYTC_BACSU	N-acetylmuramoyl-L-alanine amidase LytC OS=Bacillus subtilis (strain 168) OX=224308 GN=lytC PE=1 SV=1	1	lytC	0.105263	0.315789	0.157895	0.157895	0	0	0	0	0	0.263158	0	0.105263	0.105263	0	0	0	0	0
c840.a1.a1	sp|P42236|KGSDH_BACSU	Alpha-ketoglutaric semialdehyde dehydrogenase OS=Bacillus subtilis (strain 168) OX=224308 GN=gucD PE=1 SV=1	1	gucD	0	0	0	0	0	0	0	0	_	0	0	0	0	0.227273	0.318182	0.181818	0.227273	_
c841.a1.a1	sp|P46344|PGPH_BACSU	Cyclic-di-AMP phosphodiesterase PgpH OS=Bacillus subtilis (strain 168) OX=224308 GN=pgpH PE=3 SV=2	1	pgpH	0	0.0909091	0.0454545	0.0454545	0.0454545	0	0	0	0	0.0909091	0	0.0454545	0.0454545	0.0909091	0.136364	0.136364	0.136364	3
c842.a1.a1	sp|P42065|APPF_BACSU	Oligopeptide transport ATP-binding protein AppF OS=Bacillus subtilis (strain 168) OX=224308 GN=appF PE=3 SV=2	1	appF	0	0	0	0	0	0	0	0	_	0.294118	0	0.352941	0.294118	0	0	0	0	0
c843.a1.a1	sp|O05252|YUFN_BACSU	Uncharacterized lipoprotein YufN OS=Bacillus subtilis (strain 168) OX=224308 GN=yufN PE=3 SV=2	1	yufN	0	0	0	0	0	0	0	0	_	0.166667	0.0555556	0.333333	0.166667	0	0	0	0	0
c844.a1.a1	sp|P32081|CSPB_BACSU	Cold shock protein CspB OS=Bacillus subtilis (strain 168) OX=224308 GN=cspB PE=1 SV=1	1	cspB	3	2.66667	2.66667	2.66667	2.66667	2.66667	3	2.66667	1	2.33333	1.66667	2.66667	2.33333	2	2	2.33333	2	0.857143
c845.a1.a1	sp|P28599|CH10_BACSU	10 kDa chaperonin OS=Bacillus subtilis (strain 168) OX=224308 GN=groS PE=1 SV=2	1	groS	1	1	1	1	1	0.666667	1.16667	1	1	1	0.5	1	1	0.833333	1	0.833333	0.833333	0.833333
c846.a1.a1	sp|P39156|YWLF_BACSU	Putative sugar phosphate isomerase YwlF OS=Bacillus subtilis (strain 168) OX=224308 GN=ywlF PE=2 SV=1	1	ywlF	0.714286	1	0.857143	0.857143	0.714286	0.714286	0.571429	0.714286	0.833333	1	0	1.14286	1	1.14286	1	1.14286	1.14286	1.14286
c847.a1.a1	sp|C0H3V2|PTMA_BACSU	Mannitol-specific phosphotransferase enzyme IIA component OS=Bacillus subtilis (strain 168) OX=224308 GN=mtlF PE=1 SV=1	1	mtlF	2	1.5	2	2	1.5	1.25	1.5	1.5	0.75	1.25	0.5	1.25	1.25	1.25	1.25	0.75	1.25	1
c848.a1.a1	sp|O34876|FTSX_BACSU	Cell division protein FtsX OS=Bacillus subtilis (strain 168) OX=224308 GN=ftsX PE=1 SV=1	1	ftsX	0.857143	1	0.857143	0.857143	1	0.857143	0.714286	0.857143	1	0.571429	0.428571	0.571429	0.571429	0.714286	0.714286	0.714286	0.714286	1.25
c849.a1.a1	sp|P42955|YSLB_BACSU	Uncharacterized protein YslB OS=Bacillus subtilis (strain 168) OX=224308 GN=yslB PE=1 SV=1	1	yslB	1.25	1.75	1	1.25	1.5	1	1.5	1.5	1.2	1.25	0.5	1.25	1.25	1.75	1.5	1.25	1.5	1.2
c850.a1.a1	sp|O31728|SEPF_BACSU	Cell division protein SepF OS=Bacillus subtilis (strain 168) OX=224308 GN=sepF PE=1 SV=3	1	sepF	0.857143	0.857143	1	0.857143	0.857143	1	1	1	1.16667	0.428571	0.571429	0.714286	0.571429	0.571429	0.285714	0.428571	0.428571	0.75
c851.a1.a1	sp|P39593|THIM_BACSU	Hydroxyethylthiazole kinase OS=Bacillus subtilis (strain 168) OX=224308 GN=thiM PE=1 SV=1	1	thiM	0.4	0.5	0.6	0.5	0.6	0.3	0.5	0.5	1	0.6	0.2	0.6	0.6	0.6	0.6	0.5	0.6	1
c852.a1.a1	sp|O31509|YEEI_BACSU	Probable transcriptional regulatory protein YeeI OS=Bacillus subtilis (strain 168) OX=224308 GN=yeeI PE=3 SV=3	1	yeeI	1.25	1.25	1.5	1.25	1.5	1.75	1	1.5	1.2	0.75	0.5	1.5	0.75	1.25	1	1.25	1.25	1.66667
c853.a1.a1	sp|Q01466|MREC_BACSU	Cell shape-determining protein MreC OS=Bacillus subtilis (strain 168) OX=224308 GN=mreC PE=1 SV=3	1	mreC	0.666667	0.583333	0.666667	0.666667	0.583333	0.583333	0.5	0.583333	0.875	0.333333	0	0.25	0.25	0.25	0.25	0.166667	0.25	1
c854.a1.a1	sp|Q01625|MISCA_BACSU	Membrane protein insertase MisCA OS=Bacillus subtilis (strain 168) OX=224308 GN=misCA PE=1 SV=2	1	misCA	0.666667	0.666667	0.666667	0.666667	0.777778	0.666667	0.666667	0.666667	1	0.111111	0	0.555556	0.111111	0.444444	0.333333	0.555556	0.444444	4
c855.a1.a1	sp|P54170|YPHP_BACSU	UPF0403 protein YphP OS=Bacillus subtilis (strain 168) OX=224308 GN=yphP PE=1 SV=1	1	yphP	0.625	0.375	0.875	0.625	0.875	0.625	0.875	0.875	1.4	0.5	0.125	0.625	0.5	0.5	0.375	0.375	0.375	0.75
c856.a1.a1	sp|O34521|PTWCB_BACSU	PTS system N-acetylglucosamine-specific EIICB component OS=Bacillus subtilis (strain 168) OX=224308 GN=nagP PE=2 SV=1	1	nagP	0.375	0.5	0.375	0.375	0.75	0.75	0.875	0.75	2	0.25	0.25	0.375	0.25	0.75	0.625	0.625	0.625	2.5
c857.a1.a1	sp|O34607|SDHAA_BACSU	Probable L-serine dehydratase, alpha chain OS=Bacillus subtilis (strain 168) OX=224308 GN=sdaAA PE=3 SV=1	1	sdaAA	0.272727	0.363636	0.363636	0.363636	0.454545	0.363636	0.454545	0.454545	1.25	0.363636	0.363636	0.272727	0.363636	0.363636	0.545455	0.454545	0.454545	1.25
c858.a1.a1	sp|O32114|DAPF_BACSU	Diaminopimelate epimerase OS=Bacillus subtilis (strain 168) OX=224308 GN=dapF PE=3 SV=1	1	dapF	0.5	0.375	0.5	0.5	0.625	0.5	0.375	0.5	1	0.625	0.25	0.625	0.625	0.75	0.625	0.5	0.625	1
c859.a1.a1	sp|P15874|GRPE_BACSU	Protein GrpE OS=Bacillus subtilis (strain 168) OX=224308 GN=grpE PE=1 SV=3	1	grpE	0.833333	0.833333	0.666667	0.833333	1	0.5	1	1	1.2	0.666667	0.5	0.5	0.5	0.666667	0.5	0.666667	0.666667	1.33333
c860.a1.a1	sp|P39579|DLTC_BACSU	D-alanyl carrier protein OS=Bacillus subtilis (strain 168) OX=224308 GN=dltC PE=1 SV=1	1	dltC	2	1.66667	2.33333	2	1.66667	1.66667	1	1.66667	0.833333	1	0.666667	1.66667	1	0.666667	1	1.33333	1	1
c861.a1.a1	sp|P80643|ACP_BACSU	Acyl carrier protein OS=Bacillus subtilis (strain 168) OX=224308 GN=acpA PE=1 SV=1	1	acpA	1.66667	1	2.33333	1.66667	2	1.33333	2.66667	2	1.2	1.33333	0.666667	0.666667	0.666667	0.333333	1.33333	0.666667	0.666667	1
c862.a1.a1	sp|O34457|MOAB_BACSU	Molybdenum cofactor biosynthesis protein B OS=Bacillus subtilis (strain 168) OX=224308 GN=moaB PE=3 SV=1	1	moaB	0.333333	0.444444	0.444444	0.444444	0.444444	0.333333	0.444444	0.444444	1	0.444444	0.111111	0.666667	0.444444	0.555556	0.555556	0.555556	0.555556	1.25
c863.a1.a1	sp|Q45065|YNET_BACSU	Uncharacterized protein YneT OS=Bacillus subtilis (strain 168) OX=224308 GN=yneT PE=4 SV=1	1	yneT	0.25	0.25	0.25	0.25	0.5	0.25	0.25	0.25	1	1.75	0.75	1.75	1.75	2	1.5	1.5	1.5	0.857143
c864.a1.a1	sp|P54460|PRMA_BACSU	Ribosomal protein L11 methyltransferase OS=Bacillus subtilis (strain 168) OX=224308 GN=prmA PE=3 SV=2	1	prmA	0.857143	0.571429	0.714286	0.714286	1.14286	1.14286	0.857143	1.14286	1.6	0.285714	0	0.285714	0.285714	0.142857	0.285714	0.142857	0.142857	0.5
c865.a1.a1	sp|O32033|URK_BACSU	Uridine kinase OS=Bacillus subtilis (strain 168) OX=224308 GN=udk PE=3 SV=1	1	udk	0.555556	0.777778	0.666667	0.666667	0.666667	0.555556	0.555556	0.555556	0.833333	0	0	0.222222	0	0.333333	0.222222	0.333333	0.333333	_
c866.a1.a1	sp|P32731|RBFA_BACSU	Ribosome-binding factor A OS=Bacillus subtilis (strain 168) OX=224308 GN=rbfA PE=3 SV=1	1	rbfA	0.5	1	0.833333	0.833333	0.833333	1	0.666667	0.833333	1	0.5	0.166667	0.5	0.5	0.5	0.5	0.333333	0.5	1
c867.a1.a1	sp|O07001|YVDT_BACSU	Uncharacterized HTH-type transcriptional regulator YvdT OS=Bacillus subtilis (strain 168) OX=224308 GN=yvdT PE=1 SV=1	1	yvdT	0.3	0.4	0.5	0.4	0.3	0.1	0.3	0.3	0.75	0.4	0.1	0.6	0.4	0.5	0.3	0.3	0.3	0.75
c868.a1.a1	sp|O34527|CYMR_BACSU	HTH-type transcriptional regulator CymR OS=Bacillus subtilis (strain 168) OX=224308 GN=cymR PE=1 SV=2	1	cymR	0.8	0.6	1.2	0.8	0.8	0.8	0.8	0.8	1	0.8	0	0.6	0.6	0.8	0.8	0.6	0.8	1.33333
c869.a1.a1	sp|P94420|YCLP_BACSU	Petrobactin import ATP-binding protein YclP OS=Bacillus subtilis (strain 168) OX=224308 GN=yclP PE=1 SV=1	1	yclP	0.5	0.5	0.5	0.5	0.6	0.6	0.5	0.6	1.2	0.2	0	0.2	0.2	0.2	0.2	0.3	0.2	1
c870.a1.a1	sp|P39586|YWBC_BACSU	Uncharacterized protein YwbC OS=Bacillus subtilis (strain 168) OX=224308 GN=ywbC PE=3 SV=1	1	ywbC	0.4	0.8	0.2	0.4	0.8	1	1	1	2.5	0.8	0.2	1	0.8	0.8	0.8	0.6	0.8	1
c871.a1.a1	sp|P70996|YWHD_BACSU	Uncharacterized protein YwhD OS=Bacillus subtilis (strain 168) OX=224308 GN=ywhD PE=4 SV=1	1	ywhD	0.25	0.5	0.625	0.5	0.25	0.625	0.25	0.25	0.5	0.5	0	0.375	0.375	0.5	0.625	0.625	0.625	1.66667
c872.a1.a1	sp|O07521|YHAM_BACSU	3'-5' exoribonuclease YhaM OS=Bacillus subtilis (strain 168) OX=224308 GN=yhaM PE=1 SV=1	1	yhaM	0.461538	0.153846	0.461538	0.461538	0.307692	0.384615	0.384615	0.384615	0.833333	0.153846	0	0.230769	0.153846	0.230769	0.153846	0.153846	0.153846	1
c873.a1.a1	sp|P42956|PTMCB_BACSU	PTS system mannitol-specific EIICB component OS=Bacillus subtilis (strain 168) OX=224308 GN=mtlA PE=3 SV=4	1	mtlA	0.875	0.875	0.875	0.875	0.25	0.5	0.5	0.5	0.571429	0.125	0	0.125	0.125	0.375	0.25	0.25	0.25	2
c874.a1.a1	sp|P37522|SOJ_BACSU	Sporulation initiation inhibitor protein Soj OS=Bacillus subtilis (strain 168) OX=224308 GN=soj PE=1 SV=1	1	soj	0.25	0.25	0.375	0.25	0.25	0.125	0.5	0.25	1	0.75	0	0.5	0.5	0.375	0.5	0.875	0.5	1
c875.a1.a1	sp|O31657|HTPX_BACSU	Protease HtpX homolog OS=Bacillus subtilis (strain 168) OX=224308 GN=htpX PE=3 SV=1	1	htpX	0.333333	0.333333	0.333333	0.333333	1	1	1	1	3	0.166667	0	0.333333	0.166667	0.666667	0.5	0.5	0.5	3
c876.a1.a1	sp|O34667|LUXS_BACSU	S-ribosylhomocysteine lyase OS=Bacillus subtilis (strain 168) OX=224308 GN=luxS PE=1 SV=1	1	luxS	0.333333	0.333333	0.333333	0.333333	0.666667	0.333333	0.166667	0.333333	1	0.833333	0.166667	0.666667	0.666667	0.833333	0.666667	0.833333	0.833333	1.25
c877.a1.a1	sp|Q9R9I1|HTRB_BACSU	Serine protease Do-like HtrB OS=Bacillus subtilis (strain 168) OX=224308 GN=htrB PE=2 SV=1	1	htrB	0.4	0.3	0.2	0.3	0.4	0.2	0.3	0.3	1	0.3	0.1	0.3	0.3	0.3	0.4	0.4	0.4	1.33333
c878.a1.a1	sp|O32115|YUTK_BACSU	Uncharacterized transporter YutK OS=Bacillus subtilis (strain 168) OX=224308 GN=yutK PE=3 SV=1	1	yutK	0.777778	0.888889	0.777778	0.777778	0.555556	0.444444	0.444444	0.444444	0.571429	0	0	0	0	0	0	0	0	_
c879.a1.a1	sp|O32023|YQZC_BACSU	Uncharacterized protein YqzC OS=Bacillus subtilis (strain 168) OX=224308 GN=yqzC PE=3 SV=2	1	yqzC	0.75	0.75	1.25	0.75	1	1.25	1.25	1.25	1.66667	0.25	0	0.5	0.25	0.25	0.5	0.75	0.5	2
c880.a1.a1	sp|O34779|PRPC_BACSU	Protein phosphatase PrpC OS=Bacillus subtilis (strain 168) OX=224308 GN=prpC PE=1 SV=1	1	prpC	0.3	0.2	0.4	0.3	0.6	0.2	0.3	0.3	1	0.2	0.1	0.2	0.2	0.3	0.3	0.2	0.3	1.5
c881.a1.a1	sp|P39615|UNG_BACSU	Uracil-DNA glycosylase OS=Bacillus subtilis (strain 168) OX=224308 GN=ung PE=1 SV=1	1	ung	0.363636	0.181818	0.272727	0.272727	0.363636	0.272727	0.363636	0.363636	1.33333	0.181818	0	0.272727	0.181818	0.272727	0.181818	0.272727	0.272727	1.5
c882.a1.a1	sp|P39766|PYRP_BACSU	Uracil permease OS=Bacillus subtilis (strain 168) OX=224308 GN=pyrP PE=1 SV=2	1	pyrP	0.111111	0.333333	0.222222	0.222222	0.222222	0.333333	0.111111	0.222222	1	0.333333	0	0.333333	0.333333	0.444444	0.555556	0.555556	0.555556	1.66667
c883.a1.a1	sp|P42105|YXAF_BACSU	Uncharacterized HTH-type transcriptional regulator YxaF OS=Bacillus subtilis (strain 168) OX=224308 GN=yxaF PE=1 SV=2	1	yxaF	0.714286	0.428571	0.857143	0.714286	0.857143	1	0.714286	0.857143	1.2	0	0	0	0	0	0	0	0	_
c884.a1.a1	sp|P06534|SP0A_BACSU	Stage 0 sporulation protein A OS=Bacillus subtilis (strain 168) OX=224308 GN=spo0A PE=1 SV=1	1	spo0A	0.272727	0.0909091	0.181818	0.181818	0.181818	0.272727	0.272727	0.272727	1.5	0.363636	0	0.181818	0.181818	0.272727	0.363636	0.363636	0.363636	2
c885.a1.a1	sp|Q01463|MINC_BACSU	Septum site-determining protein MinC OS=Bacillus subtilis (strain 168) OX=224308 GN=minC PE=1 SV=1	1	minC	0.454545	0.363636	0.454545	0.454545	0.272727	0.272727	0.272727	0.272727	0.6	0.0909091	0	0.181818	0.0909091	0.0909091	0.0909091	0.181818	0.0909091	1
c886.a1.a1	sp|O32091|PNCA_BACSU	Uncharacterized isochorismatase family protein PncA OS=Bacillus subtilis (strain 168) OX=224308 GN=pncA PE=3 SV=1	1	pncA	0.142857	0.142857	0.285714	0.142857	0.428571	0.285714	0.285714	0.285714	2	0.285714	0	0.428571	0.285714	0.714286	0.714286	0.428571	0.714286	2.5
c887.a1.a1	sp|O34725|YJHA_BACSU	Uncharacterized lipoprotein YjhA OS=Bacillus subtilis (strain 168) OX=224308 GN=yjhA PE=1 SV=1	1	yjhA	0.125	0	0	0	0.625	0.375	0.625	0.625	_	0	0	0	0	0.5	0.625	0.75	0.625	_
c888.a1.a1	sp|O34987|PBUG_BACSU	Guanine/hypoxanthine permease PbuG OS=Bacillus subtilis (strain 168) OX=224308 GN=pbuG PE=1 SV=1	1	pbuG	1	1	1	1	1	1	1	1	1	0.333333	0.333333	0.333333	0.333333	1	1	0.666667	1	3
c889.a1.a1	sp|O32099|BZRD_BACSU	Benzil reductase ((S)-benzoin forming) OS=Bacillus subtilis (strain 168) OX=224308 GN=yueD PE=3 SV=1	1	yueD	0.166667	0.166667	0.333333	0.166667	0.166667	0.166667	0.25	0.166667	1	0.166667	0	0.333333	0.166667	0.25	0.166667	0.166667	0.166667	1
c890.a1.a1	sp|P49938|FHUC_BACSU	Iron(3+)-hydroxamate import ATP-binding protein FhuC OS=Bacillus subtilis (strain 168) OX=224308 GN=fhuC PE=3 SV=1	1	fhuC	0.3	0.4	0.1	0.3	0.4	0.6	0.3	0.4	1.33333	0	0	0.1	0	0.2	0.1	0.3	0.2	_
c891.a1.a1	sp|O31677|QUEE_BACSU	7-carboxy-7-deazaguanine synthase OS=Bacillus subtilis (strain 168) OX=224308 GN=queE PE=1 SV=1	1	queE	0.454545	0.363636	0.272727	0.363636	0.454545	0.363636	0.363636	0.363636	1	0	0	0.0909091	0	0	0.0909091	0	0	_
c892.a1.a1	sp|P39158|CSPC_BACSU	Cold shock protein CspC OS=Bacillus subtilis (strain 168) OX=224308 GN=cspC PE=1 SV=1	1	cspC	1	0.75	0.5	0.75	0.5	0.5	1	0.5	0.666667	0.25	0.5	0.75	0.5	0.5	0.25	0.25	0.25	0.5
c893.a1.a1	sp|Q01620|JAG_BACSU	Protein jag OS=Bacillus subtilis (strain 168) OX=224308 GN=jag PE=4 SV=1	1	jag	0.357143	0.285714	0.285714	0.285714	0.285714	0.142857	0.285714	0.285714	1	0.0714286	0	0.0714286	0.0714286	0.0714286	0	0.0714286	0.0714286	1
c894.a1.a1	sp|O31767|YMFI_BACSU	Uncharacterized oxidoreductase YmfI OS=Bacillus subtilis (strain 168) OX=224308 GN=ymfI PE=3 SV=2	1	ymfI	0.363636	0.272727	0.454545	0.363636	0.363636	0.181818	0.363636	0.363636	1	0	0	0.0909091	0	0	0.181818	0.0909091	0.0909091	_
c895.a1.a1	sp|O34569|YOAA_BACSU	Uncharacterized N-acetyltransferase YoaA OS=Bacillus subtilis (strain 168) OX=224308 GN=yoaA PE=3 SV=2	1	yoaA	0	0	0	0	0	0	0	0	_	0.714286	0	0.857143	0.714286	1	0.857143	0.285714	0.857143	1.2
c896.a1.a1	sp|O32036|TRMR_BACSU	tRNA 5-hydroxyuridine methyltransferase OS=Bacillus subtilis (strain 168) OX=224308 GN=trmR PE=1 SV=1	1	trmR	0.5	0.375	0.375	0.375	0.5	0.5	0.375	0.5	1.33333	0.125	0	0	0	0.125	0.125	0.125	0.125	_
c897.a1.a1	sp|O34718|IOLT_BACSU	Major myo-inositol transporter IolT OS=Bacillus subtilis (strain 168) OX=224308 GN=iolT PE=2 SV=1	1	iolT	0	0	0	0	0	0	0	0	_	0.571429	0.285714	0.428571	0.428571	0.714286	0.857143	0.714286	0.714286	1.66667
c898.a1.a1	sp|O32068|YTZG_BACSU	Uncharacterized RNA pseudouridine synthase YtzG OS=Bacillus subtilis (strain 168) OX=224308 GN=ytzG PE=3 SV=2	1	ytzG	0.153846	0.384615	0.307692	0.307692	0.384615	0.307692	0.0769231	0.307692	1	0	0	0	0	0.153846	0.0769231	0	0.0769231	_
c899.a1.a1	sp|P68575|SCP1_BACSU	SPbeta prophage-derived stress response protein SCP1 OS=Bacillus subtilis (strain 168) OX=224308 GN=yorD PE=1 SV=1	1	yorD	0.4	0.4	0.2	0.4	0.2	0	0.2	0.2	0.5	1.2	0.4	1	1	0.2	0.2	0.4	0.2	0.2
c900.a1.a1	sp|P94541|RNH3_BACSU	Ribonuclease HIII OS=Bacillus subtilis (strain 168) OX=224308 GN=rnhC PE=1 SV=2	1	rnhC	0.416667	0.166667	0.25	0.25	0.25	0.25	0.166667	0.25	1	0	0	0	0	0.166667	0.0833333	0.25	0.166667	_
c901.a1.a1	sp|P37524|NOC_BACSU	Nucleoid occlusion protein OS=Bacillus subtilis (strain 168) OX=224308 GN=noc PE=1 SV=1	1	noc	0.3125	0.1875	0.125	0.1875	0.1875	0.125	0.25	0.1875	1	0	0	0.0625	0	0.0625	0.0625	0.0625	0.0625	_
c902.a1.a1	sp|O31635|YJCM_BACSU	Uncharacterized protein YjcM OS=Bacillus subtilis (strain 168) OX=224308 GN=yjcM PE=3 SV=1	1	yjcM	0.333333	0.277778	0.388889	0.333333	0	0	0	0	0	0.0555556	0	0.166667	0.0555556	0	0	0	0	0
c903.a1.a1	sp|O31853|YOJK_BACSU	Uncharacterized UDP-glucosyltransferase YojK OS=Bacillus subtilis (strain 168) OX=224308 GN=yojK PE=3 SV=2	1	yojK	0.0588235	0.0588235	0.0588235	0.0588235	0.117647	0.117647	0.0588235	0.117647	2	0.117647	0	0.0588235	0.0588235	0.176471	0.235294	0.235294	0.235294	4
c904.a1.a1	sp|O32188|YUSV_BACSU	Probable siderophore transport system ATP-binding protein YusV OS=Bacillus subtilis (strain 168) OX=224308 GN=yusV PE=1 SV=1	1	yusV	0.2	0.4	0.3	0.3	0.2	0.5	0.3	0.3	1	0.1	0	0	0	0.1	0.1	0	0.1	_
c905.a1.a1	sp|O34468|YLBP_BACSU	Uncharacterized N-acetyltransferase YlbP OS=Bacillus subtilis (strain 168) OX=224308 GN=ylbP PE=1 SV=2	1	ylbP	0	0	0	0	0	0	0	0	_	0.285714	0.142857	0.571429	0.285714	0.714286	0.714286	0.714286	0.714286	2.5
c906.a1.a1	sp|O34678|YTBE_BACSU	Uncharacterized oxidoreductase YtbE OS=Bacillus subtilis (strain 168) OX=224308 GN=ytbE PE=1 SV=1	1	ytbE	0.153846	0.153846	0.153846	0.153846	0.230769	0.230769	0.230769	0.230769	1.5	0.0769231	0	0.0769231	0.0769231	0.0769231	0.153846	0.153846	0.153846	2
c907.a1.a1	sp|O31850|YOJN_BACSU	Uncharacterized protein YojN OS=Bacillus subtilis (strain 168) OX=224308 GN=yojN PE=3 SV=1	1	yojN	0.5	0.375	0.25	0.375	0.5	0.25	0.375	0.375	1	0	0	0	0	0.125	0.125	0.125	0.125	_
c908.a1.a1	sp|O32001|YOKF_BACSU	SPbeta prophage-derived endonuclease YokF OS=Bacillus subtilis (strain 168) OX=224308 GN=yokF PE=1 SV=1	1	yokF	0.277778	0.277778	0.333333	0.277778	0.111111	0.111111	0.0555556	0.111111	0.4	0	0	0	0	0	0	0	0	_
c909.a1.a1	sp|P11469|YSMA_BACSU	Uncharacterized protein YsmA OS=Bacillus subtilis (strain 168) OX=224308 GN=ysmA PE=4 SV=1	1	ysmA	0.142857	0.285714	0.142857	0.142857	0	0	0	0	0	0.857143	0.285714	0.571429	0.571429	0.285714	0.428571	0	0.285714	0.5
c910.a1.a1	sp|P35164|RESE_BACSU	Sensor histidine kinase ResE OS=Bacillus subtilis (strain 168) OX=224308 GN=resE PE=1 SV=1	1	resE	0.153846	0.153846	0.153846	0.153846	0.0769231	0.115385	0.115385	0.115385	0.75	0	0	0.0384615	0	0	0	0	0	_
c911.a1.a1	sp|P35165|SIGX_BACSU	ECF RNA polymerase sigma factor SigX OS=Bacillus subtilis (strain 168) OX=224308 GN=sigX PE=1 SV=2	1	sigX	0.444444	0.444444	0.444444	0.444444	0.333333	0.333333	0.333333	0.333333	0.75	0	0	0	0	0	0	0	0	_
c912.a1.a1	sp|P39759|YKQA_BACSU	Putative gamma-glutamylcyclotransferase YkqA OS=Bacillus subtilis (strain 168) OX=224308 GN=ykqA PE=1 SV=1	1	ykqA	0.133333	0.133333	0.0666667	0.133333	0	0	0	0	0	0.266667	0	0.333333	0.266667	0.2	0.2	0.0666667	0.2	0.75
c913.a1.a1	sp|P54521|EX7L_BACSU	Exodeoxyribonuclease 7 large subunit OS=Bacillus subtilis (strain 168) OX=224308 GN=xseA PE=3 SV=2	1	xseA	0.166667	0.125	0.208333	0.166667	0.0833333	0.208333	0.0416667	0.0833333	0.5	0	0	0	0	0	0	0	0	_
c914.a1.a1	sp|O06724|YISK_BACSU	Uncharacterized protein YisK OS=Bacillus subtilis (strain 168) OX=224308 GN=yisK PE=2 SV=1	1	yisK	0	0	0	0	0	0	0	0	_	0.2	0	0.2	0.2	0.333333	0.2	0.333333	0.333333	1.66667
c915.a1.a1	sp|O34809|YCEG_BACSU	Uncharacterized protein YceG OS=Bacillus subtilis (strain 168) OX=224308 GN=yceG PE=4 SV=1	1	yceG	0.0344828	0.0689655	0.0689655	0.0689655	0	0.0689655	0.0344828	0.0344828	0.5	0.0344828	0	0.103448	0.0344828	0.0689655	0.103448	0.0689655	0.0689655	2
c916.a1.a1	sp|P23447|FLIF_BACSU	Flagellar M-ring protein OS=Bacillus subtilis (strain 168) OX=224308 GN=fliF PE=3 SV=2	1	fliF	0.157895	0.210526	0.157895	0.157895	0	0	0	0	0	0.105263	0	0.105263	0.105263	0.157895	0.0526316	0.0526316	0.0526316	0.5
c917.a1.a1	sp|P25814|RNPA_BACSU	Ribonuclease P protein component OS=Bacillus subtilis (strain 168) OX=224308 GN=rnpA PE=1 SV=2	1	rnpA	0.333333	0.833333	0.666667	0.666667	0.5	0.333333	0.333333	0.333333	0.5	0	0	0	0	0	0	0	0	_
c918.a1.a1	sp|P54421|LYTE_BACSU	Probable peptidoglycan endopeptidase LytE OS=Bacillus subtilis (strain 168) OX=224308 GN=lytE PE=1 SV=1	1	lytE	0.142857	0.285714	0.142857	0.142857	0.214286	0.214286	0.285714	0.214286	1.5	0	0	0	0	0	0	0	0	_
c919.a1.a1	sp|P54552|P5CR2_BACSU	Pyrroline-5-carboxylate reductase 2 OS=Bacillus subtilis (strain 168) OX=224308 GN=proI PE=3 SV=1	1	proI	0.0769231	0.153846	0.153846	0.153846	0.384615	0.384615	0.230769	0.384615	2.5	0	0	0	0	0	0	0	0	_
c920.a1.a1	sp|O34341|YEBC_BACSU	Uncharacterized protein YebC OS=Bacillus subtilis (strain 168) OX=224308 GN=yebC PE=4 SV=2	1	yebC	0.333333	0.5	0.333333	0.333333	0.333333	0.833333	0.5	0.5	1.5	0	0	0	0	0	0	0	0	_
c921.a1.a1	sp|P28612|MOTB_BACSU	Motility protein B OS=Bacillus subtilis (strain 168) OX=224308 GN=motB PE=3 SV=1	1	motB	0.272727	0.272727	0.181818	0.272727	0	0	0	0	0	0.272727	0	0.545455	0.272727	0	0	0	0	0
c922.a1.a1	sp|P54592|YHCH_BACSU	Uncharacterized ABC transporter ATP-binding protein YhcH OS=Bacillus subtilis (strain 168) OX=224308 GN=yhcH PE=3 SV=1	1	yhcH	0.285714	0.428571	0.142857	0.285714	0.214286	0.0714286	0.0714286	0.0714286	0.25	0	0	0	0	0	0	0	0	_
c923.a1.a1	sp|O06490|YETN_BACSU	Uncharacterized protein YetN OS=Bacillus subtilis (strain 168) OX=224308 GN=yetN PE=4 SV=1	1	yetN	0.105263	0.157895	0.157895	0.157895	0.157895	0.157895	0.105263	0.157895	1	0	0	0	0	0	0	0	0	_
c924.a1.a1	sp|O34808|UXAC_BACSU	Uronate isomerase OS=Bacillus subtilis (strain 168) OX=224308 GN=uxaC PE=2 SV=1	1	uxaC	0	0	0.0454545	0	0	0	0	0	_	0	0	0	0	0.272727	0.227273	0.181818	0.227273	_
c925.a1.a1	sp|P39738|FLID_BACSU	Flagellar hook-associated protein 2 OS=Bacillus subtilis (strain 168) OX=224308 GN=fliD PE=1 SV=2	1	fliD	0.285714	0.142857	0.190476	0.190476	0	0	0.047619	0	0	0.047619	0	0.047619	0.047619	0	0	0	0	0
c926.a1.a1	sp|O05519|YDIF_BACSU	Uncharacterized ABC transporter ATP-binding protein YdiF OS=Bacillus subtilis (strain 168) OX=224308 GN=ydiF PE=3 SV=2	1	ydiF	0.166667	0.125	0.0416667	0.125	0.0833333	0.0833333	0	0.0833333	0.666667	0	0	0.0833333	0	0.0416667	0	0	0	_
c927.a1.a1	sp|O08336|CYPB_BACSU	Bifunctional cytochrome P450/NADPH--P450 reductase 2 OS=Bacillus subtilis (strain 168) OX=224308 GN=cypB PE=1 SV=1	1	cypB	0	0.0169492	0.0169492	0.0169492	0.0169492	0.0338983	0	0.0169492	1	0	0	0	0	0.0508475	0.0508475	0.0677966	0.0508475	_
c928.a1.a1	sp|P23445|FLII_BACSU	Flagellum-specific ATP synthase OS=Bacillus subtilis (strain 168) OX=224308 GN=fliI PE=3 SV=2	1	fliI	0.047619	0.047619	0.047619	0.047619	0	0	0	0	0	0.0952381	0	0.190476	0.0952381	0.047619	0.0952381	0.142857	0.0952381	1
c929.a1.a1	sp|P40747|YUXG_BACSU	Uncharacterized oxidoreductase YuxG OS=Bacillus subtilis (strain 168) OX=224308 GN=yuxG PE=3 SV=2	1	yuxG	0.0540541	0.0810811	0.0810811	0.0810811	0.0540541	0.0540541	0	0.0540541	0.666667	0	0	0.0540541	0	0	0	0.027027	0	_
c930.a1.a1	sp|P08495|AK2_BACSU	Aspartokinase 2 OS=Bacillus subtilis (strain 168) OX=224308 GN=lysC PE=1 SV=2	1	lysC	0.0454545	0.136364	0.136364	0.136364	0.0909091	0.0454545	0.136364	0.0909091	0.666667	0	0	0	0	0	0	0	0	_
c931.a1.a1	sp|P46905|YCCK_BACSU	Uncharacterized oxidoreductase YccK OS=Bacillus subtilis (strain 168) OX=224308 GN=yccK PE=3 SV=2	1	yccK	0	0	0	0	0	0	0	0	_	0.0769231	0	0.384615	0.0769231	0.0769231	0.230769	0.230769	0.230769	3
c932.a1.a1	sp|P26908|RL21_BACSU	50S ribosomal protein L21 OS=Bacillus subtilis (strain 168) OX=224308 GN=rplU PE=1 SV=1	1	rplU	2	1.33333	1.66667	1.66667	1.33333	1.33333	1.66667	1.33333	0.8	1	1	1.33333	1	1	1.33333	1	1	1
c933.a1.a1	sp|O34589|FLAW_BACSU	Probable flavodoxin 2 OS=Bacillus subtilis (strain 168) OX=224308 GN=ykuP PE=3 SV=2	1	ykuP	1.25	1.75	1.5	1.5	2	2	1.75	2	1.33333	1.5	0.75	1.25	1.25	2	2	2	2	1.6
c934.a1.a1	sp|P54574|FUR_BACSU	Ferric uptake regulation protein OS=Bacillus subtilis (strain 168) OX=224308 GN=fur PE=1 SV=2	1	fur	1	0.833333	0.666667	0.833333	0.833333	0.666667	1	0.833333	1	1	0.5	1	1	0.666667	1	1	1	1
c935.a1.a1	sp|P37550|ISPE_BACSU	4-diphosphocytidyl-2-C-methyl-D-erythritol kinase OS=Bacillus subtilis (strain 168) OX=224308 GN=ispE PE=3 SV=1	1	ispE	0.416667	0.416667	0.5	0.416667	0.416667	0.416667	0.416667	0.416667	1	0.25	0.166667	0.416667	0.25	0.416667	0.333333	0.416667	0.416667	1.66667
c936.a1.a1	sp|P31080|LEXA_BACSU	LexA repressor OS=Bacillus subtilis (strain 168) OX=224308 GN=lexA PE=1 SV=1	1	lexA	1.25	1.25	0.5	1.25	1	1	1	1	0.8	1.25	0.25	1.75	1.25	1.25	1.5	1.5	1.5	1.2
c937.a1.a1	sp|P37470|PTH_BACSU	Peptidyl-tRNA hydrolase OS=Bacillus subtilis (strain 168) OX=224308 GN=spoVC PE=3 SV=1	1	spoVC	0.6	0.6	0.5	0.6	0.5	0.5	0.5	0.5	0.833333	0.4	0.2	0.4	0.4	0.3	0.4	0.3	0.3	0.75
c938.a1.a1	sp|P39070|CLPQ_BACSU	ATP-dependent protease subunit ClpQ OS=Bacillus subtilis (strain 168) OX=224308 GN=clpQ PE=1 SV=1	1	clpQ	1	1.2	1.2	1.2	0.6	0.8	0.6	0.6	0.5	1	0.4	0.6	0.6	0.8	1	0.8	0.8	1.33333
c939.a1.a1	sp|P37529|DCK_BACSU	Deoxyadenosine/deoxycytidine kinase OS=Bacillus subtilis (strain 168) OX=224308 GN=dck PE=1 SV=1	1	dck	0.444444	0.555556	0.666667	0.555556	0.666667	0.666667	0.666667	0.666667	1.2	0.222222	0.111111	0.222222	0.222222	0.555556	0.333333	0.333333	0.333333	1.5
c940.a1.a1	sp|O32119|YUTI_BACSU	Putative nitrogen fixation protein YutI OS=Bacillus subtilis (strain 168) OX=224308 GN=yutI PE=3 SV=1	1	yutI	0.666667	0.833333	0.833333	0.833333	0.666667	0.833333	0.833333	0.833333	1	0.666667	0.666667	0.5	0.666667	0.5	0.5	0.5	0.5	0.75
c941.a1.a1	sp|P21478|RS21_BACSU	30S ribosomal protein S21 OS=Bacillus subtilis (strain 168) OX=224308 GN=rpsU PE=1 SV=3	1	rpsU	1	1.33333	1.33333	1.33333	1.66667	1	1.33333	1.33333	1	1.66667	0	1	1	1.33333	1	2	1.33333	1.33333
c942.a1.a1	sp|P94504|YVRH_BACSU	Transcriptional regulatory protein YvrH OS=Bacillus subtilis (strain 168) OX=224308 GN=yvrH PE=3 SV=4	1	yvrH	0.714286	0.714286	0.714286	0.714286	0.714286	0.571429	0.571429	0.571429	0.8	0.571429	0	0.571429	0.571429	0.571429	0.285714	0.285714	0.285714	0.5
c943.a1.a1	sp|P54512|MNTR_BACSU	HTH-type transcriptional regulator MntR OS=Bacillus subtilis (strain 168) OX=224308 GN=mntR PE=1 SV=2	1	mntR	0.857143	0.714286	0.714286	0.714286	0.714286	0.571429	0.571429	0.571429	0.8	0.428571	0	0.285714	0.285714	0.571429	0.428571	0.285714	0.428571	1.5
c944.a1.a1	sp|P54523|DXS_BACSU	1-deoxy-D-xylulose-5-phosphate synthase OS=Bacillus subtilis (strain 168) OX=224308 GN=dxs PE=3 SV=1	1	dxs	0.333333	0.4	0.333333	0.333333	0.4	0.4	0.333333	0.4	1.2	0.133333	0	0.133333	0.133333	0.0666667	0.133333	0.0666667	0.0666667	0.5
c945.a1.a1	sp|P54571|MLEN_BACSU	Malate-2H(+)/Na(+)-lactate antiporter OS=Bacillus subtilis (strain 168) OX=224308 GN=mleN PE=1 SV=1	1	mleN	0.5	0.5	0.5	0.5	0.833333	0.666667	1	0.833333	1.66667	0.5	0.333333	0.5	0.5	0.5	0.5	0.5	0.5	1
c946.a1.a1	sp|O07542|YHEA_BACSU	UPF0342 protein YheA OS=Bacillus subtilis (strain 168) OX=224308 GN=yheA PE=1 SV=1	1	yheA	0.444444	0.444444	0.555556	0.444444	0.444444	0.333333	0.555556	0.444444	1	0.333333	0.111111	0.333333	0.333333	0.333333	0.222222	0.333333	0.333333	1
c947.a1.a1	sp|O31942|YONS_BACSU	SPbeta prophage-derived uncharacterized lipoprotein YonS OS=Bacillus subtilis (strain 168) OX=224308 GN=yonS PE=3 SV=1	1	yonS	0.833333	0.666667	0.666667	0.666667	0.5	0.666667	0.666667	0.666667	1	0.666667	0.333333	0.666667	0.666667	0.333333	0.166667	0.333333	0.333333	0.5
c948.a1.a1	sp|P37813|ATP6_BACSU	ATP synthase subunit a OS=Bacillus subtilis (strain 168) OX=224308 GN=atpB PE=1 SV=1	1	atpB	1.2	1.2	0.8	1.2	0.6	0.4	0.6	0.6	0.5	0.6	0.6	0.8	0.6	0.4	0.2	0.4	0.4	0.666667
c949.a1.a1	sp|P54471|TRMK_BACSU	tRNA (adenine(22)-N(1))-methyltransferase OS=Bacillus subtilis (strain 168) OX=224308 GN=trmK PE=1 SV=2	1	trmK	0.5	0.375	0.375	0.375	0.625	0.75	0.5	0.625	1.66667	0.125	0.125	0.25	0.125	0.5	0.375	0.375	0.375	3
c950.a1.a1	sp|P39141|NUPC_BACSU	Nucleoside permease NupC OS=Bacillus subtilis (strain 168) OX=224308 GN=nupC PE=2 SV=4	1	nupC	0.5	0.5	0.375	0.5	0.5	0.375	0.5	0.5	1	0.25	0.125	0.25	0.25	0.5	0.25	0.375	0.375	1.5
c951.a1.a1	sp|O07020|LUTA_BACSU	Lactate utilization protein A OS=Bacillus subtilis (strain 168) OX=224308 GN=lutA PE=1 SV=1	1	lutA	0.375	0.375	0.375	0.375	0.125	0.25	0.25	0.25	0.666667	0.5	0.25	0.625	0.5	0.625	0.25	0.375	0.375	0.75
c952.a1.a1	sp|P31113|MENG_BACSU	Demethylmenaquinone methyltransferase OS=Bacillus subtilis (strain 168) OX=224308 GN=menG PE=1 SV=1	1	menG	0.363636	0.454545	0.454545	0.454545	0.454545	0.363636	0.363636	0.363636	0.8	0.181818	0	0.181818	0.181818	0.181818	0.181818	0	0.181818	1
c953.a1.a1	sp|P54517|AROQ_BACSU	3-dehydroquinate dehydratase OS=Bacillus subtilis (strain 168) OX=224308 GN=yqhS PE=1 SV=1	1	yqhS	0.333333	0.5	0.333333	0.333333	0.333333	0	0.166667	0.166667	0.5	0.666667	0	0.833333	0.666667	0.666667	0.833333	1	0.833333	1.25
c954.a1.a1	sp|P56849|RL331_BACSU	50S ribosomal protein L33 1 OS=Bacillus subtilis (strain 168) OX=224308 GN=rpmGA PE=1 SV=2	1	rpmGA	5	5	3	5	4	4	6	4	0.8	0	0	0	0	1	3	2	2	_
c955.a1.a1	sp|O06975|WHIA_BACSU	Probable cell division protein WhiA OS=Bacillus subtilis (strain 168) OX=224308 GN=whiA PE=2 SV=1	1	whiA	0.166667	0.222222	0.166667	0.166667	0.166667	0.111111	0.111111	0.111111	0.666667	0.166667	0	0.222222	0.166667	0.166667	0.111111	0.166667	0.166667	1
c956.a1.a1	sp|P23970|MEND_BACSU	2-succinyl-5-enolpyruvyl-6-hydroxy-3-cyclohexene-1-carboxylate synthase OS=Bacillus subtilis (strain 168) OX=224308 GN=menD PE=1 SV=3	1	menD	0.107143	0.0714286	0.107143	0.107143	0.142857	0.142857	0.142857	0.142857	1.33333	0.0357143	0	0.107143	0.0357143	0.107143	0.0714286	0.107143	0.107143	3
c957.a1.a1	sp|P24281|YAAK_BACSU	Nucleoid-associated protein YaaK OS=Bacillus subtilis (strain 168) OX=224308 GN=yaaK PE=3 SV=1	1	yaaK	0.666667	0.666667	0.666667	0.666667	0.833333	0.333333	0.333333	0.333333	0.5	0	0	0.666667	0	0.333333	0.833333	0	0.333333	_
c958.a1.a1	sp|O05392|RUVA_BACSU	Holliday junction ATP-dependent DNA helicase RuvA OS=Bacillus subtilis (strain 168) OX=224308 GN=ruvA PE=3 SV=2	1	ruvA	0.714286	0.571429	0.571429	0.571429	0.571429	0.571429	0.571429	0.571429	1	0	0	0.285714	0	0.285714	0	0.285714	0.285714	_
c959.a1.a1	sp|O31535|YETH_BACSU	Uncharacterized protein YetH OS=Bacillus subtilis (strain 168) OX=224308 GN=yetH PE=4 SV=1	1	yetH	0.6	0	0.2	0.2	0.6	0.6	0.6	0.6	3	0.8	0	0.8	0.8	0.8	0.6	0.6	0.6	0.75
c960.a1.a1	sp|P37560|YABR_BACSU	Uncharacterized protein YabR OS=Bacillus subtilis (strain 168) OX=224308 GN=yabR PE=3 SV=1	1	yabR	0.75	0.5	1.25	0.75	0.75	0.75	0.75	0.75	1	0.5	0.5	0.5	0.5	0.5	0.5	0.5	0.5	1
c961.a1.a1	sp|P39914|YTXJ_BACSU	Uncharacterized protein YtxJ OS=Bacillus subtilis (strain 168) OX=224308 GN=ytxJ PE=4 SV=1	1	ytxJ	0.25	0	0.25	0.25	0.5	0	0.75	0.5	2	1	0.5	1	1	1.5	0.75	1.25	1.25	1.25
c962.a1.a1	sp|O34588|YKUJ_BACSU	Uncharacterized protein YkuJ OS=Bacillus subtilis (strain 168) OX=224308 GN=ykuJ PE=1 SV=1	1	ykuJ	1.5	1.25	0.75	1.25	1	0.5	1.25	1	0.8	0.25	0	0.5	0.25	0	0.25	0.25	0.25	1
c963.a1.a1	sp|O34452|YRRB_BACSU	TPR repeat-containing protein YrrB OS=Bacillus subtilis (strain 168) OX=224308 GN=yrrB PE=1 SV=1	1	yrrB	0.333333	0.222222	0.333333	0.333333	0.555556	0.222222	0.444444	0.444444	1.33333	0.222222	0	0.222222	0.222222	0.222222	0.222222	0.222222	0.222222	1
c964.a1.a1	sp|P46922|OPUAC_BACSU	Glycine betaine-binding protein OpuAC OS=Bacillus subtilis (strain 168) OX=224308 GN=opuAC PE=1 SV=1	1	opuAC	0.333333	0.333333	0.416667	0.333333	0.25	0.333333	0.25	0.25	0.75	0	0	0.0833333	0	0.0833333	0.0833333	0.25	0.0833333	_
c965.a1.a1	sp|P96603|DCTA_BACSU	C4-dicarboxylate transport protein OS=Bacillus subtilis (strain 168) OX=224308 GN=dctA PE=2 SV=1	1	dctA	0.272727	0.363636	0.363636	0.363636	0.0909091	0	0.0909091	0.0909091	0.25	0.181818	0	0.181818	0.181818	0.454545	0.272727	0.363636	0.363636	2
c966.a1.a1	sp|O31726|POLOX_BACSU	Polyphenol oxidase OS=Bacillus subtilis (strain 168) OX=224308 GN=ylmD PE=3 SV=1	1	ylmD	0.222222	0.222222	0.333333	0.222222	0.444444	0.222222	0.222222	0.222222	1	0.222222	0.111111	0.222222	0.222222	0.333333	0.333333	0.222222	0.333333	1.5
c967.a1.a1	sp|O32102|BESA_BACSU	Ferri-bacillibactin esterase BesA OS=Bacillus subtilis (strain 168) OX=224308 GN=besA PE=1 SV=2	1	besA	0.0909091	0.181818	0.0909091	0.0909091	0.181818	0.0909091	0.0909091	0.0909091	1	0.363636	0	0.363636	0.363636	0.363636	0.272727	0.454545	0.363636	1
c968.a1.a1	sp|O34470|YLBL_BACSU	Uncharacterized protein YlbL OS=Bacillus subtilis (strain 168) OX=224308 GN=ylbL PE=1 SV=2	1	ylbL	0.117647	0.294118	0.294118	0.294118	0.176471	0.0588235	0.0588235	0.0588235	0.2	0.117647	0	0.0588235	0.0588235	0.117647	0.176471	0.176471	0.176471	3
c969.a1.a1	sp|O31801|YNCF_BACSU	Probable deoxyuridine 5'-triphosphate nucleotidohydrolase YncF OS=Bacillus subtilis (strain 168) OX=224308 GN=yncF PE=1 SV=1	1	yncF	0.285714	0.285714	0.428571	0.285714	0.285714	0.285714	0.428571	0.285714	1	0.285714	0	0.428571	0.285714	0.428571	0.428571	0.285714	0.428571	1.5
c970.a1.a1	sp|O34921|YTOI_BACSU	Uncharacterized protein YtoI OS=Bacillus subtilis (strain 168) OX=224308 GN=ytoI PE=4 SV=1	1	ytoI	0.176471	0.176471	0.117647	0.176471	0.176471	0.117647	0.235294	0.176471	1	0	0	0.0588235	0	0.117647	0.235294	0.176471	0.176471	_
c971.a1.a1	sp|P54456|YQEK_BACSU	Uncharacterized protein YqeK OS=Bacillus subtilis (strain 168) OX=224308 GN=yqeK PE=4 SV=1	1	yqeK	0.363636	0.363636	0.363636	0.363636	0.363636	0.272727	0.272727	0.272727	0.75	0.181818	0	0.181818	0.181818	0.0909091	0	0	0	0
c972.a1.a1	sp|P94443|PADR_BACSU	Negative transcription regulator PadR OS=Bacillus subtilis (strain 168) OX=224308 GN=padR PE=4 SV=1	1	padR	0.166667	0.25	0.25	0.25	0.166667	0.166667	0.166667	0.166667	0.666667	0.25	0	0.166667	0.166667	0.166667	0.166667	0.333333	0.166667	1
c973.a1.a1	sp|P96711|ARAR_BACSU	Arabinose metabolism transcriptional repressor OS=Bacillus subtilis (strain 168) OX=224308 GN=araR PE=1 SV=3	1	araR	0.214286	0.285714	0.285714	0.285714	0.285714	0.285714	0.285714	0.285714	1	0.142857	0	0.0714286	0.0714286	0	0.0714286	0	0	0
c974.a1.a1	sp|O34375|MINJ_BACSU	Cell division topological determinant MinJ OS=Bacillus subtilis (strain 168) OX=224308 GN=minJ PE=1 SV=1	1	minJ	0.181818	0.363636	0.181818	0.181818	0.454545	0.272727	0.181818	0.272727	1.5	0.0909091	0.0909091	0	0.0909091	0.181818	0.181818	0.181818	0.181818	2
c975.a1.a1	sp|O35046|YOCD_BACSU	Putative carboxypeptidase YocD OS=Bacillus subtilis (strain 168) OX=224308 GN=yocD PE=3 SV=1	1	yocD	0.272727	0.181818	0.272727	0.272727	0.0909091	0.181818	0.0909091	0.0909091	0.333333	0.181818	0.0909091	0.363636	0.181818	0.0909091	0.181818	0.363636	0.181818	1
c976.a1.a1	sp|P71043|YWNH_BACSU	Putative phosphinothricin acetyltransferase YwnH OS=Bacillus subtilis (strain 168) OX=224308 GN=ywnH PE=1 SV=1	1	ywnH	0.285714	0.285714	0.285714	0.285714	0.428571	0.285714	0.285714	0.285714	1	0.428571	0.285714	0.714286	0.428571	0.142857	0.142857	0.142857	0.142857	0.333333
c977.a1.a1	sp|O31672|MHQR_BACSU	HTH-type transcriptional regulator MhqR OS=Bacillus subtilis (strain 168) OX=224308 GN=mhqR PE=2 SV=1	1	mhqR	0.833333	0.5	0.666667	0.666667	0.5	0.166667	0.5	0.5	0.75	0.333333	0	0.166667	0.166667	0.166667	0.166667	0.166667	0.166667	1
c978.a1.a1	sp|P14204|CMPA_BACSU	Transcriptional regulatory protein ComA OS=Bacillus subtilis (strain 168) OX=224308 GN=comA PE=1 SV=1	1	comA	0.363636	0.363636	0.272727	0.363636	0.363636	0.363636	0.181818	0.363636	1	0.0909091	0	0.272727	0.0909091	0	0	0	0	0
c979.a1.a1	sp|Q04777|ALDC_BACSU	Alpha-acetolactate decarboxylase OS=Bacillus subtilis (strain 168) OX=224308 GN=alsD PE=1 SV=1	1	alsD	0.333333	0.25	0.416667	0.333333	0.416667	0.333333	0.333333	0.333333	1	0	0	0	0	0	0	0	0	_
c980.a1.a1	sp|P37872|YBXB_BACSU	Uncharacterized protein YbxB OS=Bacillus subtilis (strain 168) OX=224308 GN=ybxB PE=3 SV=1	1	ybxB	0.4	0.5	0.4	0.4	0.2	0.3	0.2	0.2	0.5	0.1	0	0.2	0.1	0.1	0	0	0	0
c981.a1.a1	sp|P42312|NUPG_BACSU	Purine nucleoside transport protein NupG OS=Bacillus subtilis (strain 168) OX=224308 GN=nupG PE=1 SV=2	1	nupG	0.4	0.6	0.6	0.6	0.6	0.6	0.2	0.6	1	0	0.4	0.4	0.4	0.4	0.4	0.2	0.4	1
c982.a1.a1	sp|P94462|DEF1_BACSU	Peptide deformylase 1 OS=Bacillus subtilis (strain 168) OX=224308 GN=defA PE=3 SV=1	1	defA	0.571429	0.571429	0.428571	0.571429	0.285714	0.428571	0.571429	0.428571	0.75	0.285714	0	0	0	0	0.142857	0.142857	0.142857	_
c983.a1.a1	sp|O35000|NAGB_BACSU	Glucosamine-6-phosphate deaminase 1 OS=Bacillus subtilis (strain 168) OX=224308 GN=nagB PE=1 SV=1	1	nagB	0	0.1	0.1	0.1	0.1	0	0	0	0	0.4	0.1	0.3	0.3	0.4	0.4	0.4	0.4	1.33333
c984.a1.a1	sp|P32437|YVYE_BACSU	IMPACT family member YvyE OS=Bacillus subtilis (strain 168) OX=224308 GN=yvyE PE=3 SV=2	1	yvyE	0.166667	0.333333	0.166667	0.166667	0.0833333	0.0833333	0.166667	0.0833333	0.5	0.0833333	0	0.166667	0.0833333	0.166667	0.333333	0.166667	0.166667	2
c985.a1.a1	sp|P42963|PXPA_BACSU	5-oxoprolinase subunit A OS=Bacillus subtilis (strain 168) OX=224308 GN=pxpA PE=1 SV=4	1	pxpA	0.1	0	0.2	0.1	0	0	0	0	0	0.3	0	0.4	0.3	0.5	0.4	0.4	0.4	1.33333
c986.a1.a1	sp|O06972|YVCI_BACSU	Uncharacterized Nudix hydrolase YvcI OS=Bacillus subtilis (strain 168) OX=224308 GN=yvcI PE=3 SV=1	1	yvcI	0.222222	0.111111	0.111111	0.111111	0.444444	0.111111	0.333333	0.333333	3	0.222222	0	0.222222	0.222222	0.111111	0.222222	0.333333	0.222222	1
c987.a1.a1	sp|O31691|GLCT_BACSU	PtsGHI operon antiterminator OS=Bacillus subtilis (strain 168) OX=224308 GN=glcT PE=1 SV=3	1	glcT	0.142857	0.142857	0.142857	0.142857	0.285714	0.142857	0.142857	0.142857	1	0.142857	0	0.214286	0.142857	0.0714286	0.0714286	0.0714286	0.0714286	0.5
c988.a1.a1	sp|O31744|RNH2_BACSU	Ribonuclease HII OS=Bacillus subtilis (strain 168) OX=224308 GN=rnhB PE=1 SV=1	1	rnhB	0.4	0.4	0.5	0.4	0.3	0.2	0.4	0.3	0.75	0	0	0	0	0	0	0	0	_
c989.a1.a1	sp|O34899|PDUO_BACSU	Corrinoid adenosyltransferase OS=Bacillus subtilis (strain 168) OX=224308 GN=yvqK PE=1 SV=2	1	yvqK	0.25	0.625	0.5	0.5	0.125	0.25	0.25	0.25	0.5	0.25	0.125	0.125	0.125	0.125	0	0.125	0.125	1
c990.a1.a1	sp|P37512|YYAL_BACSU	Uncharacterized protein YyaL OS=Bacillus subtilis (strain 168) OX=224308 GN=yyaL PE=4 SV=1	1	yyaL	0	0.0909091	0.181818	0.0909091	0.0454545	0.0454545	0.0454545	0.0454545	0.5	0.136364	0	0.181818	0.136364	0.0909091	0.0454545	0.136364	0.0909091	0.666667
c991.a1.a1	sp|P50829|YPQE_BACSU	Putative phosphotransferase enzyme IIA component YpqE OS=Bacillus subtilis (strain 168) OX=224308 GN=ypqE PE=3 SV=1	1	ypqE	1	0.5	1	1	1.5	0.5	1.5	1.5	1.5	1	0.5	0.5	0.5	1.5	1	0.5	1	2
c992.a1.a1	sp|O05251|MALR_BACSU	Transcriptional regulatory protein MalR OS=Bacillus subtilis (strain 168) OX=224308 GN=malR PE=3 SV=1	1	malR	0.222222	0.222222	0.333333	0.222222	0.222222	0	0	0	0	0.222222	0.111111	0.444444	0.222222	0	0.222222	0	0	0
c993.a1.a1	sp|O31666|MTNW_BACSU	2,3-diketo-5-methylthiopentyl-1-phosphate enolase OS=Bacillus subtilis (strain 168) OX=224308 GN=mtnW PE=1 SV=2	1	mtnW	0	0	0	0	0	0	0	0	_	0.416667	0	0.333333	0.333333	0.333333	0.333333	0.333333	0.333333	1
c994.a1.a1	sp|O34717|FADH_BACSU	Probable 2,4-dienoyl-CoA reductase OS=Bacillus subtilis (strain 168) OX=224308 GN=fadH PE=2 SV=1	1	fadH	0	0.0769231	0.0769231	0.0769231	0	0.0769231	0.0769231	0.0769231	1	0.230769	0.0769231	0.307692	0.230769	0.230769	0.307692	0.153846	0.230769	1
c995.a1.a1	sp|P70948|YITV_BACSU	Putative esterase YitV OS=Bacillus subtilis (strain 168) OX=224308 GN=yitV PE=4 SV=2	1	yitV	0	0.0833333	0	0	0.333333	0.166667	0.166667	0.166667	_	0.0833333	0	0.0833333	0.0833333	0.333333	0.166667	0.333333	0.333333	4
c996.a1.a1	sp|P16655|DIVIB_BACSU	Cell division protein DivIB OS=Bacillus subtilis (strain 168) OX=224308 GN=divIB PE=1 SV=1	1	divIB	0.363636	0.272727	0.181818	0.272727	0.181818	0.181818	0.181818	0.181818	0.666667	0	0	0	0	0.181818	0.181818	0.0909091	0.181818	_
c997.a1.a1	sp|P39066|ACUB_BACSU	Acetoin utilization protein AcuB OS=Bacillus subtilis (strain 168) OX=224308 GN=acuB PE=4 SV=1	1	acuB	0	0	0	0	0	0	0	0	_	0.4	0.1	0.4	0.4	0.4	0.3	0.4	0.4	1
c998.a1.a1	sp|P49849|MUTS_BACSU	DNA mismatch repair protein MutS OS=Bacillus subtilis (strain 168) OX=224308 GN=mutS PE=3 SV=3	1	mutS	0.075	0.025	0.075	0.075	0.125	0.1	0.1	0.1	1.33333	0	0	0	0	0	0	0	0	_
c999.a1.a1	sp|Q45539|CSBB_BACSU	Putative glycosyltransferase CsbB OS=Bacillus subtilis (strain 168) OX=224308 GN=csbB PE=2 SV=1	1	csbB	0.333333	0.416667	0.416667	0.416667	0.25	0.166667	0.0833333	0.166667	0.4	0	0	0	0	0	0	0	0	_
d1000.a1.a1	sp|O05405|YRHO_BACSU	Uncharacterized protein YrhO OS=Bacillus subtilis (strain 168) OX=224308 GN=yrhO PE=4 SV=1	1	yrhO	0.153846	0.307692	0.307692	0.307692	0.0769231	0.153846	0.230769	0.153846	0.5	0	0	0	0	0	0.153846	0.0769231	0.0769231	_
d1001.a1.a1	sp|O34400|YFKA_BACSU	Putative protein YfkA OS=Bacillus subtilis (strain 168) OX=224308 GN=yfkA PE=3 SV=2	1	yfkA	0.230769	0.307692	0.230769	0.230769	0.230769	0.307692	0.153846	0.230769	1	0	0	0	0	0	0	0	0	_
d1002.a1.a1	sp|P28618|PCP_BACSU	Pyrrolidone-carboxylate peptidase OS=Bacillus subtilis (strain 168) OX=224308 GN=pcp PE=1 SV=1	1	pcp	0	0	0	0	0	0	0	0	_	0.444444	0.111111	0.444444	0.444444	0.333333	0.333333	0.333333	0.333333	0.75
d1003.a1.a1	sp|P39816|PTW3C_BACSU	Putative PTS system glucosamine-specific EIICBA component OS=Bacillus subtilis (strain 168) OX=224308 GN=gamP PE=2 SV=2	1	gamP	0.2	0.2	0.2	0.2	0.0666667	0.133333	0.133333	0.133333	0.666667	0.0666667	0	0.2	0.0666667	0	0	0	0	0
d1004.a1.a1	sp|O05413|NMO_BACSU	Probable nitronate monooxygenase OS=Bacillus subtilis (strain 168) OX=224308 GN=yrpB PE=3 SV=1	1	yrpB	0	0	0	0	0	0	0	0	_	0.444444	0	0.555556	0.444444	0.333333	0.222222	0.333333	0.333333	0.75
d1005.a1.a1	sp|O34592|YDJP_BACSU	AB hydrolase superfamily protein YdjP OS=Bacillus subtilis (strain 168) OX=224308 GN=ydjP PE=2 SV=1	1	ydjP	0.285714	0.428571	0.285714	0.285714	0.142857	0	0	0	0	0.428571	0	0.857143	0.428571	0	0	0	0	0
d1006.a1.a1	sp|O34952|LTAS2_BACSU	Lipoteichoic acid synthase 2 OS=Bacillus subtilis (strain 168) OX=224308 GN=ltaS2 PE=1 SV=1	1	ltaS2	0.04	0.12	0.16	0.12	0.12	0.12	0.12	0.12	1	0	0	0	0	0	0	0	0	_
d1007.a1.a1	sp|P46318|PTJB_BACSU	Lichenan-specific phosphotransferase enzyme IIB component OS=Bacillus subtilis (strain 168) OX=224308 GN=licB PE=1 SV=1	1	licB	0.166667	0.166667	0.166667	0.166667	0	0	0	0	0	0.5	0.5	0.833333	0.5	0.166667	0.166667	0.166667	0.166667	0.333333
d1008.a1.a1	sp|P19672|YQXC_BACSU	Putative rRNA methyltransferase YqxC OS=Bacillus subtilis (strain 168) OX=224308 GN=yqxC PE=3 SV=3	1	yqxC	0.0909091	0.181818	0.181818	0.181818	0.363636	0.181818	0.181818	0.181818	1	0	0	0.0909091	0	0.0909091	0	0.0909091	0.0909091	_
d1009.a1.a1	sp|P37252|ILVH_BACSU	Acetolactate synthase small subunit OS=Bacillus subtilis (strain 168) OX=224308 GN=ilvH PE=3 SV=3	1	ilvH	0	0	0	0	0	0	0	0	_	0.3	0	0.4	0.3	0.3	0.4	0.2	0.3	1
d1010.a1.a1	sp|Q45582|MURQ_BACSU	N-acetylmuramic acid 6-phosphate etherase OS=Bacillus subtilis (strain 168) OX=224308 GN=murQ PE=1 SV=2	1	murQ	0.117647	0	0	0	0	0	0	0	_	0.117647	0	0.235294	0.117647	0.176471	0.176471	0.117647	0.176471	1.5
d1011.a1.a1	sp|O34530|RSGA_BACSU	Small ribosomal subunit biogenesis GTPase RsgA OS=Bacillus subtilis (strain 168) OX=224308 GN=rsgA PE=1 SV=1	1	rsgA	0.181818	0.181818	0.454545	0.181818	0.0909091	0.0909091	0.0909091	0.0909091	0.5	0	0	0.0909091	0	0	0.181818	0	0	_
d1012.a1.a1	sp|P35166|RSIX_BACSU	Anti-sigma-X factor RsiX OS=Bacillus subtilis (strain 168) OX=224308 GN=rsiX PE=1 SV=2	1	rsiX	0.2	0.133333	0.266667	0.2	0.0666667	0.2	0.133333	0.133333	0.666667	0	0	0	0	0	0	0	0	_
d1013.a1.a1	sp|P71013|LEPT_BACSU	Signal peptidase I T OS=Bacillus subtilis (strain 168) OX=224308 GN=sipT PE=1 SV=1	1	sipT	0.166667	0.166667	0.166667	0.166667	0	0.0833333	0	0	0	0.0833333	0.0833333	0	0.0833333	0.166667	0.25	0.0833333	0.166667	2
d1014.a1.a1	sp|P94407|YCLE_BACSU	AB hydrolase superfamily protein YclE OS=Bacillus subtilis (strain 168) OX=224308 GN=yclE PE=3 SV=2	1	yclE	0	0	0	0	0	0	0	0	_	0.181818	0	0.181818	0.181818	0.363636	0.272727	0.363636	0.363636	2
d1015.a1.a1	sp|P94474|YEAC_BACSU	Uncharacterized protein YeaC OS=Bacillus subtilis (strain 168) OX=224308 GN=yeaC PE=3 SV=2	1	yeaC	0.214286	0.0714286	0.0714286	0.0714286	0.142857	0.285714	0.0714286	0.142857	2	0	0	0	0	0.0714286	0.0714286	0.0714286	0.0714286	_
d1016.a1.a1	sp|O31642|YJDA_BACSU	Uncharacterized oxidoreductase YjdA OS=Bacillus subtilis (strain 168) OX=224308 GN=yjdA PE=3 SV=1	1	yjdA	0.125	0.25	0.25	0.25	0.125	0.125	0	0.125	0.5	0	0	0.375	0	0.25	0.125	0.125	0.125	_
d1017.a1.a1	sp|O34353|YDJN_BACSU	Uncharacterized protein YdjN OS=Bacillus subtilis (strain 168) OX=224308 GN=ydjN PE=3 SV=1	1	ydjN	0.166667	0.166667	0.166667	0.166667	0.0555556	0.111111	0.111111	0.111111	0.666667	0	0	0	0	0	0	0	0	_
d1018.a1.a1	sp|P31105|CHER_BACSU	Chemotaxis protein methyltransferase OS=Bacillus subtilis (strain 168) OX=224308 GN=cheR PE=1 SV=4	1	cheR	0.0666667	0.0666667	0.0666667	0.0666667	0.0666667	0.0666667	0.0666667	0.0666667	1	0.133333	0	0.133333	0.133333	0.133333	0.133333	0	0.133333	1
d1019.a1.a1	sp|P71015|GBSR_BACSU	HTH-type transcriptional repressor GbsR OS=Bacillus subtilis (strain 168) OX=224308 GN=gbsR PE=3 SV=1	1	gbsR	0.142857	0.0714286	0.142857	0.142857	0.285714	0	0.214286	0.214286	1.5	0	0	0	0	0	0.0714286	0.0714286	0.0714286	_
d1020.a1.a1	sp|O32254|YVBT_BACSU	Uncharacterized protein YvbT OS=Bacillus subtilis (strain 168) OX=224308 GN=yvbT PE=4 SV=1	1	yvbT	0	0.181818	0.0909091	0.0909091	0.0909091	0.181818	0.181818	0.181818	2	0.0909091	0	0.181818	0.0909091	0	0.0909091	0.0909091	0.0909091	1
d1021.a1.a1	sp|O34564|YKUU_BACSU	Putative peroxiredoxin YkuU OS=Bacillus subtilis (strain 168) OX=224308 GN=ykuU PE=3 SV=1	1	ykuU	0	0	0	0	0	0	0	0	_	0.714286	0	0.714286	0.714286	0.142857	0	0.285714	0.142857	0.2
d1022.a1.a1	sp|O34596|YOBK_BACSU	Antitoxin YobK OS=Bacillus subtilis (strain 168) OX=224308 GN=yobK PE=1 SV=1	1	yobK	0	0	0.166667	0	0	0	0	0	_	0.333333	0	0.666667	0.333333	0.333333	0.333333	0.333333	0.333333	1
d1023.a1.a1	sp|P09122|DPO3X_BACSU	DNA polymerase III subunit gamma/tau OS=Bacillus subtilis (strain 168) OX=224308 GN=dnaX PE=3 SV=3	1	dnaX	0.0740741	0.111111	0.0740741	0.0740741	0.0740741	0.037037	0.037037	0.037037	0.5	0	0	0	0	0.037037	0	0.037037	0.037037	_
d1024.a1.a1	sp|P11065|HPR_BACSU	HTH-type transcriptional regulator Hpr OS=Bacillus subtilis (strain 168) OX=224308 GN=hpr PE=1 SV=1	1	hpr	0.166667	0.333333	0	0.166667	0.166667	0	0	0	0	0.333333	0	0.333333	0.333333	0	0.333333	0.5	0.333333	1
d1025.a1.a1	sp|P17894|RECN_BACSU	DNA repair protein RecN OS=Bacillus subtilis (strain 168) OX=224308 GN=recN PE=3 SV=2	1	recN	0.0769231	0.0384615	0.115385	0.0769231	0.0384615	0.0769231	0.0384615	0.0384615	0.5	0	0	0	0	0.0384615	0.0384615	0.0384615	0.0384615	_
d1026.a1.a1	sp|Q9JMQ1|EXUR_BACSU	Probable HTH-type transcriptional repressor ExuR OS=Bacillus subtilis (strain 168) OX=224308 GN=exuR PE=2 SV=1	1	exuR	0.142857	0.142857	0.142857	0.142857	0	0	0	0	0	0.285714	0	0.214286	0.214286	0	0	0	0	0
d1027.a1.a1	sp|O31644|MANR_BACSU	Transcriptional regulator ManR OS=Bacillus subtilis (strain 168) OX=224308 GN=manR PE=1 SV=2	1	manR	0.16129	0.0322581	0.129032	0.129032	0	0.0322581	0	0	0	0	0	0	0	0	0	0	0	_
d1028.a1.a1	sp|O34471|YTLQ_BACSU	Uncharacterized protein YtlQ OS=Bacillus subtilis (strain 168) OX=224308 GN=ytlQ PE=4 SV=1	1	ytlQ	0.0666667	0.266667	0.0666667	0.0666667	0.2	0.0666667	0.0666667	0.0666667	1	0	0	0	0	0	0	0	0	_
d1029.a1.a1	sp|P54529|YQIR_BACSU	Putative sigma L-dependent transcriptional regulator YqiR OS=Bacillus subtilis (strain 168) OX=224308 GN=yqiR PE=4 SV=1	1	yqiR (bkdR)	0.0909091	0.0909091	0.0909091	0.0909091	0	0	0	0	0	0	0	0.030303	0	0.030303	0	0	0	_
d1030.a1.a1	sp|P94524|ARAB_BACSU	Ribulokinase OS=Bacillus subtilis (strain 168) OX=224308 GN=araB PE=2 SV=1	1	araB	0	0	0	0	0	0	0	0	_	0.190476	0	0.190476	0.190476	0	0.047619	0.047619	0.047619	0.25
d1031.a1.a1	sp|Q08429|KAPB_BACSU	Kinase-associated lipoprotein B OS=Bacillus subtilis (strain 168) OX=224308 GN=kapB PE=1 SV=1	1	kapB	0.125	0	0.25	0.125	0.25	0.25	0.25	0.25	2	0	0	0	0	0	0.125	0	0	_
d1032.a1.a1	sp|C0SP82|YOAE_BACSU	Probable oxidoreductase YoaE OS=Bacillus subtilis (strain 168) OX=224308 GN=yoaE PE=3 SV=1	1	yoaE	0	0	0	0	0	0	0	0	_	0.178571	0	0.142857	0.142857	0	0	0	0	0
d1033.a1.a1	sp|O31582|YFHO_BACSU	Uncharacterized protein YfhO OS=Bacillus subtilis (strain 168) OX=224308 GN=yfhO PE=4 SV=2	1	yfhO	0.030303	0.0606061	0.121212	0.0606061	0.030303	0.030303	0	0.030303	0.5	0	0	0	0	0	0	0	0	_
d1034.a1.a1	sp|P96574|MTLR_BACSU	Transcriptional regulator MtlR OS=Bacillus subtilis (strain 168) OX=224308 GN=mtlR PE=2 SV=1	1	mtlR	0	0	0	0	0	0	0	0	_	0	0	0	0	0.137931	0.0344828	0.103448	0.103448	_
d1035.a1.a1	sp|Q00828|RAPA_BACSU	Response regulator aspartate phosphatase A OS=Bacillus subtilis (strain 168) OX=224308 GN=rapA PE=2 SV=2	1	rapA	0	0	0	0	0	0	0	0	_	0.214286	0	0.357143	0.214286	0	0	0	0	0
d1036.a1.a1	sp|Q796K8|PBPH_BACSU	Penicillin-binding protein H OS=Bacillus subtilis (strain 168) OX=224308 GN=pbpH PE=1 SV=3	1	pbpH	0.0857143	0.0285714	0.0285714	0.0285714	0	0	0	0	0	0.0571429	0	0.0285714	0.0285714	0	0	0	0	0
d1037.a1.a1	sp|O32215|HELD_BACSU	DNA helicase IV OS=Bacillus subtilis (strain 168) OX=224308 GN=helD PE=1 SV=1	1	helD	0.0540541	0.0540541	0.027027	0.0540541	0	0.027027	0	0	0	0.027027	0	0	0	0	0	0	0	_
d1038.a1.a1	sp|O34469|YEEB_BACSU	Putative ATP-dependent helicase YeeB OS=Bacillus subtilis (strain 168) OX=224308 GN=yeeB PE=3 SV=2	1	yeeB	0.0882353	0.0294118	0.0588235	0.0588235	0	0	0	0	0	0	0.0294118	0	0	0	0	0	0	_
d1039.a1.a1	sp|P68579|SUNT_BACSU	SPbeta prophage-derived sublancin-168-processing and transport ATP-binding protein SunT OS=Bacillus subtilis (strain 168) OX=224308 GN=sunT PE=3 SV=1	1	sunT	0.03125	0	0.03125	0.03125	0	0	0	0	0	0.09375	0	0.03125	0.03125	0	0	0	0	0
d1040.a1.a1	sp|P14194|CTC_BACSU	General stress protein CTC OS=Bacillus subtilis (strain 168) OX=224308 GN=ctc PE=1 SV=4	1	ctc	1.2	0.8	1.2	1.2	1	1.2	1	1	0.833333	1.2	0.4	1.2	1.2	1.2	1.2	1	1.2	1
d1041.a1.a1	sp|O32113|SUFA_BACSU	Uncharacterized protein SufA OS=Bacillus subtilis (strain 168) OX=224308 GN=sufA PE=3 SV=1	1	sufA	0.833333	0.666667	1	0.833333	0.833333	1	1	1	1.2	1	0	1	1	0.833333	1.16667	0.833333	0.833333	0.833333
d1042.a1.a1	sp|P37552|RIDA_BACSU	2-iminobutanoate/2-iminopropanoate deaminase OS=Bacillus subtilis (strain 168) OX=224308 GN=yabJ PE=1 SV=3	1	yabJ	0.666667	1.66667	1.33333	1.33333	1.66667	1.66667	1.33333	1.66667	1.25	1.66667	0.666667	0.666667	0.666667	1.66667	1.66667	1.66667	1.66667	2.5
d1043.a1.a1	sp|P20458|IF1_BACSU	Translation initiation factor IF-1 OS=Bacillus subtilis (strain 168) OX=224308 GN=infA PE=1 SV=2	1	infA	1.33333	1.33333	1.66667	1.33333	1.66667	1.33333	2	1.66667	1.25	0.666667	0.666667	1.33333	0.666667	0.666667	1	1	1	1.5
d1044.a1.a1	sp|O07636|YLAL_BACSU	Uncharacterized protein YlaL OS=Bacillus subtilis (strain 168) OX=224308 GN=ylaL PE=4 SV=1	1	ylaL	0.4	0.6	0.4	0.4	0.6	0.6	0.6	0.6	1.5	1	0.6	1	1	0.8	1	1.2	1	1
d1045.a1.a1	sp|P94538|YSGA_BACSU	Uncharacterized tRNA/rRNA methyltransferase YsgA OS=Bacillus subtilis (strain 168) OX=224308 GN=ysgA PE=3 SV=2	1	ysgA	0.8	1	1	1	1	1	1	1	1	0.8	0	0.6	0.6	0.4	0.6	0.4	0.4	0.666667
d1046.a1.a1	sp|O32174|GCSH_BACSU	Glycine cleavage system H protein OS=Bacillus subtilis (strain 168) OX=224308 GN=gcvH PE=1 SV=1	1	gcvH	0.5	0.75	0.75	0.75	1	0.75	0.75	0.75	1	1	0.5	1	1	1	1	1.25	1	1
d1047.a1.a1	sp|P54519|YQHY_BACSU	Uncharacterized protein YqhY OS=Bacillus subtilis (strain 168) OX=224308 GN=yqhY PE=3 SV=2	1	yqhY	0.75	1	1	1	1	1	1	1	1	0.75	0	1	0.75	0.75	1	1	1	1.33333
d1048.a1.a1	sp|P45693|SP5S_BACSU	Stage V sporulation protein S OS=Bacillus subtilis (strain 168) OX=224308 GN=spoVS PE=1 SV=1	1	spoVS	0.5	0	1	0.5	0.5	0.5	0.5	0.5	1	2.5	1.5	4	2.5	2.5	3	2.5	2.5	1
d1049.a1.a1	sp|O34305|YTOQ_BACSU	Uncharacterized protein YtoQ OS=Bacillus subtilis (strain 168) OX=224308 GN=ytoQ PE=4 SV=1	1	ytoQ	0.333333	0.333333	0.444444	0.333333	0.333333	0.333333	0.333333	0.333333	1	0.333333	0.333333	0.333333	0.333333	0.333333	0.333333	0.333333	0.333333	1
d1050.a1.a1	sp|O32182|YUSP_BACSU	Uncharacterized MFS-type transporter YusP OS=Bacillus subtilis (strain 168) OX=224308 GN=yusP PE=3 SV=1	1	yusP	0.444444	0.555556	0.555556	0.555556	0.555556	0.555556	0.555556	0.555556	1	0	0	0.111111	0	0.111111	0.222222	0.222222	0.222222	_
d1051.a1.a1	sp|O34357|YTPP_BACSU	Thioredoxin-like protein YtpP OS=Bacillus subtilis (strain 168) OX=224308 GN=ytpP PE=2 SV=1	1	ytpP	1	0	0.666667	0.666667	0.666667	0.666667	1	0.666667	1	1.66667	0.666667	1.33333	1.33333	1	1.33333	1.33333	1.33333	1
d1052.a1.a1	sp|P19079|CDD_BACSU	Cytidine deaminase OS=Bacillus subtilis (strain 168) OX=224308 GN=cdd PE=1 SV=1	1	cdd	0.428571	0.428571	0.428571	0.428571	0.428571	0.428571	0.428571	0.428571	1	0.428571	0.142857	0.428571	0.428571	0.428571	0.428571	0.428571	0.428571	1
d1053.a1.a1	sp|P19466|MTRB_BACSU	Transcription attenuation protein MtrB OS=Bacillus subtilis (strain 168) OX=224308 GN=mtrB PE=1 SV=1	1	mtrB	0.5	0.75	0.75	0.75	1.25	0.75	0.5	0.75	1	0.75	0.25	0.5	0.5	0.5	0.75	1	0.75	1.5
d1054.a1.a1	sp|P37958|MECA1_BACSU	Adapter protein MecA 1 OS=Bacillus subtilis (strain 168) OX=224308 GN=mecA PE=1 SV=1	1	mecA	0.3	0.3	0.4	0.3	0.3	0.3	0.2	0.3	1	0.2	0	0.4	0.2	0.4	0.2	0.3	0.3	1.5
d1055.a1.a1	sp|P37538|DARA_BACSU	Cyclic di-AMP receptor A OS=Bacillus subtilis (strain 168) OX=224308 GN=darA PE=1 SV=1	1	darA	0.5	0.75	1	0.75	0.5	0.75	0.5	0.5	0.666667	0.75	0.5	0.75	0.75	0.75	0.75	0.5	0.75	1
d1056.a1.a1	sp|O34442|MGTE_BACSU	Magnesium transporter MgtE OS=Bacillus subtilis (strain 168) OX=224308 GN=mgtE PE=3 SV=1	1	mgtE	0.125	0.1875	0.1875	0.1875	0.1875	0.1875	0.125	0.1875	1	0.1875	0.0625	0.1875	0.1875	0.125	0.1875	0.1875	0.1875	1
d1057.a1.a1	sp|P32732|TRUB_BACSU	tRNA pseudouridine synthase B OS=Bacillus subtilis (strain 168) OX=224308 GN=truB PE=3 SV=2	1	truB	0.307692	0.230769	0.307692	0.307692	0.307692	0.307692	0.153846	0.307692	1	0.0769231	0.0769231	0.0769231	0.0769231	0.153846	0.153846	0.230769	0.153846	2
d1058.a1.a1	sp|O32161|YURT_BACSU	Uncharacterized protein YurT OS=Bacillus subtilis (strain 168) OX=224308 GN=yurT PE=3 SV=1	1	yurT	0.5	0.25	0.75	0.5	0.75	0.75	0.75	0.75	1.5	0.75	0	0.5	0.5	0.75	0.75	0.75	0.75	1.5
d1059.a1.a1	sp|O34797|COAD_BACSU	Phosphopantetheine adenylyltransferase OS=Bacillus subtilis (strain 168) OX=224308 GN=coaD PE=1 SV=1	1	coaD	0.166667	0.5	0.166667	0.166667	0.666667	0.5	0.333333	0.5	3	0.5	0	0.5	0.5	0.5	0.5	0.333333	0.5	1
d1060.a1.a1	sp|P96503|FLIW_BACSU	Flagellar assembly factor FliW OS=Bacillus subtilis (strain 168) OX=224308 GN=fliW PE=1 SV=1	1	fliW	1.25	1	0.75	1	1	0.5	0.75	0.75	0.75	0.5	0	0.5	0.5	0.25	0.25	0.25	0.25	0.5
d1061.a1.a1	sp|O07081|YRDC_BACSU	Uncharacterized isochorismatase family protein YrdC OS=Bacillus subtilis (strain 168) OX=224308 GN=yrdC PE=3 SV=1	1	yrdC	0.285714	0.285714	0.142857	0.285714	0.285714	0.285714	0.285714	0.285714	1	0.428571	0.285714	0.285714	0.285714	0.428571	0.285714	0.571429	0.428571	1.5
d1062.a1.a1	sp|O31610|YJBL_BACSU	UPF0738 protein YjbL OS=Bacillus subtilis (strain 168) OX=224308 GN=yjbL PE=3 SV=1	1	yjbL	0.5	0.75	0.75	0.75	0.5	0.5	0.75	0.5	0.666667	0.25	0.25	0.75	0.25	0.5	0.75	0.5	0.5	2
d1063.a1.a1	sp|O34318|YLOU_BACSU	Uncharacterized protein YloU OS=Bacillus subtilis (strain 168) OX=224308 GN=yloU PE=3 SV=1	1	yloU	0.75	0.5	1	0.75	0.5	0.5	0.5	0.5	0.666667	0.5	0	0.75	0.5	0.5	0.75	0.5	0.5	1
d1064.a1.a1	sp|Q9JMQ2|PPAX_BACSU	Pyrophosphatase PpaX OS=Bacillus subtilis (strain 168) OX=224308 GN=ppaX PE=1 SV=1	1	ppaX	0.125	0.25	0.25	0.25	0.375	0.25	0.375	0.375	1.5	0.25	0	0.125	0.125	0.5	0.375	0.25	0.375	3
d1065.a1.a1	sp|O06977|YVCN_BACSU	Uncharacterized acetyltransferase YvcN OS=Bacillus subtilis (strain 168) OX=224308 GN=yvcN PE=3 SV=1	1	yvcN	0.142857	0.142857	0	0.142857	0.428571	0.142857	0.285714	0.285714	2	0.142857	0	0.428571	0.142857	0.571429	0.428571	0.571429	0.571429	4
d1066.a1.a1	sp|O31675|QUEC_BACSU	7-cyano-7-deazaguanine synthase OS=Bacillus subtilis (strain 168) OX=224308 GN=queC PE=1 SV=1	1	queC	0.2	0.2	0.2	0.2	0.2	0.2	0.3	0.2	1	0.2	0	0.2	0.2	0.2	0.2	0.2	0.2	1
d1067.a1.a1	sp|O32133|YUND_BACSU	Uncharacterized metallophosphoesterase YunD OS=Bacillus subtilis (strain 168) OX=224308 GN=yunD PE=3 SV=1	1	yunD	0	0.047619	0.0952381	0.047619	0.0952381	0.0952381	0.047619	0.0952381	2	0.0952381	0.047619	0.142857	0.0952381	0.142857	0.142857	0.142857	0.142857	1.5
d1068.a1.a1	sp|O34392|YTRE_BACSU	ABC transporter ATP-binding protein YtrE OS=Bacillus subtilis (strain 168) OX=224308 GN=ytrE PE=2 SV=1	1	ytrE	0.4	0.3	0.3	0.3	0.3	0.3	0.2	0.3	1	0.1	0	0.1	0.1	0.1	0.1	0.1	0.1	1
d1069.a1.a1	sp|P23452|FLIL_BACSU	Flagellar protein FliL OS=Bacillus subtilis (strain 168) OX=224308 GN=fliL PE=3 SV=1	1	fliL	0.4	0.6	0.6	0.6	0.2	0.2	0.2	0.2	0.333333	0.6	0.2	0.6	0.6	0.4	0.4	0.2	0.4	0.666667
d1070.a1.a1	sp|P46322|PGSA_BACSU	CDP-diacylglycerol--glycerol-3-phosphate 3-phosphatidyltransferase OS=Bacillus subtilis (strain 168) OX=224308 GN=pgsA PE=3 SV=3	1	pgsA	0.333333	0.5	0.666667	0.5	0.5	0.666667	0.333333	0.5	1	0	0	0	0	0.333333	0.333333	0.166667	0.333333	_
d1071.a1.a1	sp|O31458|GAMA_BACSU	Probable glucosamine-6-phosphate deaminase 2 OS=Bacillus subtilis (strain 168) OX=224308 GN=gamA PE=2 SV=1	1	gamA	0.0909091	0.181818	0.272727	0.181818	0	0.0909091	0.0909091	0.0909091	0.5	0.272727	0.181818	0.272727	0.272727	0.181818	0.181818	0.181818	0.181818	0.666667
d1072.a1.a1	sp|P39788|END3_BACSU	Endonuclease III OS=Bacillus subtilis (strain 168) OX=224308 GN=nth PE=3 SV=1	1	nth	0.142857	0.571429	0.428571	0.428571	0.428571	0.714286	0.285714	0.428571	1	0	0	0.142857	0	0.142857	0.142857	0.142857	0.142857	_
d1073.a1.a1	sp|P54479|ZUR_BACSU	Zinc-specific metallo-regulatory protein OS=Bacillus subtilis (strain 168) OX=224308 GN=zur PE=1 SV=2	1	zur	0.25	0.375	0.25	0.25	0.25	0.375	0.125	0.25	1	0.25	0	0.25	0.25	0.25	0.25	0.125	0.25	1
d1074.a1.a1	sp|P54586|YHCB_BACSU	Uncharacterized protein YhcB OS=Bacillus subtilis (strain 168) OX=224308 GN=yhcB PE=4 SV=1	1	yhcB	0.333333	0.333333	0.5	0.333333	0.5	0.5	0.666667	0.5	1.5	0.166667	0	0.166667	0.166667	0.333333	0.166667	0	0.166667	1
d1075.a1.a1	sp|Q45585|SIGW_BACSU	ECF RNA polymerase sigma factor SigW OS=Bacillus subtilis (strain 168) OX=224308 GN=sigW PE=1 SV=1	1	sigW	0.571429	0.428571	0.285714	0.428571	0.428571	0.428571	0.285714	0.428571	1	0.142857	0	0.285714	0.142857	0.142857	0.142857	0	0.142857	1
d1076.a1.a1	sp|O05520|MOAC_BACSU	Cyclic pyranopterin monophosphate synthase OS=Bacillus subtilis (strain 168) OX=224308 GN=moaC PE=3 SV=1	1	moaC	0.375	0.375	0.25	0.375	0.375	0.25	0.375	0.375	1	0.125	0.125	0.125	0.125	0	0.125	0.125	0.125	1
d1077.a1.a1	sp|P12044|PURE_BACSU	N5-carboxyaminoimidazole ribonucleotide mutase OS=Bacillus subtilis (strain 168) OX=224308 GN=purE PE=3 SV=1	1	purE	0	0.142857	0.285714	0.142857	0.142857	0	0.285714	0.142857	1	0.571429	0	0.285714	0.285714	0.571429	0.428571	0.285714	0.428571	1.5
d1078.a1.a1	sp|P52999|PAND_BACSU	Aspartate 1-decarboxylase OS=Bacillus subtilis (strain 168) OX=224308 GN=panD PE=3 SV=1	1	panD	0.142857	0.142857	0.142857	0.142857	0.285714	0.428571	0.285714	0.285714	2	0.285714	0	0.285714	0.285714	0.285714	0.285714	0.428571	0.285714	1
d1079.a1.a1	sp|O07624|YWIB_BACSU	Uncharacterized beta-barrel protein YwiB OS=Bacillus subtilis (strain 168) OX=224308 GN=ywiB PE=1 SV=1	1	ywiB	0.25	0.25	0.25	0.25	0.5	0.375	0.375	0.375	1.5	0.125	0	0.125	0.125	0.125	0.125	0	0.125	1
d1080.a1.a1	sp|O35033|COABC_BACSU	Coenzyme A biosynthesis bifunctional protein CoaBC OS=Bacillus subtilis (strain 168) OX=224308 GN=coaBC PE=3 SV=1	1	coaBC	0.210526	0.0526316	0.0526316	0.0526316	0.157895	0.105263	0.157895	0.157895	3	0.0526316	0	0.0526316	0.0526316	0.0526316	0.0526316	0.105263	0.0526316	1
d1081.a1.a1	sp|P37570|MCSB_BACSU	Protein-arginine kinase OS=Bacillus subtilis (strain 168) OX=224308 GN=mcsB PE=1 SV=1	1	mcsB	0.125	0.0625	0.0625	0.0625	0.125	0.1875	0.1875	0.1875	3	0.0625	0	0.0625	0.0625	0.125	0.0625	0.1875	0.125	2
d1082.a1.a1	sp|P42981|BSHB1_BACSU	N-acetyl-alpha-D-glucosaminyl L-malate deacetylase 1 OS=Bacillus subtilis (strain 168) OX=224308 GN=bshB1 PE=3 SV=2	1	bshB1	0.272727	0.181818	0.272727	0.272727	0.181818	0.181818	0.181818	0.181818	0.666667	0.181818	0.0909091	0.0909091	0.0909091	0.0909091	0	0.0909091	0.0909091	1
d1083.a1.a1	sp|O31560|YFIR_BACSU	Uncharacterized HTH-type transcriptional regulator YfiR OS=Bacillus subtilis (strain 168) OX=224308 GN=yfiR PE=1 SV=1	1	yfiR	0.0909091	0.0909091	0	0.0909091	0.0909091	0.0909091	0.0909091	0.0909091	1	0.0909091	0	0.181818	0.0909091	0.272727	0.363636	0.363636	0.363636	4
d1084.a1.a1	sp|O34331|YLBH_BACSU	Putative rRNA methyltransferase YlbH OS=Bacillus subtilis (strain 168) OX=224308 GN=ylbH PE=3 SV=2	1	ylbH	0.428571	0.285714	0.428571	0.428571	0.428571	0.428571	0.285714	0.428571	1	0.142857	0	0	0	0.142857	0.142857	0	0.142857	_
d1085.a1.a1	sp|P32397|PPOX_BACSU	Protoporphyrinogen oxidase OS=Bacillus subtilis (strain 168) OX=224308 GN=hemY PE=1 SV=1	1	hemY	0.15	0.1	0.1	0.1	0.15	0.15	0.15	0.15	1.5	0	0	0	0	0.05	0	0.1	0.05	_
d1086.a1.a1	sp|P39155|PAP_BACSU	Protein-arginine-phosphatase OS=Bacillus subtilis (strain 168) OX=224308 GN=ywlE PE=1 SV=1	1	ywlE	0	0	0.125	0	0.375	0.125	0.375	0.375	_	0.125	0	0.25	0.125	0.375	0.125	0.5	0.375	3
d1087.a1.a1	sp|P54166|UGTP_BACSU	Processive diacylglycerol beta-glucosyltransferase OS=Bacillus subtilis (strain 168) OX=224308 GN=ugtP PE=1 SV=1	1	ugtP	0.157895	0.157895	0.210526	0.157895	0.105263	0.157895	0.210526	0.157895	1	0	0	0	0	0	0	0	0	_
d1088.a1.a1	sp|O06744|YITI_BACSU	Uncharacterized N-acetyltransferase YitI OS=Bacillus subtilis (strain 168) OX=224308 GN=yitI PE=3 SV=3	1	yitI	0.2	0.2	0.2	0.2	0.4	0.4	0.4	0.4	2	0.2	0.2	0.4	0.2	0.4	0.4	0.2	0.4	2
d1089.a1.a1	sp|O35025|YDIR_BACSU	Type-2 restriction enzyme BsuMI component YdiR OS=Bacillus subtilis (strain 168) OX=224308 GN=ydiR PE=2 SV=1	1	ydiR	0.1875	0.125	0.125	0.125	0.125	0.125	0	0.125	1	0.0625	0.125	0.125	0.125	0	0.0625	0.0625	0.0625	0.5
d1090.a1.a1	sp|P11044|TYSY2_BACSU	Thymidylate synthase 2 OS=Bacillus subtilis (strain 168) OX=224308 GN=thyA2 PE=1 SV=1	1	thyA2	0.1	0.2	0.3	0.2	0.3	0.2	0.1	0.2	1	0.1	0	0.1	0.1	0.1	0.2	0.1	0.1	1
d1091.a1.a1	sp|P32959|PBPE_BACSU	Penicillin-binding protein 4* OS=Bacillus subtilis (strain 168) OX=224308 GN=pbpE PE=1 SV=1	1	pbpE	0	0.111111	0.111111	0.111111	0	0	0	0	0	0.166667	0	0.111111	0.111111	0.166667	0.166667	0.166667	0.166667	1.5
d1092.a1.a1	sp|P42297|YXIE_BACSU	Universal stress protein YxiE OS=Bacillus subtilis (strain 168) OX=224308 GN=yxiE PE=3 SV=1	1	yxiE	0.142857	0	0	0	0	0	0	0	_	0.428571	0.142857	0.428571	0.428571	0.428571	0.428571	0.571429	0.428571	1
d1093.a1.a1	sp|P94516|LRGB_BACSU	Antiholin-like protein LrgB OS=Bacillus subtilis (strain 168) OX=224308 GN=lrgB PE=3 SV=1	1	lrgB	0	0	0	0	0	0	0	0	_	0.2	0	0.6	0.2	0.8	1	1	1	5
d1094.a1.a1	sp|P94425|YCNE_BACSU	Putative monooxygenase YcnE OS=Bacillus subtilis (strain 168) OX=224308 GN=ycnE PE=1 SV=1	1	ycnE	0.333333	0.166667	0.333333	0.333333	0.166667	0.166667	0	0.166667	0.5	0.5	0.166667	0.5	0.5	0.166667	0	0.333333	0.166667	0.333333
d1095.a1.a1	sp|Q45061|YNEP_BACSU	Putative acyl-CoA thioesterase YneP OS=Bacillus subtilis (strain 168) OX=224308 GN=yneP PE=3 SV=2	1	yneP	0.166667	0.666667	0.333333	0.333333	0.333333	0.333333	0.166667	0.333333	1	0	0	0.166667	0	0	0.333333	0.333333	0.333333	_
d1096.a1.a1	sp|P24139|OPPC_BACSU	Oligopeptide transport system permease protein OppC OS=Bacillus subtilis (strain 168) OX=224308 GN=oppC PE=2 SV=1	1	oppC	0	0	0	0	0	0	0	0	_	0.333333	0	0.166667	0.166667	0.833333	0.666667	0.666667	0.666667	4
d1097.a1.a1	sp|P39820|PROB_BACSU	Glutamate 5-kinase 1 OS=Bacillus subtilis (strain 168) OX=224308 GN=proB PE=1 SV=3	1	proB	0.2	0.2	0.133333	0.2	0.0666667	0.2	0.2	0.2	1	0	0	0.0666667	0	0	0	0	0	_
d1098.a1.a1	sp|P54458|YQEM_BACSU	Putative methyltransferase YqeM OS=Bacillus subtilis (strain 168) OX=224308 GN=yqeM PE=3 SV=1	1	yqeM	0.4	0.3	0.2	0.3	0.2	0.1	0.2	0.2	0.666667	0.1	0	0.1	0.1	0	0	0	0	0
d1099.a1.a1	sp|O31446|YBFF_BACSU	Uncharacterized protein YbfF OS=Bacillus subtilis (strain 168) OX=224308 GN=ybfF PE=4 SV=1	1	ybfF	0.166667	0.333333	0.333333	0.333333	0	0.0833333	0.0833333	0.0833333	0.25	0.166667	0	0.0833333	0.0833333	0	0	0	0	0
d1100.a1.a1	sp|O31751|ISPT_BACSU	Isoprenyl transferase OS=Bacillus subtilis (strain 168) OX=224308 GN=uppS PE=3 SV=1	1	uppS	0.2	0.2	0.4	0.2	0.2	0.2	0.3	0.2	1	0	0	0	0	0	0	0	0	_
d1101.a1.a1	sp|O31995|YOKL_BACSU	SPbeta prophage-derived uncharacterized N-acetyltransferase YokL OS=Bacillus subtilis (strain 168) OX=224308 GN=yokL PE=3 SV=1	1	yokL	0	0.181818	0.272727	0.181818	0.0909091	0	0	0	0	0.272727	0	0.272727	0.272727	0.0909091	0.0909091	0.0909091	0.0909091	0.333333
d1102.a1.a1	sp|O32208|YVGL_BACSU	Putative ABC transporter substrate-binding lipoprotein YvgL OS=Bacillus subtilis (strain 168) OX=224308 GN=yvgL PE=3 SV=1	1	yvgL	0.272727	0.181818	0.0909091	0.181818	0.363636	0.181818	0.272727	0.272727	1.5	0	0	0	0	0	0	0	0	_
d1103.a1.a1	sp|P35155|SCPB_BACSU	Segregation and condensation protein B OS=Bacillus subtilis (strain 168) OX=224308 GN=scpB PE=1 SV=1	1	scpB	0.333333	0.111111	0.222222	0.222222	0.555556	0.222222	0.222222	0.222222	1	0	0	0	0	0	0	0	0	_
d1104.a1.a1	sp|P49936|FHUB_BACSU	Iron(3+)-hydroxamate import system permease protein FhuB OS=Bacillus subtilis (strain 168) OX=224308 GN=fhuB PE=3 SV=1	1	fhuB	0.0769231	0.153846	0.153846	0.153846	0.307692	0.153846	0.153846	0.153846	1	0	0	0	0	0.0769231	0.0769231	0	0.0769231	_
d1105.a1.a1	sp|P55874|RL35_BACSU	50S ribosomal protein L35 OS=Bacillus subtilis (strain 168) OX=224308 GN=rpmI PE=1 SV=2	1	rpmI	0.333333	1	0.333333	0.333333	0.333333	0.333333	0.333333	0.333333	1	0.333333	0.333333	0.333333	0.333333	0.333333	0.333333	0.666667	0.333333	1
d1106.a1.a1	sp|O34774|YOBJ_BACSU	Uncharacterized protein YobJ OS=Bacillus subtilis (strain 168) OX=224308 GN=yobJ PE=4 SV=1	1	yobJ	0.153846	0.153846	0.230769	0.153846	0.153846	0.230769	0.153846	0.153846	1	0	0	0	0	0	0	0	0	_
d1107.a1.a1	sp|P39598|YWBO_BACSU	Uncharacterized protein YwbO OS=Bacillus subtilis (strain 168) OX=224308 GN=ywbO PE=4 SV=1	1	ywbO	0	0.142857	0.571429	0.142857	0.285714	0.285714	0.142857	0.285714	2	0.142857	0	0.142857	0.142857	0.142857	0.142857	0	0.142857	1
d1108.a1.a1	sp|P71082|YGAD_BACSU	Putative multidrug export ATP-binding/permease protein YgaD OS=Bacillus subtilis (strain 168) OX=224308 GN=ygaD PE=3 SV=2	1	ygaD	0.111111	0.037037	0.0740741	0.0740741	0.148148	0.111111	0.037037	0.111111	1.5	0	0	0	0	0	0	0	0	_
d1109.a1.a1	sp|P94588|YWPF_BACSU	Uncharacterized protein YwpF OS=Bacillus subtilis (strain 168) OX=224308 GN=ywpF PE=4 SV=1	1	ywpF	0.125	0.375	0.25	0.25	0.25	0.25	0.375	0.25	1	0	0	0	0	0	0.125	0	0	_
d1110.a1.a1	sp|Q07428|NRGB_BACSU	Nitrogen regulatory PII-like protein OS=Bacillus subtilis (strain 168) OX=224308 GN=nrgB PE=1 SV=1	1	nrgB	0	0	0	0	0	0	0	0	_	0.25	0	0.375	0.25	0.25	0.5	0.375	0.375	1.5
d1111.a1.a1	sp|O34874|ISCS2_BACSU	Putative cysteine desulfurase IscS 2 OS=Bacillus subtilis (strain 168) OX=224308 GN=iscS2 PE=3 SV=1	1	iscS2	0.25	0.0833333	0.25	0.25	0.0833333	0.0833333	0.0833333	0.0833333	0.333333	0.0833333	0	0.0833333	0.0833333	0	0.0833333	0	0	0
d1112.a1.a1	sp|P42298|YXIF_BACSU	Uncharacterized protein YxiF OS=Bacillus subtilis (strain 168) OX=224308 GN=yxiF PE=4 SV=1	1	yxiF	0.428571	0.285714	0.571429	0.428571	0	0	0	0	0	0.285714	0	0.285714	0.285714	0	0	0	0	0
d1113.a1.a1	sp|Q794W0|YYCH_BACSU	Two-component system WalR/WalK regulatory protein YycH OS=Bacillus subtilis (strain 168) OX=224308 GN=yycH PE=1 SV=1	1	yycH	0.047619	0.0952381	0.047619	0.047619	0.047619	0.142857	0.0952381	0.0952381	2	0	0	0	0	0.047619	0.047619	0.047619	0.047619	_
d1114.a1.a1	sp|O32152|YURK_BACSU	Uncharacterized HTH-type transcriptional regulator YurK OS=Bacillus subtilis (strain 168) OX=224308 GN=yurK PE=1 SV=1	1	yurK	0.0769231	0.153846	0.0769231	0.0769231	0.153846	0.0769231	0.0769231	0.0769231	1	0.0769231	0	0.0769231	0.0769231	0.0769231	0	0.0769231	0.0769231	1
d1115.a1.a1	sp|O34411|HIS9_BACSU	Histidinol-phosphatase OS=Bacillus subtilis (strain 168) OX=224308 GN=hisK PE=1 SV=1	1	hisK	0	0	0.1	0	0	0	0	0	_	0.4	0	0.5	0.4	0.2	0	0	0	0
d1116.a1.a1	sp|P06567|DNAI_BACSU	Primosomal protein DnaI OS=Bacillus subtilis (strain 168) OX=224308 GN=dnaI PE=1 SV=1	1	dnaI	0.125	0.1875	0	0.125	0.0625	0.125	0.125	0.125	1	0	0	0.0625	0	0.0625	0	0	0	_
d1117.a1.a1	sp|P31114|HEPS2_BACSU	Heptaprenyl diphosphate synthase component 2 OS=Bacillus subtilis (strain 168) OX=224308 GN=hepT PE=1 SV=1	1	hepT	0.166667	0.0833333	0.0833333	0.0833333	0.166667	0.25	0.166667	0.166667	2	0	0	0.0833333	0	0	0	0	0	_
d1118.a1.a1	sp|P37537|KTHY_BACSU	Thymidylate kinase OS=Bacillus subtilis (strain 168) OX=224308 GN=tmk PE=3 SV=2	1	tmk	0.181818	0.272727	0.0909091	0.181818	0.0909091	0.0909091	0.181818	0.0909091	0.5	0	0	0	0	0.0909091	0	0.0909091	0.0909091	_
d1119.a1.a1	sp|P37567|DUS1_BACSU	Probable tRNA-dihydrouridine synthase 1 OS=Bacillus subtilis (strain 168) OX=224308 GN=dus1 PE=3 SV=1	1	dus1	0.0555556	0.0555556	0.222222	0.0555556	0.166667	0.111111	0.0555556	0.111111	2	0	0	0	0	0	0	0	0	_
d1120.a1.a1	sp|Q45601|RLMH_BACSU	Ribosomal RNA large subunit methyltransferase H OS=Bacillus subtilis (strain 168) OX=224308 GN=rlmH PE=1 SV=1	1	rlmH	0	0.333333	0.222222	0.222222	0.222222	0.222222	0.111111	0.222222	1	0	0	0.222222	0	0	0	0	0	_
d1121.a1.a1	sp|O05256|MAEN_BACSU	Na(+)-malate symporter OS=Bacillus subtilis (strain 168) OX=224308 GN=maeN PE=3 SV=1	1	maeN	0.272727	0.181818	0.0909091	0.181818	0.181818	0.181818	0.0909091	0.181818	1	0	0	0	0	0	0	0	0	_
d1122.a1.a1	sp|O07523|YHAP_BACSU	Uncharacterized protein YhaP OS=Bacillus subtilis (strain 168) OX=224308 GN=yhaP PE=1 SV=2	1	yhaP	0.2	0.3	0.3	0.3	0.1	0.1	0.1	0.1	0.333333	0	0	0	0	0	0	0	0	_
d1123.a1.a1	sp|O32083|LYTG_BACSU	Exo-glucosaminidase LytG OS=Bacillus subtilis (strain 168) OX=224308 GN=lytG PE=1 SV=1	1	lytG	0.181818	0.272727	0.181818	0.181818	0.0909091	0.0909091	0.181818	0.0909091	0.5	0	0	0	0	0	0	0	0	_
d1124.a1.a1	sp|P39065|ACUA_BACSU	Acetoin utilization protein AcuA OS=Bacillus subtilis (strain 168) OX=224308 GN=acuA PE=1 SV=1	1	acuA	0	0	0	0	0	0	0	0	_	0.333333	0	0.166667	0.166667	0.333333	0.5	0.5	0.5	3
d1125.a1.a1	sp|P42977|CCA_BACSU	CCA-adding enzyme OS=Bacillus subtilis (strain 168) OX=224308 GN=cca PE=3 SV=2	1	cca	0.05	0.1	0.05	0.05	0.2	0.05	0.1	0.1	2	0	0	0	0	0	0	0	0	_
d1126.a1.a1	sp|P54457|IOJAP_BACSU	Ribosomal silencing factor RsfS OS=Bacillus subtilis (strain 168) OX=224308 GN=rsfS PE=3 SV=1	1	rsfS (yqeL)	0.333333	0.333333	0.5	0.333333	0.166667	0	0.333333	0.166667	0.5	0	0	0.166667	0	0	0	0	0	_
d1127.a1.a1	sp|P96688|NAP_BACSU	Uncharacterized carboxylesterase nap OS=Bacillus subtilis (strain 168) OX=224308 GN=nap PE=1 SV=1	1	nap	0.0769231	0.153846	0.230769	0.153846	0.0769231	0.0769231	0	0.0769231	0.5	0.0769231	0	0.153846	0.0769231	0	0	0	0	0
d1127.a2.a1	sp|O31452|YBFK_BACSU	Carboxylesterase YbfK OS=Bacillus subtilis (strain 168) OX=224308 GN=ybfK PE=1 SV=1	1	ybfK	0.153846	0.0769231	0.0769231	0.0769231	0.0769231	0.0769231	0.0769231	0.0769231	1	0	0	0	0	0	0	0	0	_
d1128.a1.a1	sp|P12043|PUR5_BACSU	Phosphoribosylformylglycinamidine cyclo-ligase OS=Bacillus subtilis (strain 168) OX=224308 GN=purM PE=3 SV=2	1	purM	0	0	0	0	0	0	0	0	_	0.125	0	0.25	0.125	0.375	0.125	0.375	0.375	3
d1129.a1.a1	sp|P26902|DPPA_BACSU	D-aminopeptidase OS=Bacillus subtilis (strain 168) OX=224308 GN=dppA PE=1 SV=3	1	dppA	0	0	0	0	0	0	0	0	_	0.5	0.25	0.5	0.5	0	0	0	0	0
d1130.a1.a1	sp|O05217|YWRC_BACSU	Uncharacterized HTH-type transcriptional regulator YwrC OS=Bacillus subtilis (strain 168) OX=224308 GN=ywrC PE=4 SV=1	1	ywrC	0.125	0.125	0.125	0.125	0.125	0.125	0.125	0.125	1	0	0	0	0	0.25	0.125	0	0.125	_
d1131.a1.a1	sp|O34358|HTRA_BACSU	Serine protease Do-like HtrA OS=Bacillus subtilis (strain 168) OX=224308 GN=htrA PE=2 SV=2	1	htrA	0.25	0.125	0.125	0.125	0.0625	0	0	0	0	0	0	0	0	0	0	0	0	_
d1132.a1.a1	sp|O35004|YDJH_BACSU	UPF0603 protein YdjH OS=Bacillus subtilis (strain 168) OX=224308 GN=ydjH PE=3 SV=1	1	ydjH	0.272727	0.272727	0.181818	0.272727	0.0909091	0	0	0	0	0	0	0	0	0	0	0	0	_
d1133.a1.a1	sp|P16618|HEM1_BACSU	Glutamyl-tRNA reductase OS=Bacillus subtilis (strain 168) OX=224308 GN=hemA PE=1 SV=1	1	hemA	0	0	0	0	0	0	0	0	_	0.0454545	0	0.181818	0.0454545	0.0454545	0.0909091	0.0454545	0.0454545	1
d1134.a1.a1	sp|P37454|EXOA_BACSU	Exodeoxyribonuclease OS=Bacillus subtilis (strain 168) OX=224308 GN=exoA PE=1 SV=1	1	exoA	0	0.166667	0	0	0.25	0.25	0.0833333	0.25	_	0	0	0	0	0	0	0	0	_
d1135.a1.a1	sp|P80858|LEUC_BACSU	3-isopropylmalate dehydratase large subunit OS=Bacillus subtilis (strain 168) OX=224308 GN=leuC PE=1 SV=1	1	leuC	0	0	0	0	0	0	0	0	_	0.117647	0.0588235	0.235294	0.117647	0.0588235	0.0588235	0	0.0588235	0.5
d1136.a1.a1	sp|P94591|GLCR_BACSU	HTH-type transcriptional repressor GlcR OS=Bacillus subtilis (strain 168) OX=224308 GN=glcR PE=1 SV=2	1	glcR	0.1875	0.125	0.0625	0.125	0.0625	0.0625	0.0625	0.0625	0.5	0	0	0	0	0	0	0	0	_
d1137.a1.a1	sp|O32041|YRVJ_BACSU	Putative N-acetylmuramoyl-L-alanine amidase YrvJ OS=Bacillus subtilis (strain 168) OX=224308 GN=yrvJ PE=3 SV=1	1	yrvJ	0	0.04	0.08	0.04	0.04	0.08	0	0.04	1	0	0	0	0	0.04	0	0.04	0.04	_
d1138.a1.a1	sp|O34426|SPEH_BACSU	S-adenosylmethionine decarboxylase proenzyme OS=Bacillus subtilis (strain 168) OX=224308 GN=speH PE=1 SV=2	1	speH	0.2	0	0.2	0.2	0.8	0	0.4	0.4	2	0	0	0	0	0	0	0	0	_
d1139.a1.a1	sp|O34539|YJIC_BACSU	Uncharacterized UDP-glucosyltransferase YjiC OS=Bacillus subtilis (strain 168) OX=224308 GN=yjiC PE=3 SV=1	1	yjiC	0	0	0	0	0	0	0	0	_	0.133333	0	0.266667	0.133333	0.0666667	0	0.0666667	0.0666667	0.5
d1140.a1.a1	sp|P54948|YXEI_BACSU	Uncharacterized protein YxeI OS=Bacillus subtilis (strain 168) OX=224308 GN=yxeI PE=1 SV=2	1	yxeI	0	0	0	0	0	0	0	0	_	0.3	0	0.1	0.1	0.1	0.2	0.1	0.1	1
d1141.a1.a1	sp|O32075|YUAI_BACSU	Uncharacterized N-acetyltransferase YuaI OS=Bacillus subtilis (strain 168) OX=224308 GN=yuaI PE=3 SV=1	1	yuaI	0	0	0	0	0	0	0	0	_	0.142857	0	0.571429	0.142857	0.142857	0.142857	0	0.142857	1
d1142.a1.a1	sp|P25503|HUTU_BACSU	Urocanate hydratase OS=Bacillus subtilis (strain 168) OX=224308 GN=hutU PE=1 SV=2	1	hutU	0	0	0	0	0	0	0	0	_	0.136364	0	0.181818	0.136364	0	0	0	0	0
d1143.a1.a1	sp|P94523|ARAA_BACSU	L-arabinose isomerase OS=Bacillus subtilis (strain 168) OX=224308 GN=araA PE=2 SV=2	1	araA	0	0	0	0	0	0	0	0	_	0.235294	0	0.117647	0.117647	0	0	0.0588235	0	0
d1144.a1.a1	sp|C0SP86|SFTA_BACSU	DNA translocase SftA OS=Bacillus subtilis (strain 168) OX=224308 GN=sftA PE=1 SV=1	1	sftA	0	0	0	0	0.0444444	0.0444444	0.0444444	0.0444444	_	0	0	0	0	0	0	0	0	_
d1145.a1.a1	sp|P06574|RPSB_BACSU	RNA polymerase sigma-B factor OS=Bacillus subtilis (strain 168) OX=224308 GN=sigB PE=1 SV=3	1	sigB	0.0833333	0.166667	0.0833333	0.0833333	0	0	0	0	0	0	0	0	0	0.0833333	0	0.0833333	0.0833333	_
d1146.a1.a1	sp|P06628|SP0F_BACSU	Sporulation initiation phosphotransferase F OS=Bacillus subtilis (strain 168) OX=224308 GN=spo0F PE=1 SV=1	1	spo0F	0	0	0	0	0	0	0	0	_	0.125	0	0.25	0.125	0.25	0	0.125	0.125	1
d1147.a1.a1	sp|P39604|RODA_BACSU	Peptidoglycan glycosyltransferase RodA OS=Bacillus subtilis (strain 168) OX=224308 GN=rodA PE=1 SV=1	1	rodA	0.333333	0.333333	0.166667	0.333333	0	0	0.166667	0	0	0	0	0	0	0	0	0	0	_
d1148.a1.a1	sp|P40399|RSBU_BACSU	Phosphoserine phosphatase RsbU OS=Bacillus subtilis (strain 168) OX=224308 GN=rsbU PE=1 SV=3	1	rsbU	0	0.210526	0.0526316	0.0526316	0.0526316	0	0	0	0	0	0	0	0	0	0	0	0	_
d1149.a1.a1	sp|O07009|CYCB_BACSU	Cyclodextrin-binding protein OS=Bacillus subtilis (strain 168) OX=224308 GN=cycB PE=1 SV=1	1	cycB	0	0	0	0	0	0	0	0	_	0.230769	0.0769231	0.0769231	0.0769231	0	0	0	0	0
d1150.a1.a1	sp|P54491|YQGN_BACSU	Uncharacterized protein YqgN OS=Bacillus subtilis (strain 168) OX=224308 GN=yqgN PE=1 SV=1	1	yqgN	0	0	0	0	0.142857	0	0	0	_	0.285714	0	0	0	0	0.285714	0	0	_
d1151.a1.a1	sp|Q05522|CHEB_BACSU	Protein-glutamate methylesterase/protein-glutamine glutaminase OS=Bacillus subtilis (strain 168) OX=224308 GN=cheB PE=3 SV=2	1	cheB	0	0	0	0	0	0	0	0	_	0.166667	0	0.111111	0.111111	0	0	0	0	0
d1152.a1.a1	sp|P96501|FLGL_BACSU	Flagellar hook-associated protein 3 OS=Bacillus subtilis (strain 168) OX=224308 GN=flgL PE=3 SV=1	1	flgL	0	0	0.0833333	0	0	0	0	0	_	0.25	0	0	0	0	0	0	0	_
d1153.a1.a1	sp|P20278|RL36_BACSU	50S ribosomal protein L36 OS=Bacillus subtilis (strain 168) OX=224308 GN=rpmJ PE=1 SV=1	1	rpmJ	2	2	2	2	2	1.5	2	2	1	1	1	1	1	1.5	1.5	1.5	1.5	1.5
d1154.a1.a1	sp|P94424|NFRA2_BACSU	FMN reductase [NAD(P)H] OS=Bacillus subtilis (strain 168) OX=224308 GN=nfrA2 PE=1 SV=1	1	nfrA2	0.8	0.6	0.8	0.8	0.6	0.8	0.6	0.6	0.75	0.6	0	0.8	0.6	0.6	0.4	0.6	0.6	1
d1155.a1.a1	sp|P46921|OPUAB_BACSU	Glycine betaine transport system permease protein OpuAB OS=Bacillus subtilis (strain 168) OX=224308 GN=opuAB PE=1 SV=1	1	opuAB	0.75	1	1	1	1	0.75	1	1	1	0.25	0	0.5	0.25	0.75	0.5	0.5	0.5	2
d1156.a1.a1	sp|P21477|RS20_BACSU	30S ribosomal protein S20 OS=Bacillus subtilis (strain 168) OX=224308 GN=rpsT PE=1 SV=4	1	rpsT	1.5	1.5	1.5	1.5	1.5	1.5	1.5	1.5	1	1.5	1	1	1	1	1	1	1	1
d1157.a1.a1	sp|Q7BVT7|YERC_BACSU	Uncharacterized protein YerC OS=Bacillus subtilis (strain 168) OX=224308 GN=yerC PE=4 SV=1	1	yerC	0.428571	0.285714	0.428571	0.428571	0.428571	0.428571	0.428571	0.428571	1	0.285714	0.142857	0.428571	0.285714	0.285714	0.428571	0.428571	0.428571	1.5
d1158.a1.a1	sp|P12878|RS14_BACSU	30S ribosomal protein S14 OS=Bacillus subtilis (strain 168) OX=224308 GN=rpsN1 PE=1 SV=3	1	rpsN1	2	3	2	2	3	3	2	3	1.5	3	1	3	3	2	3	3	3	1
d1159.a1.a1	sp|P38491|YPFA_BACSU	Uncharacterized protein YpfA OS=Bacillus subtilis (strain 168) OX=224308 GN=ypfA PE=1 SV=1	1	ypfA	0.428571	0.571429	0.571429	0.571429	0.571429	0.571429	0.571429	0.571429	1	0.285714	0	0.142857	0.142857	0.142857	0.142857	0.142857	0.142857	1
d1160.a1.a1	sp|P55339|ECSA_BACSU	ABC-type transporter ATP-binding protein EcsA OS=Bacillus subtilis (strain 168) OX=224308 GN=ecsA PE=1 SV=1	1	ecsA	0.222222	0.222222	0.333333	0.222222	0.222222	0.333333	0.333333	0.333333	1.5	0.333333	0.111111	0.333333	0.333333	0.222222	0.333333	0.222222	0.222222	0.666667
d1161.a1.a1	sp|P30300|GLPP_BACSU	Glycerol uptake operon antiterminator regulatory protein OS=Bacillus subtilis (strain 168) OX=224308 GN=glpP PE=2 SV=1	1	glpP	0.2	0.4	0.3	0.3	0.2	0.4	0.2	0.2	0.666667	0.2	0.1	0.2	0.2	0.2	0.2	0.2	0.2	1
d1162.a1.a1	sp|O31858|YOJF_BACSU	Uncharacterized protein YojF OS=Bacillus subtilis (strain 168) OX=224308 GN=yojF PE=1 SV=1	1	yojF	0.4	0.2	0.6	0.4	0.6	0.2	0.4	0.4	1	0.6	0.2	0.6	0.6	0.4	0.6	0.4	0.4	0.666667
d1163.a1.a1	sp|P06629|YWJG_BACSU	Uncharacterized protein YwjG OS=Bacillus subtilis (strain 168) OX=224308 GN=ywjG PE=4 SV=1	1	ywjG	0.2	0.2	0.2	0.2	0.4	0.4	0.2	0.4	2	0.2	0.1	0.2	0.2	0.1	0.2	0.2	0.2	1
d1164.a1.a1	sp|P42953|TAGG_BACSU	Teichoic acid translocation permease protein TagG OS=Bacillus subtilis (strain 168) OX=224308 GN=tagG PE=1 SV=1	1	tagG	0.5	0.666667	0.5	0.5	0.5	0.666667	0.5	0.5	1	0.166667	0.166667	0.166667	0.166667	0.166667	0.166667	0.166667	0.166667	1
d1165.a1.a1	sp|P46347|YBEY_BACSU	Endoribonuclease YbeY OS=Bacillus subtilis (strain 168) OX=224308 GN=ybeY PE=3 SV=3	1	ybeY	0.5	0.333333	0.333333	0.333333	0.5	0.333333	0.333333	0.333333	1	0.333333	0.333333	0.333333	0.333333	0.333333	0.333333	0.333333	0.333333	1
d1166.a1.a1	sp|P37557|YABO_BACSU	Uncharacterized protein YabO OS=Bacillus subtilis (strain 168) OX=224308 GN=yabO PE=4 SV=1	1	yabO	0.5	0.5	0.5	0.5	0.5	0.5	0.75	0.5	1	0.5	0.25	0.5	0.5	0.5	0.5	0.5	0.5	1
d1167.a1.a1	sp|P37807|RL28_BACSU	50S ribosomal protein L28 OS=Bacillus subtilis (strain 168) OX=224308 GN=rpmB PE=1 SV=1	1	rpmB	0.666667	1	0.666667	0.666667	0.666667	1	0.666667	0.666667	1	0.666667	0.666667	0.666667	0.666667	0.333333	0.666667	0.333333	0.333333	0.5
d1168.a1.a1	sp|P39595|EFEU_BACSU	Ferrous iron permease EfeU OS=Bacillus subtilis (strain 168) OX=224308 GN=efeU PE=1 SV=2	1	efeU	0.222222	0.222222	0.222222	0.222222	0.333333	0.333333	0.222222	0.333333	1.5	0.222222	0	0.222222	0.222222	0.222222	0.222222	0.222222	0.222222	1
d1169.a1.a1	sp|P71037|YWNB_BACSU	Uncharacterized protein YwnB OS=Bacillus subtilis (strain 168) OX=224308 GN=ywnB PE=4 SV=1	1	ywnB	0.375	0.125	0.375	0.375	0.25	0.375	0.375	0.375	1	0.25	0	0.375	0.25	0.25	0.25	0	0.25	1
d1170.a1.a1	sp|Q45494|YKRA_BACSU	Putative phosphatase YkrA OS=Bacillus subtilis (strain 168) OX=224308 GN=ykrA PE=3 SV=1	1	ykrA	0.0833333	0.166667	0.166667	0.166667	0.333333	0.25	0.25	0.25	1.5	0.0833333	0	0.0833333	0.0833333	0.166667	0.25	0.166667	0.166667	2
d1171.a1.a1	sp|O34949|YKOM_BACSU	Uncharacterized HTH-type transcriptional regulator YkoM OS=Bacillus subtilis (strain 168) OX=224308 GN=ykoM PE=4 SV=1	1	ykoM	0.1	0.2	0.3	0.2	0.1	0	0.2	0.1	0.5	0.3	0.2	0.2	0.2	0.3	0.1	0.3	0.3	1.5
d1172.a1.a1	sp|O35013|YTKD_BACSU	Putative 8-oxo-dGTP diphosphatase YtkD OS=Bacillus subtilis (strain 168) OX=224308 GN=ytkD PE=1 SV=1	1	ytkD	0.333333	0.222222	0.111111	0.222222	0.444444	0.333333	0.222222	0.333333	1.5	0.222222	0	0.222222	0.222222	0.111111	0.222222	0.111111	0.111111	0.5
d1173.a1.a1	sp|P28628|LEPS_BACSU	Signal peptidase I S OS=Bacillus subtilis (strain 168) OX=224308 GN=sipS PE=1 SV=1	1	sipS	0.230769	0.307692	0.307692	0.307692	0.230769	0.230769	0.153846	0.230769	0.75	0.0769231	0	0	0	0.0769231	0.0769231	0.0769231	0.0769231	_
d1174.a1.a1	sp|O31576|YFHH_BACSU	Uncharacterized protein YfhH OS=Bacillus subtilis (strain 168) OX=224308 GN=yfhH PE=1 SV=1	1	yfhH	0	0.25	0.5	0.25	0.75	0.5	0.75	0.75	3	0.5	0	0.75	0.5	0.5	0.5	0.5	0.5	1
d1175.a1.a1	sp|O31676|QUED_BACSU	6-carboxy-5,6,7,8-tetrahydropterin synthase OS=Bacillus subtilis (strain 168) OX=224308 GN=queD PE=1 SV=2	1	queD	0.75	0.75	0.75	0.75	0.75	0.75	0.75	0.75	1	0.5	0	0.25	0.25	0	0.25	0	0	0
d1176.a1.a1	sp|O34436|PIT_BACSU	Probable low-affinity inorganic phosphate transporter OS=Bacillus subtilis (strain 168) OX=224308 GN=pit PE=3 SV=2	1	pit	1	1.33333	1	1	1	1	1	1	1	0	0	0.333333	0	0.333333	0.333333	0	0.333333	_
d1177.a1.a1	sp|P17904|RSBW_BACSU	Serine-protein kinase RsbW OS=Bacillus subtilis (strain 168) OX=224308 GN=rsbW PE=1 SV=1	1	rsbW	0.222222	0.222222	0.333333	0.222222	0.222222	0.333333	0.333333	0.333333	1.5	0	0	0.222222	0	0.111111	0.222222	0.222222	0.222222	_
d1178.a1.a1	sp|P25972|PYRE_BACSU	Orotate phosphoribosyltransferase OS=Bacillus subtilis (strain 168) OX=224308 GN=pyrE PE=3 SV=1	1	pyrE	0.5	0.5	0.5	0.5	0	0.5	0.5	0.5	1	0.75	0.25	0.5	0.5	0.5	0.5	0.5	0.5	1
d1179.a1.a1	sp|P42961|YCSD_BACSU	Uncharacterized protein YcsD OS=Bacillus subtilis (strain 168) OX=224308 GN=ycsD PE=3 SV=2	1	ycsD	0.333333	0.166667	0.333333	0.333333	0.166667	0.333333	0.333333	0.333333	1	0.333333	0.166667	0.5	0.333333	0.166667	0.5	0.333333	0.333333	1
d1180.a1.a1	sp|P94532|CSTA_BACSU	Peptide transporter CstA OS=Bacillus subtilis (strain 168) OX=224308 GN=cstA PE=3 SV=2	1	cstA	0	0	0	0	0	0	0	0	_	0.444444	0	0.555556	0.444444	0.444444	0.555556	0.444444	0.444444	1
d1181.a1.a1	sp|O32030|YRZA_BACSU	Uncharacterized protein YrzA OS=Bacillus subtilis (strain 168) OX=224308 GN=yrzA PE=4 SV=1	1	yrzA	0.4	0.4	0.4	0.4	0.4	0.6	0.4	0.4	1	0.4	0	0.4	0.4	0.2	0.4	0.2	0.2	0.5
d1182.a1.a1	sp|O34762|OHRA_BACSU	Organic hydroperoxide resistance protein OhrA OS=Bacillus subtilis (strain 168) OX=224308 GN=ohrA PE=2 SV=1	1	ohrA	0.25	0.25	0.25	0.25	0.25	0.25	0.25	0.25	1	0.25	0	0.25	0.25	0.125	0.125	0.375	0.125	0.5
d1183.a1.a1	sp|P54179|YPMS_BACSU	Uncharacterized protein YpmS OS=Bacillus subtilis (strain 168) OX=224308 GN=ypmS PE=4 SV=1	1	ypmS	0.285714	0.285714	0.285714	0.285714	0.142857	0.285714	0.285714	0.285714	1	0.142857	0	0.285714	0.142857	0.285714	0.428571	0.285714	0.285714	2
d1184.a1.a1	sp|O07548|YHEG_BACSU	Uncharacterized protein YheG OS=Bacillus subtilis (strain 168) OX=224308 GN=yheG PE=4 SV=1	1	yheG	0.125	0.25	0.25	0.25	0.25	0.25	0.25	0.25	1	0.125	0	0.125	0.125	0.375	0.25	0.25	0.25	2
d1185.a1.a1	sp|O31684|YKVS_BACSU	Uncharacterized protein YkvS OS=Bacillus subtilis (strain 168) OX=224308 GN=ykvS PE=4 SV=2	1	ykvS	0.25	0.25	0.25	0.25	0.75	0.5	0	0.5	2	0	0	0.25	0	1	0.75	0.75	0.75	_
d1186.a1.a1	sp|O34777|OHRR_BACSU	Organic hydroperoxide resistance transcriptional regulator OS=Bacillus subtilis (strain 168) OX=224308 GN=ohrR PE=1 SV=1	1	ohrR	0.285714	0.285714	0.285714	0.285714	0.285714	0.142857	0.285714	0.285714	1	0.142857	0	0.142857	0.142857	0.142857	0.285714	0.428571	0.285714	2
d1187.a1.a1	sp|P39841|MANA3_BACSU	Putative mannose-6-phosphate isomerase YvyI OS=Bacillus subtilis (strain 168) OX=224308 GN=yvyI PE=1 SV=1	1	yvyI	0.0555556	0.111111	0.0555556	0.0555556	0.0555556	0.111111	0.0555556	0.0555556	1	0.111111	0	0.111111	0.111111	0.111111	0.111111	0.166667	0.111111	1
d1188.a1.a1	sp|P40737|YXXD_BACSU	Antitoxin YxxD OS=Bacillus subtilis (strain 168) OX=224308 GN=yxxD PE=1 SV=1	1	yxxD	0.125	0.375	0.25	0.25	0.25	0.375	0.25	0.25	1	0.125	0	0.25	0.125	0.125	0.125	0.125	0.125	1
d1189.a1.a1	sp|O32221|COPZ_BACSU	Copper chaperone CopZ OS=Bacillus subtilis (strain 168) OX=224308 GN=copZ PE=1 SV=1	1	copZ	0.5	0.25	0.25	0.25	0.5	0.5	0.75	0.5	2	0.25	0	0.25	0.25	0.25	0.25	0.5	0.25	1
d1190.a1.a1	sp|O34424|YTEJ_BACSU	Uncharacterized membrane protein YteJ OS=Bacillus subtilis (strain 168) OX=224308 GN=yteJ PE=4 SV=1	1	yteJ	0.2	0.6	0.4	0.4	0.4	0.6	0.4	0.4	1	0	0	0.2	0	0.2	0.2	0.2	0.2	_
d1191.a1.a1	sp|P39580|DLTB_BACSU	Protein DltB OS=Bacillus subtilis (strain 168) OX=224308 GN=dltB PE=3 SV=1	1	dltB	0.4	0.3	0.3	0.3	0.3	0.2	0	0.2	0.666667	0	0	0.1	0	0	0.1	0	0	_
d1192.a1.a1	sp|P39789|YPOC_BACSU	Uncharacterized protein YpoC OS=Bacillus subtilis (strain 168) OX=224308 GN=ypoC PE=1 SV=1	1	ypoC	0.428571	0.285714	0.285714	0.285714	0.285714	0.428571	0.285714	0.285714	1	0.142857	0	0	0	0.142857	0	0.142857	0.142857	_
d1193.a1.a1	sp|P45862|YWJB_BACSU	Uncharacterized protein YwjB OS=Bacillus subtilis (strain 168) OX=224308 GN=ywjB PE=4 SV=1	1	ywjB	0.2	0.2	0.2	0.2	0.6	0.2	0.2	0.2	1	0.2	0	0.2	0.2	0.2	0.6	0.6	0.6	3
d1194.a1.a1	sp|P50727|FER_BACSU	Ferredoxin OS=Bacillus subtilis (strain 168) OX=224308 GN=fer PE=1 SV=2	1	fer	1	2	2	2	1	1	2	1	0.5	2	1	2	2	1	1	1	1	0.5
d1195.a1.a1	sp|O07604|YHFF_BACSU	Uncharacterized protein YhfF OS=Bacillus subtilis (strain 168) OX=224308 GN=yhfF PE=4 SV=1	1	yhfF	0	0	0.2	0	0	0	0	0	_	0.8	0	0.8	0.8	0.4	0.4	0.6	0.4	0.5
d1196.a1.a1	sp|P17622|RIBT_BACSU	Protein RibT OS=Bacillus subtilis (strain 168) OX=224308 GN=ribT PE=1 SV=1	1	ribT	0.1	0	0.1	0.1	0.2	0.1	0.1	0.1	1	0.2	0	0.2	0.2	0.1	0.3	0.2	0.2	1
d1197.a1.a1	sp|P40768|YTKA_BACSU	Uncharacterized protein YtkA OS=Bacillus subtilis (strain 168) OX=224308 GN=ytkA PE=4 SV=2	1	ytkA	0	0.166667	0.166667	0.166667	0.166667	0	0	0	0	0.166667	0.166667	0.166667	0.166667	0.5	0.5	0.666667	0.5	3
d1198.a1.a1	sp|P42200|TCYB_BACSU	L-cystine transport system permease protein TcyB OS=Bacillus subtilis (strain 168) OX=224308 GN=tcyB PE=1 SV=1	1	tcyB	0.5	0.5	0.5	0.5	0.333333	0.333333	0.333333	0.333333	0.666667	0.166667	0	0	0	0	0	0	0	_
d1199.a1.a1	sp|P54556|COAA_BACSU	Pantothenate kinase OS=Bacillus subtilis (strain 168) OX=224308 GN=coaA PE=3 SV=2	1	coaA	0	0.153846	0	0	0.153846	0.0769231	0.153846	0.153846	_	0.0769231	0	0.153846	0.0769231	0.230769	0.0769231	0.153846	0.153846	2
d1200.a1.a1	sp|Q08788|SRFAD_BACSU	Surfactin synthase thioesterase subunit OS=Bacillus subtilis (strain 168) OX=224308 GN=srfAD PE=1 SV=3	1	srfAD	0.333333	0.333333	0.333333	0.333333	0.333333	0	0	0	0	1	0.333333	0.666667	0.666667	1	0.666667	0.333333	0.666667	1
d1201.a1.a1	sp|O34634|YQGF_BACSU	Putative pre-16S rRNA nuclease OS=Bacillus subtilis (strain 168) OX=224308 GN=yrrK PE=1 SV=1	1	yrrK	0.333333	0.111111	0.222222	0.222222	0.222222	0.222222	0.333333	0.222222	1	0.111111	0	0	0	0.111111	0	0	0	_
d1202.a1.a1	sp|O34766|YOPS_BACSU	SPbeta prophage-derived uncharacterized HTH-type transcriptional regulator YopS OS=Bacillus subtilis (strain 168) OX=224308 GN=yopS PE=4 SV=1	1	yopS	0.75	0.25	0.5	0.5	0.5	0.25	0.5	0.5	1	0	0	0.25	0	0.25	0.25	0.25	0.25	_
d1203.a1.a1	sp|Q03221|KITH_BACSU	Thymidine kinase OS=Bacillus subtilis (strain 168) OX=224308 GN=tdk PE=3 SV=2	1	tdk	0.5	0.333333	0.333333	0.333333	0.333333	0.5	0.333333	0.333333	1	0	0	0	0	0.166667	0	0	0	_
d1204.a1.a1	sp|C0SPB8|YVAV_BACSU	Putative HTH-type transcriptional regulator YvaV OS=Bacillus subtilis (strain 168) OX=224308 GN=yvaV PE=3 SV=1	1	yvaV	0.375	0.25	0.375	0.375	0.25	0.25	0.25	0.25	0.666667	0	0	0	0	0	0	0	0	_
d1205.a1.a1	sp|O31575|RECX_BACSU	Regulatory protein RecX OS=Bacillus subtilis (strain 168) OX=224308 GN=recX PE=3 SV=1	1	recX	0.0769231	0.153846	0.0769231	0.0769231	0.153846	0.0769231	0.153846	0.153846	2	0.0769231	0	0	0	0.0769231	0.0769231	0.153846	0.0769231	_
d1206.a1.a1	sp|O32002|YOKE_BACSU	SPbeta prophage-derived uncharacterized protein YokE OS=Bacillus subtilis (strain 168) OX=224308 GN=yokE PE=4 SV=1	1	yokE	0.125	0	0.25	0.125	0.25	0.25	0.25	0.25	2	0.25	0.125	0.125	0.125	0.125	0	0	0	0
d1207.a1.a1	sp|O34514|MENC_BACSU	o-succinylbenzoate synthase OS=Bacillus subtilis (strain 168) OX=224308 GN=menC PE=1 SV=1	1	menC	0.05	0.15	0.05	0.05	0.05	0.1	0.05	0.05	1	0.05	0	0.05	0.05	0.05	0.05	0.05	0.05	1
d1208.a1.a1	sp|P17618|RIBD_BACSU	Riboflavin biosynthesis protein RibD OS=Bacillus subtilis (strain 168) OX=224308 GN=ribD PE=1 SV=1	1	ribD	0.0952381	0.047619	0.047619	0.047619	0.047619	0.047619	0	0.047619	1	0.142857	0	0.0952381	0.0952381	0.047619	0.0952381	0	0.047619	0.5
d1209.a1.a1	sp|P24138|OPPB_BACSU	Oligopeptide transport system permease protein OppB OS=Bacillus subtilis (strain 168) OX=224308 GN=oppB PE=2 SV=2	1	oppB	0	0	0	0	0	0	0	0	_	1	0	0.666667	0.666667	1	1	1	1	1.5
d1210.a1.a1	sp|P31112|HEPS1_BACSU	Heptaprenyl diphosphate synthase component 1 OS=Bacillus subtilis (strain 168) OX=224308 GN=hepS PE=1 SV=1	1	hepS	0.25	0	0.166667	0.166667	0.25	0.333333	0.166667	0.25	1.5	0	0	0	0	0	0	0	0	_
d1211.a1.a1	sp|P96593|MNTH_BACSU	Divalent metal cation transporter MntH OS=Bacillus subtilis (strain 168) OX=224308 GN=mntH PE=1 SV=1	1	mntH	0.333333	0	0.333333	0.333333	0	0	0.333333	0	0	0.333333	0.333333	1.33333	0.333333	0.666667	0.666667	0.333333	0.666667	2
d1212.a1.a1	sp|P96676|YDES_BACSU	Uncharacterized HTH-type transcriptional regulator YdeS OS=Bacillus subtilis (strain 168) OX=224308 GN=ydeS PE=4 SV=1	1	ydeS	0	0.222222	0.222222	0.222222	0.222222	0.222222	0.222222	0.222222	1	0.111111	0	0.111111	0.111111	0	0.111111	0.111111	0.111111	1
d1213.a1.a1	sp|P96729|YWSB_BACSU	Cell wall-binding protein YwsB OS=Bacillus subtilis (strain 168) OX=224308 GN=ywsB PE=1 SV=1	1	ywsB	0.428571	0.285714	0.285714	0.285714	0.285714	0.428571	0.285714	0.285714	1	0	0	0	0	0	0	0	0	_
d1214.a1.a1	sp|Q06754|YACL_BACSU	Uncharacterized PIN and TRAM-domain containing protein YacL OS=Bacillus subtilis (strain 168) OX=224308 GN=yacL PE=2 SV=2	1	yacL	0.25	0.25	0.25	0.25	0.375	0.375	0.125	0.375	1.5	0.125	0	0	0	0	0	0	0	_
d1215.a1.a1	sp|O05248|YUGP_BACSU	Putative membrane protease YugP OS=Bacillus subtilis (strain 168) OX=224308 GN=yugP PE=4 SV=1	1	yugP	0	0.125	0.125	0.125	0.25	0	0	0	0	0.25	0.125	0.375	0.25	0	0.25	0.125	0.125	0.5
d1216.a1.a1	sp|O05515|TSAE_BACSU	tRNA threonylcarbamoyladenosine biosynthesis protein TsaE OS=Bacillus subtilis (strain 168) OX=224308 GN=tsaE PE=1 SV=1	1	tsaE	0	0.285714	0.285714	0.285714	0.285714	0.428571	0.285714	0.285714	1	0	0	0	0	0.142857	0	0.142857	0.142857	_
d1217.a1.a1	sp|O35005|YTRF_BACSU	ABC transporter permease YtrF OS=Bacillus subtilis (strain 168) OX=224308 GN=ytrF PE=2 SV=1	1	ytrF	0.142857	0.214286	0.214286	0.214286	0.0714286	0.142857	0.0714286	0.0714286	0.333333	0	0	0.0714286	0	0	0	0	0	_
d1218.a1.a1	sp|O35008|YTQA_BACSU	Uncharacterized protein YtqA OS=Bacillus subtilis (strain 168) OX=224308 GN=ytqA PE=3 SV=1	1	ytqA	0.0714286	0.142857	0.142857	0.142857	0.214286	0.0714286	0.142857	0.142857	1	0	0	0	0	0.0714286	0	0.0714286	0.0714286	_
d1219.a1.a1	sp|P37547|RNM5_BACSU	Ribonuclease M5 OS=Bacillus subtilis (strain 168) OX=224308 GN=rnmV PE=1 SV=1	1	rnmV	0.5	0.5	0.333333	0.5	0.166667	0.333333	0.333333	0.333333	0.666667	0	0	0	0	0	0	0	0	_
d1220.a1.a1	sp|P54455|NADD_BACSU	Nicotinate-nucleotide adenylyltransferase OS=Bacillus subtilis (strain 168) OX=224308 GN=nadD PE=1 SV=1	1	nadD	0.125	0.25	0.25	0.25	0.375	0.25	0.25	0.25	1	0	0	0.125	0	0	0	0	0	_
d1221.a1.a1	sp|P94548|FADR_BACSU	Fatty acid metabolism regulator protein OS=Bacillus subtilis (strain 168) OX=224308 GN=fadR PE=1 SV=1	1	fadR	0.25	0.125	0.125	0.125	0.25	0.125	0.125	0.125	1	0	0	0.25	0	0.125	0.125	0.125	0.125	_
d1222.a1.a1	sp|Q45549|NRDR_BACSU	Transcriptional repressor NrdR OS=Bacillus subtilis (strain 168) OX=224308 GN=nrdR PE=3 SV=2	1	nrdR	0.111111	0.111111	0.111111	0.111111	0.111111	0.222222	0.222222	0.222222	2	0	0	0	0	0.222222	0.222222	0.111111	0.222222	_
d1223.a1.a1	sp|P06533|SINR_BACSU	HTH-type transcriptional regulator SinR OS=Bacillus subtilis (strain 168) OX=224308 GN=sinR PE=1 SV=1	1	sinR	0.142857	0.142857	0.142857	0.142857	0	0	0.142857	0	0	0	0	0.428571	0	0.428571	0.142857	0.142857	0.142857	_
d1224.a1.a1	sp|P21248|HEM4_BACSU	Uroporphyrinogen-III synthase OS=Bacillus subtilis (strain 168) OX=224308 GN=hemD PE=3 SV=2	1	hemD	0	0	0	0	0.125	0.125	0.125	0.125	_	0.125	0	0.125	0.125	0.125	0.375	0.375	0.375	3
d1225.a1.a1	sp|P39648|LIPL_BACSU	Octanoyl-[GcvH]:protein N-octanoyltransferase OS=Bacillus subtilis (strain 168) OX=224308 GN=lipL PE=1 SV=1	1	lipL	0	0.230769	0.0769231	0.0769231	0.153846	0.230769	0	0.153846	2	0	0	0	0	0.0769231	0.0769231	0	0.0769231	_
d1226.a1.a1	sp|P40780|YTXH_BACSU	Uncharacterized protein YtxH OS=Bacillus subtilis (strain 168) OX=224308 GN=ytxH PE=4 SV=2	1	ytxH	0.125	0.25	0.125	0.125	0	0	0.125	0	0	0.125	0.125	0	0.125	0	0.25	0.375	0.25	2
d1227.a1.a1	sp|P45873|PRMC_BACSU	Release factor glutamine methyltransferase OS=Bacillus subtilis (strain 168) OX=224308 GN=prmC PE=3 SV=1	1	prmC	0.0714286	0.0714286	0.142857	0.0714286	0.142857	0.214286	0.214286	0.214286	3	0	0	0	0	0	0	0	0	_
d1228.a1.a1	sp|P54396|YPMB_BACSU	Uncharacterized protein YpmB OS=Bacillus subtilis (strain 168) OX=224308 GN=ypmB PE=1 SV=1	1	ypmB	0.4	0.4	0.4	0.4	0.6	0.4	0.2	0.4	1	0	0	0	0	0	0	0	0	_
d1229.a1.a1	sp|P94573|YWOC_BACSU	Uncharacterized isochorismatase family protein YwoC OS=Bacillus subtilis (strain 168) OX=224308 GN=ywoC PE=3 SV=2	1	ywoC	0.333333	0.5	0.166667	0.333333	0.166667	0.166667	0.166667	0.166667	0.5	0.333333	0	0.166667	0.166667	0	0	0	0	0
d1230.a1.a1	sp|O05494|YDHC_BACSU	Uncharacterized HTH-type transcriptional regulator YdhC OS=Bacillus subtilis (strain 168) OX=224308 GN=ydhC PE=4 SV=1	1	ydhC	0.0833333	0.0833333	0.166667	0.0833333	0.0833333	0	0.0833333	0.0833333	1	0	0	0.0833333	0	0.166667	0.0833333	0.0833333	0.0833333	_
d1231.a1.a1	sp|O07600|FABH2_BACSU	3-oxoacyl-[acyl-carrier-protein] synthase 3 protein 2 OS=Bacillus subtilis (strain 168) OX=224308 GN=fabHB PE=2 SV=1	1	fabHB	0	0.0714286	0.0714286	0.0714286	0.214286	0.214286	0	0.214286	3	0	0	0	0	0.0714286	0.0714286	0.0714286	0.0714286	_
d1232.a1.a1	sp|O34593|YJQA_BACSU	Uncharacterized protein YjqA OS=Bacillus subtilis (strain 168) OX=224308 GN=yjqA PE=4 SV=1	1	yjqA	0.333333	0.166667	0.166667	0.166667	0.333333	0.166667	0.166667	0.166667	1	0.166667	0	0.166667	0.166667	0	0	0.166667	0	0
d1233.a1.a1	sp|O34841|YOEB_BACSU	Uncharacterized protein YoeB OS=Bacillus subtilis (strain 168) OX=224308 GN=yoeB PE=1 SV=2	1	yoeB	0	0.333333	0	0	0	0.222222	0.111111	0.111111	_	0.111111	0.111111	0.333333	0.111111	0	0	0	0	0
d1234.a1.a1	sp|P12012|GNTP_BACSU	Gluconate permease OS=Bacillus subtilis (strain 168) OX=224308 GN=gntP PE=3 SV=1	1	gntP	0.111111	0.111111	0.111111	0.111111	0.222222	0.111111	0.222222	0.222222	2	0.111111	0	0	0	0.111111	0.111111	0	0.111111	_
d1235.a1.a1	sp|P32728|YLXR_BACSU	Uncharacterized protein YlxR OS=Bacillus subtilis (strain 168) OX=224308 GN=ylxR PE=4 SV=1	1	ylxR	0.666667	0.666667	0.666667	0.666667	0.333333	0.333333	0.333333	0.333333	0.5	0	0	0	0	0	0.333333	0.333333	0.333333	_
d1236.a1.a1	sp|P71036|YWNA_BACSU	Putative HTH-type transcriptional regulator YwnA OS=Bacillus subtilis (strain 168) OX=224308 GN=ywnA PE=1 SV=1	1	ywnA	0.285714	0.142857	0	0.142857	0.428571	0.428571	0.285714	0.428571	3	0	0	0	0	0	0	0	0	_
d1237.a1.a1	sp|Q796Z1|YGAC_BACSU	UPF0374 protein YgaC OS=Bacillus subtilis (strain 168) OX=224308 GN=ygaC PE=3 SV=2	1	ygaC	0	0.0769231	0	0	0.0769231	0	0	0	_	0.0769231	0	0.153846	0.0769231	0.153846	0.153846	0.153846	0.153846	2
d1238.a1.a1	sp|O07614|YHFO_BACSU	Uncharacterized N-acetyltransferase YhfO OS=Bacillus subtilis (strain 168) OX=224308 GN=yhfO PE=3 SV=1	1	yhfO	0	0.4	0	0	0.6	0	0.2	0.2	_	0	0	0.2	0	0.2	0.2	0.2	0.2	_
d1239.a1.a1	sp|O31593|YHBJ_BACSU	Putative efflux system component YhbJ OS=Bacillus subtilis (strain 168) OX=224308 GN=yhbJ PE=3 SV=1	1	yhbJ	0.166667	0.333333	0	0.166667	0.333333	0.333333	0.5	0.333333	2	0	0	0	0	0	0	0	0	_
d1240.a1.a1	sp|O31796|HFQ_BACSU	RNA-binding protein Hfq OS=Bacillus subtilis (strain 168) OX=224308 GN=hfq PE=1 SV=1	1	hfq	0	0	0	0	0	0	0	0	_	0.4	0	0.6	0.4	0.2	0.4	0.4	0.4	1
d1241.a1.a1	sp|O35014|YKUI_BACSU	Uncharacterized EAL-domain containing protein YkuI OS=Bacillus subtilis (strain 168) OX=224308 GN=ykuI PE=1 SV=1	1	ykuI	0.0625	0.0625	0	0.0625	0	0	0	0	0	0.125	0.0625	0.125	0.125	0.0625	0.0625	0.0625	0.0625	0.5
d1242.a1.a1	sp|P42411|RSBT_BACSU	Serine/threonine-protein kinase RsbT OS=Bacillus subtilis (strain 168) OX=224308 GN=rsbT PE=1 SV=1	1	rsbT	0.111111	0.111111	0.333333	0.111111	0.222222	0	0.222222	0.222222	2	0	0	0	0	0.111111	0	0	0	_
d1243.a1.a1	sp|P96582|LRPC_BACSU	HTH-type transcriptional regulator LrpC OS=Bacillus subtilis (strain 168) OX=224308 GN=lrpC PE=1 SV=2	1	lrpC	0.111111	0.222222	0.333333	0.222222	0.111111	0.111111	0.111111	0.111111	0.5	0	0	0	0	0.111111	0	0	0	_
d1244.a1.a1	sp|P96672|YDEO_BACSU	UPF0750 membrane protein YdeO OS=Bacillus subtilis (strain 168) OX=224308 GN=ydeO PE=3 SV=1	1	ydeO	0.285714	0.285714	0.285714	0.285714	0.142857	0.142857	0	0.142857	0.5	0.142857	0	0	0	0.142857	0	0	0	_
d1245.a1.a1	sp|O07516|YHAH_BACSU	Uncharacterized membrane protein YhaH OS=Bacillus subtilis (strain 168) OX=224308 GN=yhaH PE=4 SV=1	1	yhaH	0	0.2	0.4	0.2	0	0	0	0	0	0.2	0.2	0.2	0.2	0.4	0	0.2	0.2	1
d1246.a1.a1	sp|O31484|YCZJ_BACSU	Uncharacterized protein YczJ OS=Bacillus subtilis (strain 168) OX=224308 GN=yczJ PE=4 SV=1	1	yczJ	0	0	0	0	0	0	0	0	_	0.25	0	0.375	0.25	0.125	0.125	0.25	0.125	0.5
d1247.a1.a1	sp|O31618|THIG_BACSU	Thiazole synthase OS=Bacillus subtilis (strain 168) OX=224308 GN=thiG PE=1 SV=1	1	thiG	0	0	0.1	0	0.2	0.2	0.1	0.2	_	0	0	0	0	0.1	0.1	0.1	0.1	_
d1248.a1.a1	sp|O32253|CGGR_BACSU	Central glycolytic genes regulator OS=Bacillus subtilis (strain 168) OX=224308 GN=cggR PE=1 SV=1	1	cggR	0.166667	0.111111	0	0.111111	0.0555556	0.111111	0.0555556	0.0555556	0.5	0	0	0	0	0	0	0	0	_
d1249.a1.a1	sp|O34347|ASSY_BACSU	Argininosuccinate synthase OS=Bacillus subtilis (strain 168) OX=224308 GN=argG PE=3 SV=1	1	argG	0.0909091	0.0909091	0.0909091	0.0909091	0.0454545	0.0454545	0.0454545	0.0454545	0.5	0	0	0	0	0	0	0	0	_
d1250.a1.a1	sp|O34510|YFMF_BACSU	Fe(3+)-citrate import ATP-binding protein YfmF OS=Bacillus subtilis (strain 168) OX=224308 GN=yfmF PE=3 SV=1	1	yfmF	0	0.142857	0.142857	0.142857	0.285714	0.285714	0.428571	0.285714	2	0	0	0	0	0	0	0	0	_
d1251.a1.a1	sp|O34966|ZNUA_BACSU	High-affinity zinc uptake system binding-protein ZnuA OS=Bacillus subtilis (strain 168) OX=224308 GN=znuA PE=1 SV=1	1	znuA	0.166667	0.166667	0.25	0.166667	0.0833333	0.0833333	0	0.0833333	0.5	0	0	0	0	0	0	0	0	_
d1252.a1.a1	sp|P50833|YPPE_BACSU	Uncharacterized protein YppE OS=Bacillus subtilis (strain 168) OX=224308 GN=yppE PE=1 SV=1	1	yppE	0.2	0.2	0	0.2	0.2	0	0.2	0.2	1	0	0	0.2	0	0.2	0.2	0.4	0.2	_
d1253.a1.a1	sp|P94352|YXJI_BACSU	Uncharacterized protein YxjI OS=Bacillus subtilis (strain 168) OX=224308 GN=yxjI PE=3 SV=1	1	yxjI	0	0.2	0.1	0.1	0.1	0.3	0.1	0.1	1	0	0	0.1	0	0	0	0	0	_
d1254.a1.a1	sp|P94357|YXKD_BACSU	UPF0750 membrane protein YxkD OS=Bacillus subtilis (strain 168) OX=224308 GN=yxkD PE=3 SV=1	1	yxkD	0.2	0.2	0.1	0.2	0.2	0.1	0.1	0.1	0.5	0	0	0	0	0	0	0	0	_
d1255.a1.a1	sp|P94552|IABF2_BACSU	Intracellular exo-alpha-L-arabinofuranosidase 2 OS=Bacillus subtilis (strain 168) OX=224308 GN=abf2 PE=1 SV=2	1	abf2	0	0	0	0	0	0	0	0	_	0.1	0	0.05	0.05	0.05	0.15	0.1	0.1	2
d1256.a1.a1	sp|O31584|MUTY_BACSU	Adenine DNA glycosylase OS=Bacillus subtilis (strain 168) OX=224308 GN=mutY PE=2 SV=1	1	mutY	0.0555556	0.0555556	0.0555556	0.0555556	0.166667	0.111111	0	0.111111	2	0	0	0	0	0	0	0	0	_
d1257.a1.a1	sp|O34798|PDAC_BACSU	Peptidoglycan-N-acetylmuramic acid deacetylase PdaC OS=Bacillus subtilis (strain 168) OX=224308 GN=pdaC PE=1 SV=1	1	pdaC	0.0416667	0.0833333	0.0833333	0.0833333	0.0416667	0.0416667	0	0.0416667	0.5	0	0	0.0416667	0	0	0	0	0	_
d1258.a1.a1	sp|O34803|YEAA_BACSU	Uncharacterized protein YeaA OS=Bacillus subtilis (strain 168) OX=224308 GN=yeaA PE=4 SV=1	1	yeaA	0.105263	0.157895	0.105263	0.105263	0	0	0	0	0	0	0	0.0526316	0	0	0	0	0	_
d1259.a1.a1	sp|P42062|APPB_BACSU	Oligopeptide transport system permease protein AppB OS=Bacillus subtilis (strain 168) OX=224308 GN=appB PE=3 SV=2	1	appB	0	0	0	0	0	0	0	0	_	0.333333	0.222222	0.333333	0.333333	0	0	0	0	0
d1260.a1.a1	sp|P94568|LEUD_BACSU	3-isopropylmalate dehydratase small subunit OS=Bacillus subtilis (strain 168) OX=224308 GN=leuD PE=3 SV=1	1	leuD	0	0	0	0	0	0	0	0	_	0.5	0	0.166667	0.166667	0.333333	0.166667	0.166667	0.166667	1
d1261.a1.a1	sp|O06976|CRH_BACSU	HPr-like protein Crh OS=Bacillus subtilis (strain 168) OX=224308 GN=crh PE=1 SV=1	1	crh	0	0	0	0	0	0	0	0	_	1	0	0	0	0	0.666667	0.666667	0.666667	_
d1262.a1.a1	sp|O07533|YHAR_BACSU	Putative enoyl-CoA hydratase/isomerase YhaR OS=Bacillus subtilis (strain 168) OX=224308 GN=yhaR PE=3 SV=4	1	yhaR	0	0	0	0	0	0	0	0	_	0.142857	0	0.142857	0.142857	0.142857	0.285714	0.285714	0.285714	2
d1263.a1.a1	sp|P37954|UVRB_BACSU	UvrABC system protein B OS=Bacillus subtilis (strain 168) OX=224308 GN=uvrB PE=1 SV=2	1	uvrB	0	0	0.027027	0	0.0540541	0.027027	0.027027	0.027027	_	0	0	0.027027	0	0.027027	0	0	0	_
d1264.a1.a1	sp|P54161|EX53_BACSU	5'-3' exonuclease OS=Bacillus subtilis (strain 168) OX=224308 GN=ypcP PE=1 SV=1	1	ypcP	0	0.0714286	0	0	0.142857	0.142857	0.142857	0.142857	_	0	0	0	0	0	0	0	0	_
d1265.a1.a1	sp|O31638|YJCP_BACSU	Uncharacterized protein YjcP OS=Bacillus subtilis (strain 168) OX=224308 GN=yjcP PE=4 SV=1	1	yjcP	0	0	0.142857	0	0	0	0	0	_	0.285714	0.142857	0.285714	0.285714	0	0	0	0	0
d1266.a1.a1	sp|O32229|YVAG_BACSU	Uncharacterized oxidoreductase YvaG OS=Bacillus subtilis (strain 168) OX=224308 GN=yvaG PE=3 SV=1	1	yvaG	0	0	0	0	0	0	0	0	_	0	0	0.125	0	0.375	0.125	0.125	0.125	_
d1267.a1.a1	sp|O34842|MHQD_BACSU	Putative hydrolase MhqD OS=Bacillus subtilis (strain 168) OX=224308 GN=mhqD PE=2 SV=1	1	mhqD	0	0	0	0	0	0	0	0	_	0	0	0	0	0.333333	0.111111	0.222222	0.222222	_
d1268.a1.a1	sp|P29252|HPPK_BACSU	2-amino-4-hydroxy-6-hydroxymethyldihydropteridine pyrophosphokinase OS=Bacillus subtilis (strain 168) OX=224308 GN=folK PE=3 SV=2	1	folK	0	0.25	0.125	0.125	0.125	0.125	0.125	0.125	1	0	0	0	0	0	0	0	0	_
d1269.a1.a1	sp|P36944|RBSR_BACSU	Ribose operon repressor OS=Bacillus subtilis (strain 168) OX=224308 GN=rbsR PE=4 SV=2	1	rbsR	0.142857	0	0.142857	0.142857	0.0714286	0.0714286	0	0.0714286	0.5	0	0	0	0	0	0	0	0	_
d1270.a1.a1	sp|P37503|YYBA_BACSU	Uncharacterized HTH-type transcriptional regulator YybA OS=Bacillus subtilis (strain 168) OX=224308 GN=yybA PE=4 SV=1	1	yybA	0	0.125	0.25	0.125	0	0	0	0	0	0	0	0.25	0	0.125	0	0	0	_
d1271.a1.a1	sp|P39639|BACB_BACSU	H2HPP isomerase OS=Bacillus subtilis (strain 168) OX=224308 GN=bacB PE=1 SV=1	1	bacB	0	0	0	0	0	0	0	0	_	0.3	0	0.3	0.3	0	0	0	0	0
d1272.a1.a1	sp|P39807|YVYF_BACSU	Uncharacterized protein YvyF OS=Bacillus subtilis (strain 168) OX=224308 GN=yvyF PE=4 SV=1	1	yvyF	0.125	0	0.25	0.125	0	0	0	0	0	0.25	0	0.125	0.125	0	0	0	0	0
d1273.a1.a1	sp|P42063|APPC_BACSU	Oligopeptide transport system permease protein AppC OS=Bacillus subtilis (strain 168) OX=224308 GN=appC PE=3 SV=1	1	appC	0	0	0	0	0	0	0	0	_	0.285714	0.142857	0.428571	0.285714	0	0	0	0	0
d1274.a1.a1	sp|P42239|YCBG_BACSU	Uncharacterized HTH-type transcriptional regulator YcbG OS=Bacillus subtilis (strain 168) OX=224308 GN=ycbG PE=4 SV=2	1	ycbG	0	0	0.0909091	0	0.181818	0.181818	0.0909091	0.181818	_	0	0	0	0	0	0	0	0	_
d1275.a1.a1	sp|P42299|YXIG_BACSU	Uncharacterized protein YxiG OS=Bacillus subtilis (strain 168) OX=224308 GN=yxiG PE=4 SV=1	1	yxiG	0	0.428571	0.285714	0.285714	0	0	0	0	0	0	0	0.142857	0	0	0	0	0	_
d1276.a1.a1	sp|P54555|SDHD_BACSU	Probable D-serine dehydratase OS=Bacillus subtilis (strain 168) OX=224308 GN=dsdA PE=3 SV=2	1	dsdA	0	0	0	0	0	0	0.111111	0	_	0.0555556	0	0.0555556	0.0555556	0	0.0555556	0.0555556	0.0555556	1
d1277.a1.a1	sp|P54607|YHCW_BACSU	Putative phosphatase YhcW OS=Bacillus subtilis (strain 168) OX=224308 GN=yhcW PE=3 SV=1	1	yhcW	0.25	0	0.125	0.125	0.125	0.125	0	0.125	1	0	0	0	0	0.125	0	0	0	_
d1278.a1.a1	sp|P94507|UPPP_BACSU	Undecaprenyl-diphosphatase OS=Bacillus subtilis (strain 168) OX=224308 GN=uppP PE=3 SV=2	1	uppP	0.1	0.1	0.1	0.1	0	0	0	0	0	0	0	0.2	0	0	0.1	0	0	_
d1279.a1.a1	sp|O07012|BGAL2_BACSU	Beta-galactosidase GanA OS=Bacillus subtilis (strain 168) OX=224308 GN=ganA PE=1 SV=2	1	ganA	0	0	0	0	0	0	0	0	_	0.0952381	0	0.142857	0.0952381	0	0	0	0	0
d1280.a1.a1	sp|O31636|YJCN_BACSU	Uncharacterized protein YjcN OS=Bacillus subtilis (strain 168) OX=224308 GN=yjcN PE=3 SV=1	1	yjcN	0.25	1	0	0.25	0	0	0	0	0	0	0	0	0	0	0	0	0	_
d1281.a1.a1	sp|O34932|COAE_BACSU	Dephospho-CoA kinase OS=Bacillus subtilis (strain 168) OX=224308 GN=coaE PE=3 SV=1	1	coaE	0	0	0	0	0.230769	0	0.0769231	0.0769231	_	0	0	0.0769231	0	0	0	0	0	_
d1282.a1.a1	sp|P42240|GARD_BACSU	Probable galactarate dehydratase (L-threo-forming) OS=Bacillus subtilis (strain 168) OX=224308 GN=garD PE=3 SV=3	1	garD	0	0	0	0	0	0	0	0	_	0	0	0.0416667	0	0.0833333	0.0833333	0	0.0833333	_
d1283.a1.a1	sp|Q06750|CYSE_BACSU	Serine acetyltransferase OS=Bacillus subtilis (strain 168) OX=224308 GN=cysE PE=1 SV=1	1	cysE	0	0.181818	0	0	0	0.0909091	0	0	_	0	0	0	0	0	0.0909091	0.0909091	0.0909091	_
d1284.a1.a1	sp|O31633|YJCK_BACSU	Putative [ribosomal protein S5]-alanine N-acetyltransferase OS=Bacillus subtilis (strain 168) OX=224308 GN=yjcK PE=3 SV=1	1	yjcK	0	0	0	0	0	0	0	0	_	0.2	0	0.2	0.2	0	0	0	0	0
d1285.a1.a1	sp|O31650|YJDI_BACSU	Putative Cys-tRNA(Pro)/Cys-tRNA(Cys) deacylase YjdI OS=Bacillus subtilis (strain 168) OX=224308 GN=yjdI PE=3 SV=1	1	yjdI	0	0	0	0	0	0	0	0	_	0	0	0.25	0	0	0.125	0.125	0.125	_
d1286.a1.a1	sp|O34327|RAPJ_BACSU	Response regulator aspartate phosphatase J OS=Bacillus subtilis (strain 168) OX=224308 GN=rapJ PE=1 SV=1	1	rapJ	0	0	0	0	0	0	0	0	_	0.0555556	0	0	0	0	0.0555556	0.111111	0.0555556	_
d1287.a1.a1	sp|P21458|SP3E_BACSU	DNA translocase SpoIIIE OS=Bacillus subtilis (strain 168) OX=224308 GN=spoIIIE PE=1 SV=3	1	spoIIIE	0	0	0.0294118	0	0.0294118	0	0.0588235	0.0294118	_	0	0	0	0	0	0	0	0	_
d1288.a1.a1	sp|P37469|DNAC_BACSU	Replicative DNA helicase OS=Bacillus subtilis (strain 168) OX=224308 GN=dnaC PE=1 SV=2	1	dnaC	0	0	0	0	0.0416667	0	0.125	0.0416667	_	0	0	0	0	0	0	0	0	_
d1289.a1.a1	sp|P39822|PSD_BACSU	Phosphatidylserine decarboxylase proenzyme OS=Bacillus subtilis (strain 168) OX=224308 GN=psd PE=1 SV=1	1	psd	0	0.272727	0.0909091	0.0909091	0	0	0	0	0	0	0	0	0	0	0	0	0	_
d1290.a1.a1	sp|P42064|APPD_BACSU	Oligopeptide transport ATP-binding protein AppD OS=Bacillus subtilis (strain 168) OX=224308 GN=appD PE=3 SV=1	1	appD	0	0	0	0	0	0	0	0	_	0.0909091	0	0.272727	0.0909091	0	0	0	0	0
d1291.a1.a1	sp|P42084|HUTI_BACSU	Imidazolonepropionase OS=Bacillus subtilis (strain 168) OX=224308 GN=hutI PE=1 SV=1	1	hutI	0	0	0	0	0	0	0	0	_	0.133333	0	0.133333	0.133333	0	0	0	0	0
d1292.a1.a1	sp|P50831|YPVA_BACSU	Probable ATP-dependent helicase YpvA OS=Bacillus subtilis (strain 168) OX=224308 GN=ypvA PE=3 SV=1	1	ypvA	0	0	0.0952381	0	0	0	0.0952381	0	_	0	0	0	0	0	0	0	0	_
d1293.a1.a1	sp|P70976|YBAJ_BACSU	Uncharacterized methyltransferase YbaJ OS=Bacillus subtilis (strain 168) OX=224308 GN=ybaJ PE=3 SV=2	1	ybaJ	0.25	0	0.25	0.25	0	0	0	0	0	0	0	0	0	0	0	0	0	_
d1294.a1.a1	sp|P94569|YSOA_BACSU	TPR repeat-containing protein YsoA OS=Bacillus subtilis (strain 168) OX=224308 GN=ysoA PE=4 SV=2	1	ysoA	0	0	0.166667	0	0.0833333	0	0	0	_	0	0	0	0	0	0	0.0833333	0	_
d1295.a1.a1	sp|O05220|YWRF_BACSU	Uncharacterized protein YwrF OS=Bacillus subtilis (strain 168) OX=224308 GN=ywrF PE=3 SV=1	1	ywrF	0	0	0	0	0	0	0	0	_	0	0	0	0	0	0.285714	0.142857	0.142857	_
d1296.a1.a1	sp|O06733|YISX_BACSU	Uncharacterized protein YisX OS=Bacillus subtilis (strain 168) OX=224308 GN=yisX PE=4 SV=1	1	yisX	0	0	0	0	0	0	0	0	_	0.285714	0	0	0	0.142857	0	0	0	_
d1297.a1.a1	sp|O32148|PUCG_BACSU	(S)-ureidoglycine--glyoxylate transaminase OS=Bacillus subtilis (strain 168) OX=224308 GN=pucG PE=1 SV=1	1	pucG	0	0	0	0	0	0	0	0	_	0.1	0	0.05	0.05	0	0	0	0	0
d1298.a1.a1	sp|O34513|TMCAL_BACSU	tRNA(Met) cytidine acetate ligase OS=Bacillus subtilis (strain 168) OX=224308 GN=tmcAL PE=1 SV=1	1	tmcAL	0	0.0666667	0	0	0	0	0	0	_	0	0	0.133333	0	0	0	0	0	_
d1299.a1.a1	sp|P37484|GDPP_BACSU	Cyclic-di-AMP phosphodiesterase GdpP OS=Bacillus subtilis (strain 168) OX=224308 GN=gdpP PE=1 SV=1	1	gdpP	0	0.0909091	0.0454545	0.0454545	0	0	0	0	0	0	0	0	0	0	0	0	0	_
d1300.a1.a1	sp|P50845|KDGK_BACSU	2-dehydro-3-deoxygluconokinase OS=Bacillus subtilis (strain 168) OX=224308 GN=kdgK PE=2 SV=1	1	kdgK	0	0	0	0	0	0	0	0	_	0.272727	0	0	0	0	0	0	0	_
d1301.a1.a1	sp|P54155|MSRB_BACSU	Peptide methionine sulfoxide reductase MsrB OS=Bacillus subtilis (strain 168) OX=224308 GN=msrB PE=1 SV=1	1	msrB	0	0	0	0	0	0	0	0	_	0.333333	0	0	0	0	0	0.166667	0	_
d1302.a1.a1	sp|O32052|YRBF_BACSU	Sec translocon accessory complex subunit YrbF OS=Bacillus subtilis (strain 168) OX=224308 GN=yrbF PE=3 SV=1	1	yrbF	2	2	2	2	1.5	1.5	1.5	1.5	0.75	1.5	0.5	1.5	1.5	1.5	1.5	1.5	1.5	1
d1303.a1.a1	sp|O32126|YUTE_BACSU	UPF0331 protein YutE OS=Bacillus subtilis (strain 168) OX=224308 GN=yutE PE=1 SV=1	1	yutE	0.6	0.6	0.6	0.6	0.4	0.4	0.6	0.4	0.666667	0.6	0.4	0.6	0.6	0.6	0.6	0.6	0.6	1
d1304.a1.a1	sp|P96622|ENDOA_BACSU	Endoribonuclease EndoA OS=Bacillus subtilis (strain 168) OX=224308 GN=ndoA PE=1 SV=1	1	ndoA	0.6	0.4	0.6	0.6	0.6	0.6	0.6	0.6	1	0.6	0.2	0.6	0.6	0.4	0.2	0.6	0.4	0.666667
d1305.a1.a1	sp|P54467|YQFB_BACSU	Uncharacterized protein YqfB OS=Bacillus subtilis (strain 168) OX=224308 GN=yqfB PE=4 SV=2	1	yqfB	1	1	0.666667	1	1	0.666667	1	1	1	0.666667	0	0.333333	0.333333	1	0.666667	0.666667	0.666667	2
d1306.a1.a1	sp|O31718|YKZG_BACSU	UPF0356 protein YkzG OS=Bacillus subtilis (strain 168) OX=224308 GN=ykzG PE=3 SV=1	1	ykzG	1	1	1	1	1	1	1	1	1	0.5	0.5	1	0.5	0.5	0.5	1	0.5	1
d1307.a1.a1	sp|O07638|YLAN_BACSU	UPF0358 protein YlaN OS=Bacillus subtilis (strain 168) OX=224308 GN=ylaN PE=1 SV=1	1	ylaN	0.25	0.75	0.25	0.25	0.5	0.25	0.5	0.5	2	0.5	0	0.25	0.25	0.5	0.5	0.5	0.5	2
d1308.a1.a1	sp|P19080|AROH_BACSU	Chorismate mutase AroH OS=Bacillus subtilis (strain 168) OX=224308 GN=aroH PE=1 SV=2	1	aroH	0.333333	0.666667	0.666667	0.666667	0.333333	0	0	0	0	1	0	1.33333	1	0.333333	1	0.666667	0.666667	0.666667
d1309.a1.a1	sp|C0H3R3|YVZF_BACSU	Uncharacterized protein YvzF OS=Bacillus subtilis (strain 168) OX=224308 GN=yvzF PE=4 SV=1	1	yvzF	1.5	1.5	2	1.5	1	1.5	1.5	1.5	1	0	0	0	0	0	0	0	0	_
d1310.a1.a1	sp|O32072|YTWF_BACSU	Putative sulfurtransferase YtwF OS=Bacillus subtilis (strain 168) OX=224308 GN=ytwF PE=4 SV=2	1	ytwF	0.166667	0.333333	0.333333	0.333333	0.333333	0.333333	0.333333	0.333333	1	0.166667	0.166667	0.166667	0.166667	0.333333	0.166667	0.166667	0.166667	1
d1311.a1.a1	sp|P0CI74|GPSB_BACSU	Cell cycle protein GpsB OS=Bacillus subtilis (strain 168) OX=224308 GN=gpsB PE=1 SV=1	1	gpsB	0.333333	0.333333	1	0.333333	0.333333	0	0.333333	0.333333	1	0.333333	0	1	0.333333	0.666667	1	0.666667	0.666667	2
d1312.a1.a1	sp|O34365|YTMB_BACSU	Uncharacterized protein YtmB OS=Bacillus subtilis (strain 168) OX=224308 GN=ytmB PE=1 SV=1	1	ytmB	0	0.166667	0.333333	0.166667	0.333333	0.333333	0.333333	0.333333	2	0.333333	0	0.333333	0.333333	0.166667	0.333333	0.166667	0.166667	0.5
d1313.a1.a1	sp|P54575|RIBC_BACSU	Bifunctional riboflavin kinase/FMN adenylyltransferase OS=Bacillus subtilis (strain 168) OX=224308 GN=ribC PE=3 SV=2	1	ribC	0.0833333	0.166667	0.166667	0.166667	0.25	0.166667	0.25	0.25	1.5	0.0833333	0	0.0833333	0.0833333	0.0833333	0.0833333	0	0.0833333	1
d1314.a1.a1	sp|P55340|ECSB_BACSU	Protein EcsB OS=Bacillus subtilis (strain 168) OX=224308 GN=ecsB PE=4 SV=1	1	ecsB	0.181818	0.181818	0.181818	0.181818	0.181818	0.181818	0.0909091	0.181818	1	0	0	0.0909091	0	0.181818	0.0909091	0.181818	0.181818	_
d1315.a1.a1	sp|Q45064|PLSY_BACSU	Glycerol-3-phosphate acyltransferase OS=Bacillus subtilis (strain 168) OX=224308 GN=plsY PE=1 SV=1	1	plsY	0.666667	0.666667	1	0.666667	0.666667	1	0.666667	0.666667	1	0	0	0.333333	0	0.333333	0.333333	0	0.333333	_
d1316.a1.a1	sp|O34445|YLBN_BACSU	Uncharacterized protein YlbN OS=Bacillus subtilis (strain 168) OX=224308 GN=ylbN PE=4 SV=1	1	ylbN	0.333333	0.166667	0.333333	0.333333	0.333333	0.333333	0.333333	0.333333	1	0.166667	0	0.166667	0.166667	0.166667	0.166667	0.166667	0.166667	1
d1317.a1.a1	sp|O34594|CY551_BACSU	Cytochrome c-551 OS=Bacillus subtilis (strain 168) OX=224308 GN=cccB PE=1 SV=1	1	cccB	0.5	0.5	0.5	0.5	0.25	0.25	0.5	0.25	0.5	0.25	0	0.25	0.25	0.25	0.25	0.5	0.25	1
d1318.a1.a1	sp|O34614|YTQB_BACSU	Putative rRNA methylase YtqB OS=Bacillus subtilis (strain 168) OX=224308 GN=ytqB PE=3 SV=1	1	ytqB	0.111111	0.222222	0.333333	0.222222	0.333333	0.222222	0.222222	0.222222	1	0	0	0	0	0.111111	0.111111	0.111111	0.111111	_
d1319.a1.a1	sp|O35011|RPOZ_BACSU	DNA-directed RNA polymerase subunit omega OS=Bacillus subtilis (strain 168) OX=224308 GN=rpoZ PE=3 SV=1	1	rpoZ	0.25	0	0.25	0.25	0.25	0.5	0	0.25	1	0.5	0.25	0.5	0.5	0.5	0.5	0.25	0.5	1
d1320.a1.a1	sp|P42108|YXAI_BACSU	Uncharacterized protein YxaI OS=Bacillus subtilis (strain 168) OX=224308 GN=yxaI PE=4 SV=1	1	yxaI	0.25	0.5	0.25	0.25	0.5	0.5	0.5	0.5	2	0	0	0.25	0	0.5	0.5	0	0.5	_
d1321.a1.a1	sp|P54501|YQGX_BACSU	Probable metallo-hydrolase YqgX OS=Bacillus subtilis (strain 168) OX=224308 GN=yqgX PE=3 SV=1	1	yqgX	0.25	0.25	0.25	0.25	0.5	0.25	0.5	0.5	2	0.5	0	0.25	0.25	0.5	0.25	0.25	0.25	1
d1322.a1.a1	sp|O32230|SSRP_BACSU	SsrA-binding protein OS=Bacillus subtilis (strain 168) OX=224308 GN=smpB PE=1 SV=1	1	smpB	0.666667	0.333333	0.666667	0.666667	0.666667	0.333333	0.333333	0.333333	0.5	0.333333	0	0.333333	0.333333	0.333333	0.333333	0.333333	0.333333	1
d1323.a1.a1	sp|O34835|FAPR_BACSU	Transcription factor FapR OS=Bacillus subtilis (strain 168) OX=224308 GN=fapR PE=1 SV=1	1	fapR	0.333333	0.333333	0.333333	0.333333	0.333333	0.333333	0.333333	0.333333	1	0	0	0.333333	0	0	0	0	0	_
d1324.a1.a1	sp|Q7WY72|REMA_BACSU	Extracellular matrix regulatory protein A OS=Bacillus subtilis (strain 168) OX=224308 GN=remA PE=1 SV=1	1	remA	0.2	0.4	0.2	0.2	0.4	0.2	0.2	0.2	1	0.2	0.2	0.2	0.2	0.2	0.2	0.2	0.2	1
d1325.a1.a1	sp|P14205|COMA2_BACSU	Putative esterase ComA2 OS=Bacillus subtilis (strain 168) OX=224308 GN=yuxO PE=3 SV=2	1	yuxO	0.25	0.25	0.25	0.25	0.25	0.25	0.25	0.25	1	0.25	0	0.25	0.25	0.5	0.25	0.5	0.5	2
d1326.a1.a1	sp|P18156|GLPF_BACSU	Glycerol uptake facilitator protein OS=Bacillus subtilis (strain 168) OX=224308 GN=glpF PE=2 SV=2	1	glpF	0.5	1	1	1	0.5	0.5	0.5	0.5	0.5	0.5	0	0.5	0.5	0.5	0.5	0.5	0.5	1
d1327.a1.a1	sp|P21203|PHEA_BACSU	Prephenate dehydratase OS=Bacillus subtilis (strain 168) OX=224308 GN=pheA PE=4 SV=1	1	pheA	0.2	0.1	0.2	0.2	0.1	0	0	0	0	0.2	0	0.2	0.2	0.1	0.1	0.1	0.1	0.5
d1328.a1.a1	sp|P70949|SUFT_BACSU	Fe-S protein maturation auxiliary factor YitW OS=Bacillus subtilis (strain 168) OX=224308 GN=yitW PE=3 SV=2	1	yitW	0	0	0.5	0	0.5	0	0.5	0.5	_	1	0	1	1	1	1	1	1	1
d1329.a1.a1	sp|Q45063|YNER_BACSU	Uncharacterized protein YneR OS=Bacillus subtilis (strain 168) OX=224308 GN=yneR PE=3 SV=1	1	yneR	0.333333	0.333333	0.333333	0.333333	0.333333	0.666667	0.333333	0.333333	1	0.333333	0.333333	0.333333	0.333333	0.333333	0.333333	0.333333	0.333333	1
d1330.a1.a1	sp|O35007|YVRP_BACSU	Putative efflux system protein YvrP OS=Bacillus subtilis (strain 168) OX=224308 GN=yvrP PE=3 SV=1	1	yvrP	0.166667	0.166667	0.166667	0.166667	0	0.0833333	0	0	0	0.166667	0	0.166667	0.166667	0	0.0833333	0	0	0
d1331.a1.a1	sp|P12041|PURQ_BACSU	Phosphoribosylformylglycinamidine synthase subunit PurQ OS=Bacillus subtilis (strain 168) OX=224308 GN=purQ PE=1 SV=1	1	purQ	0.2	0.2	0.2	0.2	0.2	0.2	0.2	0.2	1	0.2	0	0.2	0.2	0.2	0.2	0.4	0.2	1
d1332.a1.a1	sp|P24277|RECR_BACSU	Recombination protein RecR OS=Bacillus subtilis (strain 168) OX=224308 GN=recR PE=3 SV=2	1	recR	0.25	0.25	0.25	0.25	0.25	0.25	0.25	0.25	1	0	0	0	0	0	0	0	0	_
d1333.a1.a1	sp|P39132|YHBE_BACSU	Uncharacterized protein YhbE OS=Bacillus subtilis (strain 168) OX=224308 GN=yhbE PE=4 SV=2	1	yhbE	0.181818	0.0909091	0	0.0909091	0	0.0909091	0.181818	0.0909091	1	0.0909091	0	0.0909091	0.0909091	0.0909091	0.181818	0.0909091	0.0909091	1
d1334.a1.a1	sp|P54173|YPJQ_BACSU	Uncharacterized protein YpjQ OS=Bacillus subtilis (strain 168) OX=224308 GN=ypjQ PE=1 SV=1	1	ypjQ	0	0	0	0	0.166667	0	0.166667	0.166667	_	0.166667	0	0.333333	0.166667	0.333333	0.5	0.333333	0.333333	2
d1335.a1.a1	sp|P54596|TCYP_BACSU	L-cystine uptake protein TcyP OS=Bacillus subtilis (strain 168) OX=224308 GN=tcyP PE=1 SV=1	1	tcyP	0.0909091	0.0909091	0.181818	0.0909091	0.0909091	0.0909091	0.181818	0.0909091	1	0.0909091	0	0	0	0.0909091	0.0909091	0.0909091	0.0909091	_
d1336.a1.a1	sp|P71066|YVFG_BACSU	Uncharacterized protein YvfG OS=Bacillus subtilis (strain 168) OX=224308 GN=yvfG PE=1 SV=1	1	yvfG	0.2	0.2	0.2	0.2	0.2	0.2	0.4	0.2	1	0.2	0	0.2	0.2	0.2	0.2	0.2	0.2	1
d1337.a1.a1	sp|P94408|YCLF_BACSU	Uncharacterized transporter YclF OS=Bacillus subtilis (strain 168) OX=224308 GN=yclF PE=3 SV=2	1	yclF	0.142857	0.142857	0.142857	0.142857	0.285714	0.142857	0.142857	0.142857	1	0.142857	0	0.142857	0.142857	0.142857	0.142857	0.142857	0.142857	1
d1338.a1.a1	sp|P96712|BMR3_BACSU	Multidrug resistance protein 3 OS=Bacillus subtilis (strain 168) OX=224308 GN=bmr3 PE=1 SV=1	1	bmr3	0.25	0.375	0.375	0.375	0.125	0.375	0	0.125	0.333333	0	0	0	0	0	0	0	0	_
d1339.a1.a1	sp|Q45577|YBEC_BACSU	Probable amino acid-proton symporter YbeC OS=Bacillus subtilis (strain 168) OX=224308 GN=ybeC PE=3 SV=3	1	ybeC	0.2	0.2	0.2	0.2	0	0	0	0	0	0.1	0.1	0.2	0.1	0.1	0.1	0	0.1	1
d1340.a1.a1	sp|O06492|GATC_BACSU	Glutamyl-tRNA(Gln) amidotransferase subunit C OS=Bacillus subtilis (strain 168) OX=224308 GN=gatC PE=3 SV=3	1	gatC	0.25	0.25	0.25	0.25	0.5	0.25	0.25	0.25	1	0.25	0	0.25	0.25	0.25	0.25	0	0.25	1
d1341.a1.a1	sp|O07576|YHDG_BACSU	Uncharacterized amino acid permease YhdG OS=Bacillus subtilis (strain 168) OX=224308 GN=yhdG PE=2 SV=1	1	yhdG	0	0	0	0	0	0	0	0	_	0.333333	0.166667	0.333333	0.333333	0.333333	0.333333	0.333333	0.333333	1
d1342.a1.a1	sp|O32095|YUEF_BACSU	Putative transport protein YueF OS=Bacillus subtilis (strain 168) OX=224308 GN=yueF PE=3 SV=1	1	yueF	0.333333	0.333333	0.333333	0.333333	0.166667	0.166667	0.333333	0.166667	0.5	0	0	0	0	0.166667	0	0	0	_
d1343.a1.a1	sp|P24072|CHEY_BACSU	Chemotaxis protein CheY OS=Bacillus subtilis (strain 168) OX=224308 GN=cheY PE=1 SV=3	1	cheY	0.2	0.2	0.2	0.2	0	0	0	0	0	0.4	0.2	0.6	0.4	0.2	0	0.2	0.2	0.5
d1344.a1.a1	sp|P28611|MOTA_BACSU	Motility protein A OS=Bacillus subtilis (strain 168) OX=224308 GN=motA PE=3 SV=1	1	motA	0.25	0.25	0.125	0.25	0	0	0	0	0	0.25	0.25	0.25	0.25	0	0	0	0	0
d1345.a1.a1	sp|P37513|YYAK_BACSU	Uncharacterized protein YyaK OS=Bacillus subtilis (strain 168) OX=224308 GN=yyaK PE=4 SV=1	1	yyaK	0.5	0.5	0.5	0.5	0.25	0.5	0.25	0.25	0.5	0	0	0	0	0	0.25	0	0	_
d1346.a1.a1	sp|P96575|YDAB_BACSU	Putative acyl--CoA ligase YdaB OS=Bacillus subtilis (strain 168) OX=224308 GN=ydaB PE=3 SV=2	1	ydaB	0.142857	0.142857	0.142857	0.142857	0.0714286	0.142857	0.142857	0.142857	1	0	0	0	0	0	0	0	0	_
d1347.a1.a1	sp|P96704|YDGF_BACSU	Uncharacterized transporter YdgF OS=Bacillus subtilis (strain 168) OX=224308 GN=ydgF PE=3 SV=1	1	ydgF	0.1	0.1	0.1	0.1	0.1	0.2	0.1	0.1	1	0.1	0	0.1	0.1	0	0.1	0.1	0.1	1
d1348.a1.a1	sp|P00497|PUR1_BACSU	Amidophosphoribosyltransferase OS=Bacillus subtilis (strain 168) OX=224308 GN=purF PE=1 SV=2	1	purF	0.0833333	0.0833333	0.0833333	0.0833333	0	0.0833333	0	0	0	0	0	0.0833333	0	0.0833333	0.166667	0.166667	0.166667	_
d1349.a1.a1	sp|O31729|YLMG_BACSU	Uncharacterized membrane protein YlmG OS=Bacillus subtilis (strain 168) OX=224308 GN=ylmG PE=3 SV=1	1	ylmG	0.333333	0	0	0	0.333333	0.333333	0.333333	0.333333	_	0	0	0	0	0.666667	0.666667	0.333333	0.666667	_
d1350.a1.a1	sp|O31779|YMCA_BACSU	Uncharacterized protein YmcA OS=Bacillus subtilis (strain 168) OX=224308 GN=ymcA PE=1 SV=1	1	ymcA	0.166667	0	0.166667	0.166667	0	0	0	0	0	0.166667	0	0.333333	0.166667	0.333333	0.166667	0.166667	0.166667	1
d1351.a1.a1	sp|O31818|YNZC_BACSU	UPF0291 protein YnzC OS=Bacillus subtilis (strain 168) OX=224308 GN=ynzC PE=1 SV=1	1	ynzC	0.5	0.5	0.5	0.5	0.5	0.5	1	0.5	1	0	0	0	0	0	0.5	0.5	0.5	_
d1352.a1.a1	sp|O31997|YOKJ_BACSU	Antitoxin YokJ OS=Bacillus subtilis (strain 168) OX=224308 GN=yokJ PE=1 SV=1	1	yokJ	0.125	0	0	0	0.125	0.125	0.125	0.125	_	0	0	0.125	0	0.125	0.25	0.125	0.125	_
d1353.a1.a1	sp|P68569|BDBA_BACSU	SPbeta prophage-derived disulfide bond formation protein A OS=Bacillus subtilis (strain 168) OX=224308 GN=bdbA PE=3 SV=1	1	bdbA	0.333333	0.666667	0.333333	0.333333	0	0	0	0	0	0.666667	0.333333	0.666667	0.666667	0	0	0	0	0
d1354.a1.a1	sp|P70945|YITS_BACSU	DegV domain-containing protein YitS OS=Bacillus subtilis (strain 168) OX=224308 GN=yitS PE=3 SV=1	1	yitS	0	0	0	0	0	0	0	0	_	0.181818	0	0.181818	0.181818	0.181818	0.0909091	0.181818	0.181818	1
d1355.a1.a1	sp|P70993|YWHA_BACSU	Uncharacterized HTH-type transcriptional regulator YwhA OS=Bacillus subtilis (strain 168) OX=224308 GN=ywhA PE=4 SV=1	1	ywhA	0	0.166667	0	0	0.166667	0.166667	0	0.166667	_	0.333333	0	0.166667	0.166667	0.166667	0.166667	0.166667	0.166667	1
d1356.a1.a1	sp|Q02169|NTPPA_BACSU	dTTP/UTP pyrophosphatase OS=Bacillus subtilis (strain 168) OX=224308 GN=maf PE=1 SV=1	1	maf	0.142857	0.285714	0.285714	0.285714	0.285714	0.142857	0.142857	0.142857	0.5	0	0	0	0	0	0	0	0	_
d1357.a1.a1	sp|O31418|MRNC_BACSU	Mini-ribonuclease 3 OS=Bacillus subtilis (strain 168) OX=224308 GN=mrnC PE=1 SV=1	1	mrnC	0.333333	0.166667	0.333333	0.333333	0.166667	0.166667	0.166667	0.166667	0.5	0	0	0	0	0	0	0	0	_
d1358.a1.a1	sp|O32107|YUID_BACSU	Uncharacterized membrane protein YuiD OS=Bacillus subtilis (strain 168) OX=224308 GN=yuiD PE=4 SV=1	1	yuiD	0	0	0	0	0	0	0	0	_	0.333333	0.333333	0.666667	0.333333	0.666667	0.333333	0.333333	0.333333	1
d1359.a1.a1	sp|O32127|YUTD_BACSU	Uncharacterized protein YutD OS=Bacillus subtilis (strain 168) OX=224308 GN=yutD PE=1 SV=2	1	yutD	0.2	0.2	0	0.2	0.2	0	0.2	0.2	1	0	0	0	0	0.2	0.2	0.4	0.2	_
d1360.a1.a1	sp|O34844|YODB_BACSU	HTH-type transcriptional regulator YodB OS=Bacillus subtilis (strain 168) OX=224308 GN=yodB PE=1 SV=1	1	yodB	0.142857	0	0	0	0	0	0	0	_	0.285714	0.142857	0.142857	0.142857	0	0.142857	0.285714	0.142857	1
d1361.a1.a1	sp|O34994|CCPN_BACSU	Transcriptional repressor CcpN OS=Bacillus subtilis (strain 168) OX=224308 GN=ccpN PE=1 SV=1	1	ccpN	0.166667	0.0833333	0.0833333	0.0833333	0.0833333	0.0833333	0	0.0833333	1	0.0833333	0	0	0	0	0.0833333	0	0	_
d1362.a1.a1	sp|P11045|DYR_BACSU	Dihydrofolate reductase OS=Bacillus subtilis (strain 168) OX=224308 GN=dfrA PE=1 SV=2	1	dfrA	0	0.111111	0.111111	0.111111	0	0.111111	0.111111	0.111111	1	0	0	0.222222	0	0.111111	0.111111	0	0.111111	_
d1363.a1.a1	sp|P16440|RISA_BACSU	Riboflavin synthase OS=Bacillus subtilis (strain 168) OX=224308 GN=ribE PE=1 SV=2	1	ribE	0.111111	0.222222	0.111111	0.111111	0	0.111111	0	0	0	0.111111	0	0.111111	0.111111	0	0	0.111111	0	0
d1364.a1.a1	sp|P23449|FLIH_BACSU	Probable flagellar assembly protein FliH OS=Bacillus subtilis (strain 168) OX=224308 GN=fliH PE=3 SV=2	1	fliH	0.0909091	0.0909091	0.0909091	0.0909091	0	0	0	0	0	0.181818	0.0909091	0.0909091	0.0909091	0	0.0909091	0	0	0
d1365.a1.a1	sp|P23453|FLIM_BACSU	Flagellar motor switch protein FliM OS=Bacillus subtilis (strain 168) OX=224308 GN=fliM PE=1 SV=1	1	fliM	0.166667	0	0.166667	0.166667	0	0	0	0	0	0.166667	0	0.0833333	0.0833333	0	0.0833333	0	0	0
d1366.a1.a1	sp|P54593|YHCI_BACSU	Uncharacterized protein YhcI OS=Bacillus subtilis (strain 168) OX=224308 GN=yhcI PE=4 SV=1	1	yhcI	0.166667	0.166667	0.333333	0.166667	0.166667	0.166667	0.166667	0.166667	1	0	0	0	0	0	0.166667	0	0	_
d1367.a1.a1	sp|P70973|TRUA_BACSU	tRNA pseudouridine synthase A OS=Bacillus subtilis (strain 168) OX=224308 GN=truA PE=3 SV=2	1	truA	0.0769231	0.153846	0.0769231	0.0769231	0.153846	0.0769231	0.0769231	0.0769231	1	0	0	0	0	0	0	0	0	_
d1368.a1.a1	sp|P71046|YWGA_BACSU	Uncharacterized protein YwgA OS=Bacillus subtilis (strain 168) OX=224308 GN=ywgA PE=4 SV=1	1	ywgA	0.142857	0	0.142857	0.142857	0.142857	0.285714	0.285714	0.285714	2	0	0	0	0	0	0	0.142857	0	_
d1369.a1.a1	sp|P94433|YCNK_BACSU	HTH-type transcriptional repressor YcnK OS=Bacillus subtilis (strain 168) OX=224308 GN=ycnK PE=1 SV=1	1	ycnK	0.4	0.4	0.2	0.4	0.2	0.2	0.2	0.2	0.5	0	0	0	0	0	0	0	0	_
d1370.a1.a1	sp|Q02886|DINB_BACSU	Protein DinB OS=Bacillus subtilis (strain 168) OX=224308 GN=dinB PE=3 SV=2	1	dinB	0	0	0	0	0.111111	0.111111	0	0.111111	_	0.111111	0	0.111111	0.111111	0.222222	0.111111	0.111111	0.111111	1
d1371.a1.a1	sp|C0SPB4|YHAQ_BACSU	Uncharacterized ABC transporter ATP-binding protein YhaQ OS=Bacillus subtilis (strain 168) OX=224308 GN=yhaQ PE=3 SV=1	1	yhaQ	0.0714286	0.142857	0.0714286	0.0714286	0.0714286	0	0.0714286	0.0714286	1	0	0	0	0	0	0.0714286	0	0	_
d1372.a1.a1	sp|O31668|MTNB_BACSU	Methylthioribulose-1-phosphate dehydratase OS=Bacillus subtilis (strain 168) OX=224308 GN=mtnB PE=1 SV=1	1	mtnB	0	0	0	0	0	0	0	0	_	0.2	0.2	0.2	0.2	0.4	0.2	0.2	0.2	1
d1373.a1.a1	sp|O31790|YMAD_BACSU	Uncharacterized protein YmaD OS=Bacillus subtilis (strain 168) OX=224308 GN=ymaD PE=3 SV=1	1	ymaD	0.125	0	0.125	0.125	0.25	0.125	0.125	0.125	1	0	0	0	0	0.125	0	0	0	_
d1374.a1.a1	sp|O31847|YOZO_BACSU	Uncharacterized protein YozO OS=Bacillus subtilis (strain 168) OX=224308 GN=yozO PE=4 SV=1	1	yozO	0.166667	0.333333	0.166667	0.166667	0.166667	0.166667	0.166667	0.166667	1	0	0	0	0	0	0	0	0	_
d1375.a1.a1	sp|O32204|ARCD_BACSU	Putative arginine/ornithine antiporter OS=Bacillus subtilis (strain 168) OX=224308 GN=yvsH PE=3 SV=1	1	yvsH	0.5	0.5	0.25	0.5	0	0.25	0.25	0.25	0.5	0	0	0	0	0	0	0	0	_
d1376.a1.a1	sp|O32207|YVGK_BACSU	Uncharacterized protein YvgK OS=Bacillus subtilis (strain 168) OX=224308 GN=yvgK PE=4 SV=1	1	yvgK	0	0.1	0	0	0.1	0	0	0	_	0.1	0	0.2	0.1	0.1	0.1	0	0.1	1
d1377.a1.a1	sp|P32729|YLXQ_BACSU	Probable ribosomal protein YlxQ OS=Bacillus subtilis (strain 168) OX=224308 GN=rplGA PE=1 SV=1	1	rplGA	0.25	0.25	0.25	0.25	0.5	0.25	0.25	0.25	1	0	0	0	0	0	0	0	0	_
d1378.a1.a1	sp|P54485|YQGB_BACSU	Uncharacterized protein YqgB OS=Bacillus subtilis (strain 168) OX=224308 GN=yqgB PE=4 SV=2	1	yqgB	0	0	0.125	0	0.125	0.125	0.25	0.125	_	0.125	0	0.125	0.125	0	0	0	0	0
d1379.a1.a1	sp|P96655|YDDR_BACSU	UPF0173 protein YddR OS=Bacillus subtilis (strain 168) OX=224308 GN=yddR PE=3 SV=1	1	yddR	0	0.2	0.1	0.1	0.1	0.2	0.1	0.1	1	0	0	0	0	0	0	0	0	_
d1380.a1.a1	sp|O07906|YRAN_BACSU	Uncharacterized HTH-type transcriptional regulator YraN OS=Bacillus subtilis (strain 168) OX=224308 GN=yraN PE=3 SV=1	1	yraN	0	0	0	0	0	0	0	0	_	0.142857	0	0.142857	0.142857	0.0714286	0	0.0714286	0.0714286	0.5
d1381.a1.a1	sp|O32065|YTZB_BACSU	Uncharacterized protein YtzB OS=Bacillus subtilis (strain 168) OX=224308 GN=ytzB PE=4 SV=1	1	ytzB	0	0	0	0	0	0	0	0	_	0.25	0	0.5	0.25	0.25	0.25	0.25	0.25	1
d1382.a1.a1	sp|O34618|YTNA_BACSU	Uncharacterized amino acid permease YtnA OS=Bacillus subtilis (strain 168) OX=224308 GN=ytnA PE=3 SV=1	1	ytnA	0.125	0.25	0.125	0.125	0	0	0.125	0	0	0.125	0	0	0	0	0	0	0	_
d1383.a1.a1	sp|O34946|ZNUC_BACSU	High-affinity zinc uptake system ATP-binding protein ZnuC OS=Bacillus subtilis (strain 168) OX=224308 GN=znuC PE=1 SV=1	1	znuC	0.1	0	0.1	0.1	0.2	0.1	0.1	0.1	1	0	0	0	0	0	0	0	0	_
d1384.a1.a1	sp|P10585|GNTR_BACSU	Gluconate operon transcriptional repressor OS=Bacillus subtilis (strain 168) OX=224308 GN=gntR PE=4 SV=2	1	gntR	0.1	0.2	0.2	0.2	0	0.1	0	0	0	0	0	0	0	0	0	0	0	_
d1385.a1.a1	sp|P12042|PURL_BACSU	Phosphoribosylformylglycinamidine synthase subunit PurL OS=Bacillus subtilis (strain 168) OX=224308 GN=purL PE=1 SV=2	1	purL	0	0.0833333	0.0416667	0.0416667	0.0416667	0	0.0416667	0.0416667	1	0	0	0	0	0	0.0416667	0	0	_
d1386.a1.a1	sp|P24010|COX1_BACSU	Cytochrome c oxidase subunit 1 OS=Bacillus subtilis (strain 168) OX=224308 GN=ctaD PE=3 SV=3	1	ctaD	0	0	0	0	0	0	0	0	_	0.1	0	0.1	0.1	0.1	0.1	0.2	0.1	1
d1387.a1.a1	sp|P37540|HOLB_BACSU	DNA polymerase III subunit delta' OS=Bacillus subtilis (strain 168) OX=224308 GN=holB PE=3 SV=1	1	holB	0.0909091	0.0909091	0.0454545	0.0909091	0.0454545	0	0	0	0	0	0	0	0	0	0	0	0	_
d1388.a1.a1	sp|P42253|YCBU_BACSU	Uncharacterized aminotransferase YcbU OS=Bacillus subtilis (strain 168) OX=224308 GN=ycbU PE=3 SV=3	1	ycbU	0	0	0	0	0	0	0	0	_	0.142857	0	0.0714286	0.0714286	0.0714286	0.0714286	0.0714286	0.0714286	1
d1389.a1.a1	sp|P45708|YNEF_BACSU	UPF0154 protein YneF OS=Bacillus subtilis (strain 168) OX=224308 GN=yneF PE=3 SV=1	1	yneF	0	0.25	0.5	0.25	0.25	0.25	0.25	0.25	1	0	0	0	0	0	0	0	0	_
d1390.a1.a1	sp|P54717|GLVR_BACSU	HTH-type transcriptional regulator GlvR OS=Bacillus subtilis (strain 168) OX=224308 GN=glvR PE=2 SV=1	1	glvR	0	0	0	0	0	0	0	0	_	0.0833333	0	0.166667	0.0833333	0.0833333	0.0833333	0.0833333	0.0833333	1
d1391.a1.a1	sp|P71020|YLMH_BACSU	Putative RNA-binding protein YlmH OS=Bacillus subtilis (strain 168) OX=224308 GN=ylmH PE=4 SV=1	1	ylmH	0	0.0909091	0.0909091	0.0909091	0.0909091	0.181818	0.0909091	0.0909091	1	0	0	0	0	0	0	0	0	_
d1392.a1.a1	sp|O31712|YKNZ_BACSU	Uncharacterized ABC transporter permease YknZ OS=Bacillus subtilis (strain 168) OX=224308 GN=yknZ PE=1 SV=1	1	yknZ	0.125	0.125	0.25	0.125	0	0	0.125	0	0	0	0	0	0	0	0	0	0	_
d1393.a1.a1	sp|O31974|YOMK_BACSU	SPbeta prophage-derived uncharacterized protein YomK OS=Bacillus subtilis (strain 168) OX=224308 GN=yomK PE=4 SV=1	1	yomK	0	0.142857	0	0	0	0	0	0	_	0.142857	0.142857	0.285714	0.142857	0	0	0	0	0
d1394.a1.a1	sp|O34641|YTRB_BACSU	ABC transporter ATP-binding protein YtrB OS=Bacillus subtilis (strain 168) OX=224308 GN=ytrB PE=2 SV=1	1	ytrB	0.0714286	0.142857	0.0714286	0.0714286	0	0	0.0714286	0	0	0	0	0	0	0	0	0	0	_
d1395.a1.a1	sp|O34930|RAPK_BACSU	Response regulator aspartate phosphatase K OS=Bacillus subtilis (strain 168) OX=224308 GN=rapK PE=3 SV=1	1	rapK	0	0	0	0	0	0	0	0	_	0.0952381	0.047619	0	0.047619	0.047619	0.047619	0	0.047619	1
d1396.a1.a1	sp|P33911|CSRA_BACSU	Translational regulator CsrA OS=Bacillus subtilis (strain 168) OX=224308 GN=csrA PE=1 SV=1	1	csrA	0.5	0.25	0.25	0.25	0.25	0	0	0	0	0	0	0	0	0	0	0	0	_
d1397.a1.a1	sp|P38423|YQXK_BACSU	Uncharacterized protein YqxK OS=Bacillus subtilis (strain 168) OX=224308 GN=yqxK PE=4 SV=3	1	yqxK	0	0.0833333	0.0833333	0.0833333	0.0833333	0	0.166667	0.0833333	1	0	0	0	0	0	0	0	0	_
d1398.a1.a1	sp|P39805|LICT_BACSU	Transcription antiterminator LicT OS=Bacillus subtilis (strain 168) OX=224308 GN=licT PE=1 SV=1	1	licT	0	0	0	0	0	0	0	0	_	0.0909091	0	0.181818	0.0909091	0.0909091	0	0.0909091	0.0909091	1
d1399.a1.a1	sp|P96615|YDBS_BACSU	UPF0699 transmembrane protein YdbS OS=Bacillus subtilis (strain 168) OX=224308 GN=ydbS PE=3 SV=1	1	ydbS	0.166667	0.333333	0.333333	0.333333	0	0	0	0	0	0	0	0	0	0	0	0	0	_
d1400.a1.a1	sp|P96652|LRPA_BACSU	HTH-type transcriptional regulator LrpA OS=Bacillus subtilis (strain 168) OX=224308 GN=lrpA PE=4 SV=1	1	lrpA	0.125	0.25	0.25	0.25	0	0	0	0	0	0	0	0	0	0	0	0	0	_
d1401.a1.a1	sp|Q45497|YKTA_BACSU	UPF0223 protein YktA OS=Bacillus subtilis (strain 168) OX=224308 GN=yktA PE=3 SV=1	1	yktA	0	0	0	0	0	0	1	0	_	2	0	2	2	0	0	0	0	0
d1402.a1.a1	sp|O05396|YRHD_BACSU	Uncharacterized protein YrhD OS=Bacillus subtilis (strain 168) OX=224308 GN=yrhD PE=4 SV=1	1	yrhD	0	0.1	0.1	0.1	0	0	0.2	0	0	0	0	0	0	0	0	0	0	_
d1403.a1.a1	sp|O07015|RSBQ_BACSU	Sigma factor SigB regulation protein RsbQ OS=Bacillus subtilis (strain 168) OX=224308 GN=rsbQ PE=1 SV=1	1	rsbQ	0	0	0	0	0.111111	0.222222	0	0.111111	_	0	0	0	0	0.111111	0	0	0	_
d1404.a1.a1	sp|O31562|YFIT_BACSU	Putative metal-dependent hydrolase YfiT OS=Bacillus subtilis (strain 168) OX=224308 GN=yfiT PE=1 SV=1	1	yfiT	0	0	0	0	0	0	0	0	_	0	0	0	0	0.125	0.125	0.25	0.125	_
d1405.a1.a1	sp|O31613|YJBO_BACSU	Uncharacterized RNA pseudouridine synthase YjbO OS=Bacillus subtilis (strain 168) OX=224308 GN=yjbO PE=3 SV=1	1	yjbO	0	0.133333	0	0	0.0666667	0	0.0666667	0.0666667	_	0	0	0	0	0	0	0	0	_
d1406.a1.a1	sp|O34380|YBCI_BACSU	Uncharacterized protein YbcI OS=Bacillus subtilis (strain 168) OX=224308 GN=ybcI PE=4 SV=1	1	ybcI	0.142857	0	0.285714	0.142857	0	0	0.142857	0	0	0	0	0	0	0	0	0	0	_
d1407.a1.a1	sp|O34908|YKOX_BACSU	Uncharacterized membrane protein YkoX OS=Bacillus subtilis (strain 168) OX=224308 GN=ykoX PE=3 SV=1	1	ykoX	0.333333	0.166667	0	0.166667	0.166667	0	0	0	0	0	0	0	0	0	0	0	0	_
d1408.a1.a1	sp|O34942|RECG_BACSU	ATP-dependent DNA helicase RecG OS=Bacillus subtilis (strain 168) OX=224308 GN=recG PE=3 SV=1	1	recG	0.0263158	0	0.0526316	0.0263158	0.0263158	0	0	0	0	0	0	0	0	0	0	0	0	_
d1409.a1.a1	sp|O34977|YTHP_BACSU	Uncharacterized ABC transporter ATP-binding protein YthP OS=Bacillus subtilis (strain 168) OX=224308 GN=ythP PE=3 SV=1	1	ythP	0.2	0.1	0.1	0.1	0	0	0	0	0	0	0	0	0	0	0	0	0	_
d1410.a1.a1	sp|P39803|YITT_BACSU	UPF0750 membrane protein YitT OS=Bacillus subtilis (strain 168) OX=224308 GN=yitT PE=3 SV=2	1	yitT	0	0.111111	0.222222	0.111111	0	0	0.111111	0	0	0	0	0	0	0	0	0	0	_
d1411.a1.a1	sp|P46317|PTJC_BACSU	Lichenan permease IIC component OS=Bacillus subtilis (strain 168) OX=224308 GN=licC PE=2 SV=1	1	licC	0	0	0	0	0	0	0	0	_	0.222222	0	0.222222	0.222222	0	0	0	0	0
d1412.a1.a1	sp|P50842|KDUD_BACSU	2-dehydro-3-deoxy-D-gluconate 5-dehydrogenase OS=Bacillus subtilis (strain 168) OX=224308 GN=kduD PE=2 SV=1	1	kduD	0	0	0	0	0	0	0	0	_	0	0	0.125	0	0.125	0.25	0	0.125	_
d1413.a1.a1	sp|P70947|YITU_BACSU	5-amino-6-(5-phospho-D-ribitylamino)uracil phosphatase YitU OS=Bacillus subtilis (strain 168) OX=224308 GN=yitU PE=1 SV=1	1	yitU	0	0	0	0	0.2	0	0.1	0.1	_	0	0	0	0	0	0	0.1	0	_
d1414.a1.a1	sp|C0H410|YKZW_BACSU	Uncharacterized protein YkzW OS=Bacillus subtilis (strain 168) OX=224308 GN=ykzW PE=4 SV=1	1	ykzW	0	0	0	0	0	0	0	0	_	0	0	0	0	0.5	1	0	0.5	_
d1415.a1.a1	sp|O07595|NPD_BACSU	NAD-dependent protein deacetylase OS=Bacillus subtilis (strain 168) OX=224308 GN=cobB PE=3 SV=1	1	cobB	0	0	0	0	0	0	0	0	_	0	0	0	0	0.153846	0.0769231	0	0.0769231	_
d1416.a1.a1	sp|O31639|YJCQ_BACSU	Uncharacterized protein YjcQ OS=Bacillus subtilis (strain 168) OX=224308 GN=yjcQ PE=1 SV=1	1	yjcQ	0	0	0	0	0	0	0	0	_	0.333333	0	0.666667	0.333333	0	0	0	0	0
d1417.a1.a1	sp|O31713|FRUR_BACSU	Uncharacterized HTH-type transcriptional regulator FruR OS=Bacillus subtilis (strain 168) OX=224308 GN=fruR PE=4 SV=1	1	fruR	0	0	0	0	0.25	0.125	0	0.125	_	0	0	0	0	0	0	0	0	_
d1418.a1.a1	sp|O32080|KTRA_BACSU	Ktr system potassium uptake protein A OS=Bacillus subtilis (strain 168) OX=224308 GN=ktrA PE=1 SV=1	1	ktrA	0.125	0	0.25	0.125	0	0	0	0	0	0	0	0	0	0	0	0	0	_
d1419.a1.a1	sp|O32086|YUBA_BACSU	Putative transport protein YubA OS=Bacillus subtilis (strain 168) OX=224308 GN=yubA PE=3 SV=1	1	yubA	0	0	0.142857	0	0	0	0	0	_	0.0714286	0	0	0	0	0	0	0	_
d1420.a1.a1	sp|O34705|PLBAC_BACSU	Phospholipase YtpA OS=Bacillus subtilis (strain 168) OX=224308 GN=ytpA PE=1 SV=1	1	ytpA	0	0	0	0	0	0	0	0	_	0.0769231	0	0.153846	0.0769231	0	0	0	0	0
d1421.a1.a1	sp|P04948|KHSE_BACSU	Homoserine kinase OS=Bacillus subtilis (strain 168) OX=224308 GN=thrB PE=3 SV=2	1	thrB	0	0	0	0	0	0	0	0	_	0	0	0	0	0.2	0	0	0	_
d1422.a1.a1	sp|P10944|HUTH_BACSU	Histidine ammonia-lyase OS=Bacillus subtilis (strain 168) OX=224308 GN=hutH PE=2 SV=1	1	hutH	0	0	0	0	0	0	0	0	_	0.0909091	0	0.0454545	0.0454545	0	0	0	0	0
d1423.a1.a1	sp|P39067|ACUC_BACSU	Acetoin utilization protein AcuC OS=Bacillus subtilis (strain 168) OX=224308 GN=acuC PE=3 SV=1	1	acuC	0	0	0	0	0	0	0	0	_	0.181818	0	0.0909091	0.0909091	0	0	0	0	0
d1424.a1.a1	sp|P39456|TCYC_BACSU	L-cystine import ATP-binding protein TcyC OS=Bacillus subtilis (strain 168) OX=224308 GN=tcyC PE=1 SV=4	1	tcyC	0	0.222222	0.111111	0.111111	0	0	0	0	0	0	0	0	0	0	0	0	0	_
d1425.a1.a1	sp|P39606|YWCH_BACSU	Uncharacterized protein YwcH OS=Bacillus subtilis (strain 168) OX=224308 GN=ywcH PE=4 SV=1	1	ywcH	0	0	0	0	0	0	0	0	_	0	0	0	0	0	0.181818	0.0909091	0.0909091	_
d1426.a1.a1	sp|P39763|MREBH_BACSU	Cell shape-determining protein MreBH OS=Bacillus subtilis (strain 168) OX=224308 GN=mreBH PE=1 SV=1	1	mreBH	0.133333	0.0666667	0	0.0666667	0	0	0	0	0	0	0	0	0	0	0	0	0	_
d1427.a1.a1	sp|P46319|PTJA_BACSU	Lichenan-specific phosphotransferase enzyme IIA component OS=Bacillus subtilis (strain 168) OX=224308 GN=licA PE=2 SV=1	1	licA	0	0	0	0	0	0	0	0	_	0.285714	0	0.142857	0.142857	0	0	0	0	0
d1428.a1.a1	sp|P54459|YQEN_BACSU	Uncharacterized protein YqeN OS=Bacillus subtilis (strain 168) OX=224308 GN=yqeN PE=1 SV=1	1	yqeN	0	0	0	0	0.0555556	0.111111	0	0.0555556	_	0	0	0	0	0	0	0	0	_
d1429.a1.a1	sp|P96666|YDEI_BACSU	Uncharacterized protein YdeI OS=Bacillus subtilis (strain 168) OX=224308 GN=ydeI PE=4 SV=1	1	ydeI	0	0	0.0833333	0	0.166667	0	0	0	_	0	0	0	0	0	0	0	0	_
d1430.a1.a1	sp|C0H419|BLAP_BACSU	Biotin/lipoyl attachment protein OS=Bacillus subtilis (strain 168) OX=224308 GN=yngHB PE=1 SV=1	1	yngHB	0	0	0	0	0	0	0	0	_	0	0	0	0	0	0	0.5	0	_
d1431.a1.a1	sp|O31930|YOPH_BACSU	SPbeta prophage-derived uncharacterized protein YopH OS=Bacillus subtilis (strain 168) OX=224308 GN=yopH PE=4 SV=1	1	yopH	0	0	0	0	0	0	0	0	_	0	0	0.25	0	0	0	0	0	_
d1432.a1.a1	sp|O32436|MED_BACSU	Transcriptional activator protein med OS=Bacillus subtilis (strain 168) OX=224308 GN=med PE=3 SV=1	1	med	0	0	0	0	0.2	0	0	0	_	0	0	0	0	0	0	0	0	_
d1433.a1.a1	sp|O34570|THPR_BACSU	RNA 2',3'-cyclic phosphodiesterase OS=Bacillus subtilis (strain 168) OX=224308 GN=ytlP PE=1 SV=1	1	ytlP	0	0	0	0	0	0	0	0	_	0	0	0	0	0	0	0.25	0	_
d1434.a1.a1	sp|O35017|YOGA_BACSU	Uncharacterized zinc-type alcohol dehydrogenase-like protein YogA OS=Bacillus subtilis (strain 168) OX=224308 GN=yogA PE=3 SV=1	1	yogA	0	0	0	0	0	0	0	0	_	0.2	0	0	0	0	0	0	0	_
d1435.a1.a1	sp|P14203|YUXH_BACSU	Uncharacterized protein YuxH OS=Bacillus subtilis (strain 168) OX=224308 GN=yuxH PE=4 SV=1	1	yuxH	0	0	0.117647	0	0	0	0	0	_	0	0	0	0	0	0	0	0	_
d1436.a1.a1	sp|P27621|TAGB_BACSU	Teichoic acid glycerol-phosphate primase OS=Bacillus subtilis (strain 168) OX=224308 GN=tagB PE=1 SV=1	1	tagB	0	0.117647	0	0	0	0	0	0	_	0	0	0	0	0	0	0	0	_
d1437.a1.a1	sp|P39063|YTXD_BACSU	Uncharacterized protein YtxD OS=Bacillus subtilis (strain 168) OX=224308 GN=ytxD PE=3 SV=1	1	ytxD	0	0	0.25	0	0	0	0	0	_	0	0	0	0	0	0	0	0	_
d1438.a1.a1	sp|P40767|CWLO_BACSU	Peptidoglycan DL-endopeptidase CwlO OS=Bacillus subtilis (strain 168) OX=224308 GN=cwlO PE=1 SV=2	1	cwlO	0.125	0	0	0	0	0	0	0	_	0	0	0	0	0	0	0	0	_

## Sheet: B. proteins
S1 Table. Proteomic analysis of B. subtilis BSB1 WT and Rho+ strains grown in LB medium
B. List of proteins after the protein inference computation
Group ID	Group to which protein belongs. Proteins sharing at least one peptide are grouped
Sub-groups	Corresponds to unique proteins. All the proteins in a sub group are identified with the same valid peptides
Accession	UniProt accession number
Protein ID	Protein ID in the sub-group
Description	Protein description
Evalue	Statistical value representing the number of times this protein would be identified randomly, calculated as the product of unique peptide E-values in the sample
MW	Molecular Weight (Da)
Size	Number of amino acids of the protein sequence
Spectra	Total number of MS/MS spectra identified per protein
Specific	Total number of spectra that are specific to this sub-group of proteins. Only availalbe if there are more than one sub-gropu within a group
Uniques	Number of unique peptide sequence identified for the protein
Specific uniques	Number of unique peptides specific to the protein, compared to other proteins of the same group
Uniques peptide-mod-charge	The number of unique peptide assigned to this protein, counting separately sequences obtained with different modifications and charges.
Theoretical number of tryptic peptides	Based on trypsin cleavage sites (K and R except when a P follows)
PAI	Protein Abondance Index
emPAI	Exponentially modified protein abundance index 10^(PAI)-1
Sub-group proteins	of theoretical tryptic peptides
number of MS samples	The number of samples in which the protein is identified
Group ID	Sub-group ID	Protein ID	accession	description	log(Evalue)	coverage	MW	size	spectra	specific spectra	sequences	specific sequences	Uniques peptide-mod-charge	Theoretical number of tryptic peptides	PAI	emPAI	Sub-group proteins	number of MS samples
a1	a1.a1	a1.a1.a1	sp|P37871|RPOC_BACSU	DNA-directed RNA polymerase subunit beta' OS=Bacillus subtilis (strain 168) OX=224308 GN=rpoC PE=1 SV=4	-795.528	0.76981	134168	1199	1190	1190	99	99	148	62	2.3871	242.835	1	12
a2	a2.a1	a2.a1.a1	sp|Q04747|SRFAB_BACSU	Surfactin synthase subunit 2 OS=Bacillus subtilis (strain 168) OX=224308 GN=srfAB PE=1 SV=3	-720.487	0.38487	400693	3583	558	446	105	88	126	158	0.797468	5.2729	1	12
a2	a2.a2	a2.a2.a1	sp|P27206|SRFAA_BACSU	Surfactin synthase subunit 1 OS=Bacillus subtilis (strain 168) OX=224308 GN=srfAA PE=1 SV=4	-564.699	0.33566	401895	3587	449	337	84	67	94	135	0.696296	3.96931	1	12
a3	a3.a1	a3.a1.a1	sp|P39812|GLTA_BACSU	Glutamate synthase [NADPH] large chain OS=Bacillus subtilis (strain 168) OX=224308 GN=gltA PE=2 SV=3	-739.511	0.63421	168667	1520	682	682	87	87	132	75	1.76	56.544	1	12
a4	a4.a1	a4.a1.a1	sp|P37870|RPOB_BACSU	DNA-directed RNA polymerase subunit beta OS=Bacillus subtilis (strain 168) OX=224308 GN=rpoB PE=1 SV=2	-748.601	0.72758	133603	1193	1053	1053	82	82	125	55	2.27273	186.382	1	12
a5	a5.a1	a5.a1.a1	sp|P33166|EFTU_BACSU	Elongation factor Tu OS=Bacillus subtilis (strain 168) OX=224308 GN=tuf PE=1 SV=1	-687.437	0.91667	43565.8	396	1431	1431	78	78	137	19	7.21053	1.62378e+07	1	12
a6	a6.a1	a6.a1.a1	sp|P26901|CATA_BACSU	Vegetative catalase OS=Bacillus subtilis (strain 168) OX=224308 GN=katA PE=1 SV=5	-691.79	0.84265	54757.2	483	989	989	79	79	126	20	6.3	1.99526e+06	1	12
a7	a7.a1	a7.a1.a1	sp|P80868|EFG_BACSU	Elongation factor G OS=Bacillus subtilis (strain 168) OX=224308 GN=fusA PE=1 SV=3	-643.524	0.83671	76568.5	692	1311	1311	68	68	132	29	4.55172	35621.5	1	12
a8	a8.a1	a8.a1.a1	sp|Q9KWU4|PYC_BACSU	Pyruvate carboxylase OS=Bacillus subtilis (strain 168) OX=224308 GN=pyc PE=3 SV=1	-632.616	0.66725	127856	1148	747	747	72	72	110	50	2.2	157.489	1	12
a9	a9.a1	a9.a1.a1	sp|P28598|CH60_BACSU	60 kDa chaperonin OS=Bacillus subtilis (strain 168) OX=224308 GN=groL PE=1 SV=3	-529.121	0.79779	57388.9	544	1747	1747	52	52	101	24	4.20833	16155	1	12
b10	b10.a1	b10.a1.a1	sp|P45694|TKT_BACSU	Transketolase OS=Bacillus subtilis (strain 168) OX=224308 GN=tkt PE=3 SV=2	-537.401	0.84558	72299.2	667	911	911	59	59	103	25	4.12	13181.6	1	12
b11	b11.a1	b11.a1.a1	sp|P23129|ODO1_BACSU	2-oxoglutarate dehydrogenase E1 component OS=Bacillus subtilis (strain 168) OX=224308 GN=odhA PE=3 SV=3	-561.584	0.64619	106212	944	769	769	63	63	107	35	3.05714	1139.62	1	12
b12	b12.a1	b12.a1.a1	sp|P09339|ACNA_BACSU	Aconitate/2-methylaconitate hydratase OS=Bacillus subtilis (strain 168) OX=224308 GN=citB PE=1 SV=4	-546.588	0.68537	99271.8	909	660	660	55	55	97	36	2.69444	493.817	1	12
b13	b13.a1	b13.a1.a1	sp|P80859|6PGD_BACSU	6-phosphogluconate dehydrogenase, NADP(+)-dependent, decarboxylating OS=Bacillus subtilis (strain 168) OX=224308 GN=gndA PE=1 SV=4	-455.198	0.89126	51742.5	469	876	850	50	48	98	25	3.92	8316.64	1	12
b13	b13.a2	b13.a2.a1	sp|P12013|6PGDH_BACSU	6-phosphogluconate dehydrogenase, NAD(+)-dependent, decarboxylating OS=Bacillus subtilis (strain 168) OX=224308 GN=gntZ PE=1 SV=1	-213.598	0.68162	51950.1	468	237	211	23	21	31	17	1.82353	65.6085	1	12
b14	b14.a1	b14.a1.a1	sp|P09124|G3P1_BACSU	Glyceraldehyde-3-phosphate dehydrogenase 1 OS=Bacillus subtilis (strain 168) OX=224308 GN=gapA PE=1 SV=2	-447.863	0.83881	35810.3	335	980	980	49	49	87	13	6.69231	4.92388e+06	1	12
b15	b15.a1	b15.a1.a1	sp|P02968|FLA_BACSU	Flagellin OS=Bacillus subtilis (strain 168) OX=224308 GN=hag PE=1 SV=2	-545.462	0.85526	32606.5	304	897	832	52	45	91	11	8.27273	1.87382e+08	1	12
b15	b15.a2	b15.a2.a1	sp|O34366|YVZB_BACSU	Putative flagellin YvzB OS=Bacillus subtilis (strain 168) OX=224308 GN=yvzB PE=1 SV=1	-98.0876	0.4	17304.5	160	67	2	12	5	17	3	5.66667	464158	1	9
b16	b16.a1	b16.a1.a1	sp|P54418|PCKA_BACSU	Phosphoenolpyruvate carboxykinase (ATP) OS=Bacillus subtilis (strain 168) OX=224308 GN=pckA PE=3 SV=3	-459.803	0.88235	58235.2	527	561	561	46	46	92	23	4	9999	1	12
b17	b17.a1	b17.a1.a1	sp|Q07833|WAPA_BACSU	tRNA nuclease WapA OS=Bacillus subtilis (strain 168) OX=224308 GN=wapA PE=1 SV=2	-399.534	0.35133	258005	2334	239	239	61	61	70	104	0.673077	3.71061	1	12
b18	b18.a1	b18.a1.a1	sp|Q45477|SYI_BACSU	Isoleucine--tRNA ligase OS=Bacillus subtilis (strain 168) OX=224308 GN=ileS PE=3 SV=3	-468.489	0.65689	104779	921	592	592	55	55	78	34	2.29412	195.842	1	12
b19	b19.a1	b19.a1.a1	sp|P25994|CARB_BACSU	Carbamoyl-phosphate synthase pyrimidine-specific large chain OS=Bacillus subtilis (strain 168) OX=224308 GN=pyrAB PE=3 SV=1	-427.338	0.63959	117576	1071	485	484	55	54	74	42	1.7619	56.7969	1	12
b19	b19.a2	b19.a2.a1	sp|O32003|YOKD_BACSU	SPbeta prophage-derived aminoglycoside N(3')-acetyltransferase-like protein YokD OS=Bacillus subtilis (strain 168) OX=224308 GN=yokD PE=1 SV=1	-23.7219	0.18015	30894.9	272	5	4	4	3	4	11	0.363636	1.31013	1	3
b20	b20.a1	b20.a1.a1	sp|P42974|DHNA_BACSU	NADH dehydrogenase OS=Bacillus subtilis (strain 168) OX=224308 GN=ahpF PE=1 SV=2	-383.845	0.78389	54839.9	509	571	571	44	44	74	20	3.7	5010.87	1	12
b21	b21.a1	b21.a1.a1	sp|P37869|ENO_BACSU	Enolase OS=Bacillus subtilis (strain 168) OX=224308 GN=eno PE=1 SV=4	-442.725	0.8907	46552.5	430	884	884	47	47	80	17	4.70588	50801.2	1	12
b22	b22.a1	b22.a1.a1	sp|P21880|DLDH1_BACSU	Dihydrolipoyl dehydrogenase OS=Bacillus subtilis (strain 168) OX=224308 GN=pdhD PE=3 SV=1	-383.15	0.74255	49701.7	470	600	600	43	43	75	17	4.41176	25807.6	1	12
b23	b23.a1	b23.a1.a1	sp|O32162|SUFB_BACSU	FeS cluster assembly protein SufB OS=Bacillus subtilis (strain 168) OX=224308 GN=sufB PE=3 SV=1	-305.281	0.72903	52696.1	465	526	526	37	37	68	23	2.95652	903.736	1	12
b24	b24.a1	b24.a1.a1	sp|P21883|ODP2_BACSU	Dihydrolipoyllysine-residue acetyltransferase component of pyruvate dehydrogenase complex OS=Bacillus subtilis (strain 168) OX=224308 GN=pdhC PE=1 SV=2	-502.137	0.82127	47509.6	442	713	713	48	48	84	19	4.42105	26365.5	1	12
b25	b25.a1	b25.a1.a1	sp|Q05873|SYV_BACSU	Valine--tRNA ligase OS=Bacillus subtilis (strain 168) OX=224308 GN=valS PE=1 SV=3	-344.974	0.53636	101681	880	532	532	47	47	70	43	1.62791	41.4529	1	12
b26	b26.a1	b26.a1.a1	sp|P94391|ROCA2_BACSU	1-pyrroline-5-carboxylate dehydrogenase 2 OS=Bacillus subtilis (strain 168) OX=224308 GN=putC PE=2 SV=2	-415.467	0.71262	56388.6	515	436	428	46	43	75	24	3.125	1332.52	1	11
b26	b26.a2	b26.a2.a1	sp|P36947|RBSA_BACSU	Ribose import ATP-binding protein RbsA OS=Bacillus subtilis (strain 168) OX=224308 GN=rbsA PE=3 SV=2	-209.735	0.4929	54497.5	493	280	279	32	31	40	22	1.81818	64.7933	1	12
b26	b26.a3	b26.a3.a1	sp|P39634|ROCA_BACSU	1-pyrroline-5-carboxylate dehydrogenase OS=Bacillus subtilis (strain 168) OX=224308 GN=rocA PE=2 SV=1	-214.151	0.57864	56284.6	515	137	130	23	21	35	20	1.75	55.2341	1	9
b27	b27.a1	b27.a1.a1	sp|P12425|GLN1A_BACSU	Glutamine synthetase OS=Bacillus subtilis (strain 168) OX=224308 GN=glnA PE=1 SV=3	-357.682	0.81306	50246.3	444	726	726	45	45	74	20	3.7	5010.87	1	12
b28	b28.a1	b28.a1.a1	sp|P37809|ATPB_BACSU	ATP synthase subunit beta OS=Bacillus subtilis (strain 168) OX=224308 GN=atpD PE=1 SV=1	-438.022	0.926	51388.3	473	679	679	40	40	87	22	3.95455	9005.28	1	12
b29	b29.a1	b29.a1.a1	sp|P21879|IMDH_BACSU	Inosine-5'-monophosphate dehydrogenase OS=Bacillus subtilis (strain 168) OX=224308 GN=guaB PE=1 SV=2	-340.959	0.79098	52957.6	488	632	632	38	38	70	25	2.8	629.957	1	12
b30	b30.a1	b30.a1.a1	sp|P42412|IOLA_BACSU	Malonate-semialdehyde dehydrogenase OS=Bacillus subtilis (strain 168) OX=224308 GN=iolA PE=1 SV=1	-383.624	0.70842	53419.3	487	412	412	46	46	72	20	3.6	3980.07	1	12
b31	b31.a1	b31.a1.a1	sp|P42415|IOLD_BACSU	3D-(3,5/4)-trihydroxycyclohexane-1,2-dione hydrolase OS=Bacillus subtilis (strain 168) OX=224308 GN=iolD PE=1 SV=2	-313.435	0.60283	70335.5	637	355	355	39	39	68	21	3.2381	1729.2	1	12
b32	b32.a1	b32.a1.a1	sp|P50849|PNP_BACSU	Polyribonucleotide nucleotidyltransferase OS=Bacillus subtilis (strain 168) OX=224308 GN=pnp PE=1 SV=3	-356.314	0.67092	77415.4	705	552	552	43	43	63	33	1.90909	80.1131	1	12
b33	b33.a1	b33.a1.a1	sp|Q08352|DHA_BACSU	Alanine dehydrogenase OS=Bacillus subtilis (strain 168) OX=224308 GN=ald PE=1 SV=1	-350.025	0.93122	39658.8	378	535	535	37	37	74	18	4.11111	12914.5	1	12
b34	b34.a1	b34.a1.a1	sp|P37465|SYM_BACSU	Methionine--tRNA ligase OS=Bacillus subtilis (strain 168) OX=224308 GN=metG PE=3 SV=1	-350.879	0.68223	76140.1	664	515	515	45	45	62	36	1.72222	51.75	1	12
b35	b35.a1	b35.a1.a1	sp|P18159|PGCA_BACSU	Phosphoglucomutase OS=Bacillus subtilis (strain 168) OX=224308 GN=pgcA PE=1 SV=3	-375.701	0.75904	64623.1	581	604	604	41	41	68	28	2.42857	267.27	1	12
b36	b36.a1	b36.a1.a1	sp|Q03222|RHO_BACSU	Transcription termination factor Rho OS=Bacillus subtilis (strain 168) OX=224308 GN=rho PE=3 SV=3	-302.896	0.68618	48598.4	427	577	577	35	35	67	20	3.35	2237.72	1	12
b37	b37.a1	b37.a1.a1	sp|P17820|DNAK_BACSU	Chaperone protein DnaK OS=Bacillus subtilis (strain 168) OX=224308 GN=dnaK PE=1 SV=3	-441.129	0.73486	65961.9	611	673	673	44	44	73	31	2.35484	225.38	1	12
b38	b38.a1	b38.a1.a1	sp|P80698|TIG_BACSU	Trigger factor OS=Bacillus subtilis (strain 168) OX=224308 GN=tig PE=1 SV=3	-327.81	0.79481	47458.1	424	659	659	38	38	62	16	3.875	7497.94	1	12
b39	b39.a1	b39.a1.a1	sp|P39126|IDH_BACSU	Isocitrate dehydrogenase [NADP] OS=Bacillus subtilis (strain 168) OX=224308 GN=icd PE=1 SV=1	-351.77	0.61229	46388.9	423	506	506	40	40	63	17	3.70588	5079.22	1	12
b40	b40.a1	b40.a1.a1	sp|P18158|GLPD_BACSU	Aerobic glycerol-3-phosphate dehydrogenase OS=Bacillus subtilis (strain 168) OX=224308 GN=glpD PE=2 SV=2	-328.196	0.61802	62528.1	555	455	455	40	40	56	28	2	99	1	12
b41	b41.a1	b41.a1.a1	sp|P37571|CLPC_BACSU	Negative regulator of genetic competence ClpC/MecB OS=Bacillus subtilis (strain 168) OX=224308 GN=clpC PE=1 SV=1	-390.192	0.63827	90063.4	810	443	443	44	44	61	38	1.60526	39.2961	1	12
b42	b42.a1	b42.a1.a1	sp|P80877|METE_BACSU	5-methyltetrahydropteroyltriglutamate--homocysteine methyltransferase OS=Bacillus subtilis (strain 168) OX=224308 GN=metE PE=1 SV=4	-377.557	0.59055	86752.6	762	263	263	42	42	64	38	1.68421	47.3293	1	9
b43	b43.a1	b43.a1.a1	sp|P80239|AHPC_BACSU	Alkyl hydroperoxide reductase C OS=Bacillus subtilis (strain 168) OX=224308 GN=ahpC PE=1 SV=2	-381.729	0.81283	20614.2	187	865	865	36	36	70	10	7	9999999	1	12
b44	b44.a1	b44.a1.a1	sp|P38494|RS1H_BACSU	30S ribosomal protein S1 homolog OS=Bacillus subtilis (strain 168) OX=224308 GN=ypfD PE=1 SV=1	-372.726	0.79581	42376.3	382	570	570	41	41	67	19	3.52632	3358.82	1	12
b45	b45.a1	b45.a1.a1	sp|O31605|PEPF_BACSU	Oligoendopeptidase F homolog OS=Bacillus subtilis (strain 168) OX=224308 GN=yjbG PE=3 SV=2	-354.498	0.58955	77024.8	670	400	400	37	37	63	32	1.96875	92.0572	1	12
b46	b46.a1	b46.a1.a1	sp|P08065|SDHA_BACSU	Succinate dehydrogenase flavoprotein subunit OS=Bacillus subtilis (strain 168) OX=224308 GN=sdhA PE=3 SV=4	-303.331	0.6587	65110.2	586	393	393	35	35	56	30	1.86667	72.5642	1	12
b47	b47.a1	b47.a1.a1	sp|P18255|SYT1_BACSU	Threonine--tRNA ligase 1 OS=Bacillus subtilis (strain 168) OX=224308 GN=thrS PE=2 SV=1	-345.627	0.59876	73468.5	643	432	420	42	41	56	27	2.07407	117.597	1	12
b47	b47.a2	b47.a2.a1	sp|P13485|TAGF_BACSU	Teichoic acid poly(glycerol phosphate) polymerase OS=Bacillus subtilis (strain 168) OX=224308 GN=tagF PE=1 SV=1	-214.001	0.40751	88007.5	746	237	225	33	32	41	39	1.05128	10.2534	1	12
b48	b48.a1	b48.a1.a1	sp|P36430|SYL_BACSU	Leucine--tRNA ligase OS=Bacillus subtilis (strain 168) OX=224308 GN=leuS PE=3 SV=3	-310.501	0.62189	91485	804	403	403	41	41	56	30	1.86667	72.5642	1	12
b49	b49.a1	b49.a1.a1	sp|P05653|GYRA_BACSU	DNA gyrase subunit A OS=Bacillus subtilis (strain 168) OX=224308 GN=gyrA PE=1 SV=1	-261.624	0.47138	92041.9	821	337	337	39	39	56	41	1.36585	22.2195	1	12
b50	b50.a1	b50.a1.a1	sp|P39120|CISY2_BACSU	Citrate synthase 2 OS=Bacillus subtilis (strain 168) OX=224308 GN=citZ PE=1 SV=2	-326.747	0.69086	41702.5	372	321	311	37	36	65	16	4.0625	11546.8	1	12
b50	b50.a2	b50.a2.a1	sp|P39119|CISY_BACSU	Citrate synthase 1 OS=Bacillus subtilis (strain 168) OX=224308 GN=citA PE=1 SV=2	-28.6413	0.17213	40925.8	366	23	13	5	4	6	19	0.315789	1.06914	1	11
b50	b50.a3	b50.a3.a1	sp|P45858|MMGD_BACSU	Citrate/2-methylcitrate synthase OS=Bacillus subtilis (strain 168) OX=224308 GN=mmgD PE=1 SV=1	-8.61979	0.0672	42079.4	372	11	1	2	1	3	17	0.176471	0.501311	1	7
b51	b51.a1	b51.a1.a1	sp|P80860|G6PI_BACSU	Glucose-6-phosphate isomerase OS=Bacillus subtilis (strain 168) OX=224308 GN=pgi PE=1 SV=4	-409.694	0.75556	50511.5	450	672	672	36	36	72	17	4.23529	17189.7	1	12
b52	b52.a1	b52.a1.a1	sp|P08838|PT1_BACSU	Phosphoenolpyruvate-protein phosphotransferase OS=Bacillus subtilis (strain 168) OX=224308 GN=ptsI PE=1 SV=3	-310.144	0.61579	63039.3	570	501	501	38	38	59	28	2.10714	126.98	1	12
b53	b53.a1	b53.a1.a1	sp|P21881|ODPA_BACSU	Pyruvate dehydrogenase E1 component subunit alpha OS=Bacillus subtilis (strain 168) OX=224308 GN=pdhA PE=1 SV=3	-299.674	0.78976	41522.3	371	652	652	33	33	58	13	4.46154	28941.7	1	12
b54	b54.a1	b54.a1.a1	sp|P29727|GUAA_BACSU	GMP synthase [glutamine-hydrolyzing] OS=Bacillus subtilis (strain 168) OX=224308 GN=guaA PE=3 SV=3	-381.351	0.68226	57812.2	513	636	636	36	36	68	23	2.95652	903.736	1	12
b55	b55.a1	b55.a1.a1	sp|P13243|ALF_BACSU	Probable fructose-bisphosphate aldolase OS=Bacillus subtilis (strain 168) OX=224308 GN=fbaA PE=1 SV=2	-300.991	0.85965	30381.3	285	575	573	34	33	61	12	5.08333	121152	1	12
b55	b55.a2	b55.a2.a1	sp|P42420|IOLJ_BACSU	6-phospho-5-dehydro-2-deoxy-D-gluconate aldolase OS=Bacillus subtilis (strain 168) OX=224308 GN=iolJ PE=1 SV=1	-73.2592	0.47586	31351.7	290	56	54	12	11	14	17	0.823529	5.66085	1	6
b56	b56.a1	b56.a1.a1	sp|P80886|SUCC_BACSU	Succinate--CoA ligase [ADP-forming] subunit beta OS=Bacillus subtilis (strain 168) OX=224308 GN=sucC PE=1 SV=2	-292.705	0.79221	41345.5	385	496	496	32	32	58	24	2.41667	260.016	1	12
b57	b57.a1	b57.a1.a1	sp|P39795|TREC_BACSU	Trehalose-6-phosphate hydrolase OS=Bacillus subtilis (strain 168) OX=224308 GN=treA PE=1 SV=2	-298.495	0.80749	65142.5	561	404	404	37	37	59	27	2.18519	152.174	1	12
b58	b58.a1	b58.a1.a1	sp|O34645|AGAL_BACSU	Alpha-galactosidase OS=Bacillus subtilis (strain 168) OX=224308 GN=melA PE=1 SV=1	-379.708	0.76852	49231.9	432	171	171	37	37	69	17	4.05882	11449.5	1	6
b59	b59.a1	b59.a1.a1	sp|P54420|ASNB_BACSU	Asparagine synthetase [glutamine-hydrolyzing] 1 OS=Bacillus subtilis (strain 168) OX=224308 GN=asnB PE=1 SV=2	-355.009	0.68196	72619.9	632	399	399	38	38	57	34	1.67647	46.4756	1	12
b60	b60.a1	b60.a1.a1	sp|O32038|SYDND_BACSU	Aspartate--tRNA(Asp/Asn) ligase OS=Bacillus subtilis (strain 168) OX=224308 GN=aspS PE=3 SV=1	-301.194	0.6723	65933.6	592	398	398	36	36	53	25	2.12	130.826	1	12
b61	b61.a1	b61.a1.a1	sp|P24141|OPPA_BACSU	Oligopeptide-binding protein OppA OS=Bacillus subtilis (strain 168) OX=224308 GN=oppA PE=1 SV=1	-326.753	0.63486	61485.8	545	252	248	36	35	54	25	2.16	143.544	1	9
b61	b61.a2	b61.a2.a1	sp|P26906|DPPE_BACSU	Dipeptide-binding protein DppE OS=Bacillus subtilis (strain 168) OX=224308 GN=dppE PE=2 SV=4	-62.1626	0.26151	61779.7	543	20	16	10	9	10	20	0.5	2.16228	1	5
b62	b62.a1	b62.a1.a1	sp|P17922|SYFB_BACSU	Phenylalanine--tRNA ligase beta subunit OS=Bacillus subtilis (strain 168) OX=224308 GN=pheT PE=3 SV=2	-353.802	0.57214	87891	804	454	454	38	38	56	36	1.55556	34.9381	1	12
b63	b63.a1	b63.a1.a1	sp|O34526|SYA_BACSU	Alanine--tRNA ligase OS=Bacillus subtilis (strain 168) OX=224308 GN=alaS PE=3 SV=1	-304.691	0.57631	97219.5	878	392	392	40	40	53	40	1.325	20.1349	1	12
b64	b64.a1	b64.a1.a1	sp|O31716|YKPA_BACSU	Uncharacterized ABC transporter ATP-binding protein YkpA OS=Bacillus subtilis (strain 168) OX=224308 GN=ykpA PE=3 SV=1	-252.824	0.6963	61017.1	540	325	325	34	34	51	27	1.88889	76.4264	1	12
b65	b65.a1	b65.a1.a1	sp|P21882|ODPB_BACSU	Pyruvate dehydrogenase E1 component subunit beta OS=Bacillus subtilis (strain 168) OX=224308 GN=pdhB PE=3 SV=2	-292.036	0.77231	35452.3	325	722	719	32	31	61	15	4.06667	11658.1	1	12
b65	b65.a2	b65.a2.a1	sp|P37941|ODBB_BACSU	2-oxoisovalerate dehydrogenase subunit beta OS=Bacillus subtilis (strain 168) OX=224308 GN=bfmBAB PE=1 SV=1	-142.582	0.56269	35833.2	327	183	180	19	18	26	13	2	99	1	12
b66	b66.a1	b66.a1.a1	sp|P49814|MDH_BACSU	Malate dehydrogenase OS=Bacillus subtilis (strain 168) OX=224308 GN=mdh PE=1 SV=3	-278.095	0.71154	33622.6	312	687	687	28	28	58	11	5.27273	187381	1	12
b67	b67.a1	b67.a1.a1	sp|P46906|SYR_BACSU	Arginine--tRNA ligase OS=Bacillus subtilis (strain 168) OX=224308 GN=argS PE=3 SV=2	-359.57	0.70144	62683.7	556	618	618	36	36	68	27	2.51852	329.003	1	12
b68	b68.a1	b68.a1.a1	sp|P40924|PGK_BACSU	Phosphoglycerate kinase OS=Bacillus subtilis (strain 168) OX=224308 GN=pgk PE=1 SV=3	-341.852	0.79695	42164	394	610	610	37	37	60	23	2.6087	405.159	1	12
b69	b69.a1	b69.a1.a1	sp|P37476|FTSH_BACSU	ATP-dependent zinc metalloprotease FtsH OS=Bacillus subtilis (strain 168) OX=224308 GN=ftsH PE=1 SV=1	-294.576	0.55102	70893.1	637	459	459	34	34	60	25	2.4	250.189	1	12
b70	b70.a1	b70.a1.a1	sp|O31755|SYP_BACSU	Proline--tRNA ligase OS=Bacillus subtilis (strain 168) OX=224308 GN=proS PE=3 SV=1	-297.319	0.54255	63265.1	564	452	452	32	32	57	25	2.28	189.546	1	12
b71	b71.a1	b71.a1.a1	sp|P54381|SYGB_BACSU	Glycine--tRNA ligase beta subunit OS=Bacillus subtilis (strain 168) OX=224308 GN=glyS PE=3 SV=2	-296.665	0.6053	76243.3	679	434	434	35	35	50	35	1.42857	25.827	1	12
b72	b72.a1	b72.a1.a1	sp|P45745|DHBF_BACSU	Dimodular nonribosomal peptide synthase OS=Bacillus subtilis (strain 168) OX=224308 GN=dhbF PE=1 SV=4	-246.558	0.23171	263604	2378	224	224	40	40	41	88	0.465909	1.92354	1	12
b73	b73.a1	b73.a1.a1	sp|P42919|RL2_BACSU	50S ribosomal protein L2 OS=Bacillus subtilis (strain 168) OX=224308 GN=rplB PE=1 SV=3	-290.887	0.61733	30255.3	277	577	577	32	32	62	10	6.2	1.58489e+06	1	12
b74	b74.a1	b74.a1.a1	sp|P37808|ATPA_BACSU	ATP synthase subunit alpha OS=Bacillus subtilis (strain 168) OX=224308 GN=atpA PE=1 SV=3	-256.379	0.53586	54564.5	502	532	532	28	28	55	20	2.75	561.341	1	12
b75	b75.a1	b75.a1.a1	sp|P80700|EFTS_BACSU	Elongation factor Ts OS=Bacillus subtilis (strain 168) OX=224308 GN=tsf PE=1 SV=3	-240.501	0.75085	32333.5	293	781	781	27	27	55	15	3.66667	4640.59	1	12
b76	b76.a1	b76.a1.a1	sp|O32165|SUFD_BACSU	FeS cluster assembly protein SufD OS=Bacillus subtilis (strain 168) OX=224308 GN=sufD PE=3 SV=1	-287.083	0.8238	48263.7	437	573	573	32	32	55	19	2.89474	783.76	1	12
b77	b77.a1	b77.a1.a1	sp|O05268|FENR2_BACSU	Ferredoxin--NADP reductase 2 OS=Bacillus subtilis (strain 168) OX=224308 GN=yumC PE=1 SV=2	-305.962	0.87349	36818	332	498	498	32	32	54	19	2.84211	694.193	1	12
b78	b78.a1	b78.a1.a1	sp|O30509|GATB_BACSU	Aspartyl/glutamyl-tRNA(Asn/Gln) amidotransferase subunit B OS=Bacillus subtilis (strain 168) OX=224308 GN=gatB PE=1 SV=2	-213.425	0.64916	53519.6	476	376	376	28	28	46	26	1.76923	57.7802	1	12
b79	b79.a1	b79.a1.a1	sp|P21464|RS2_BACSU	30S ribosomal protein S2 OS=Bacillus subtilis (strain 168) OX=224308 GN=rpsB PE=1 SV=3	-224.079	0.8252	27949.8	246	371	371	32	32	48	10	4.8	63094.7	1	12
b80	b80.a1	b80.a1.a1	sp|P39773|GPMI_BACSU	2,3-bisphosphoglycerate-independent phosphoglycerate mutase OS=Bacillus subtilis (strain 168) OX=224308 GN=gpmI PE=1 SV=4	-287.151	0.76321	56273.7	511	420	420	32	32	54	19	2.84211	694.193	1	12
b81	b81.a1	b81.a1.a1	sp|P22250|SYE_BACSU	Glutamate--tRNA ligase OS=Bacillus subtilis (strain 168) OX=224308 GN=gltX PE=3 SV=1	-293.211	0.68944	55687.5	483	409	409	33	33	45	20	2.25	176.828	1	12
b82	b82.a1	b82.a1.a1	sp|P80866|SUFC_BACSU	Vegetative protein 296 OS=Bacillus subtilis (strain 168) OX=224308 GN=sufC PE=1 SV=3	-199.633	0.85824	29012.6	261	355	355	23	23	51	15	3.4	2510.89	1	12
b83	b83.a1	b83.a1.a1	sp|O31645|PTN3B_BACSU	PTS system mannose-specific EIIBCA component OS=Bacillus subtilis (strain 168) OX=224308 GN=manP PE=1 SV=2	-254.349	0.45231	68981.7	650	354	354	31	31	48	23	2.08696	121.168	1	12
b84	b84.a1	b84.a1.a1	sp|P30949|GSA_BACSU	Glutamate-1-semialdehyde 2,1-aminomutase OS=Bacillus subtilis (strain 168) OX=224308 GN=hemL PE=1 SV=1	-255.48	0.87674	46419.5	430	308	308	25	25	49	16	3.0625	1153.78	1	12
b85	b85.a1	b85.a1.a1	sp|P21466|RS4_BACSU	30S ribosomal protein S4 OS=Bacillus subtilis (strain 168) OX=224308 GN=rpsD PE=1 SV=3	-233.286	0.805	22821.2	200	397	397	28	28	48	12	4	9999	1	12
b86	b86.a1	b86.a1.a1	sp|P80885|KPYK_BACSU	Pyruvate kinase OS=Bacillus subtilis (strain 168) OX=224308 GN=pyk PE=1 SV=2	-291.795	0.67863	62135.3	585	357	357	31	31	49	21	2.33333	214.443	1	12
b87	b87.a1	b87.a1.a1	sp|O32039|SYH_BACSU	Histidine--tRNA ligase OS=Bacillus subtilis (strain 168) OX=224308 GN=hisS PE=3 SV=1	-240.261	0.67217	48101.3	424	333	333	30	30	48	23	2.08696	121.168	1	12
b88	b88.a1	b88.a1.a1	sp|P39912|AROG_BACSU	Protein AroA(G) OS=Bacillus subtilis (strain 168) OX=224308 GN=aroA PE=1 SV=1	-229.922	0.67039	39514.9	358	332	332	26	26	51	12	4.25	17781.8	1	12
b89	b89.a1	b89.a1.a1	sp|O32164|SUFS_BACSU	Cysteine desulfurase SufS OS=Bacillus subtilis (strain 168) OX=224308 GN=sufS PE=1 SV=1	-280.372	0.86207	44893.7	406	322	322	28	28	49	19	2.57895	378.269	1	12
b90	b90.a1	b90.a1.a1	sp|P70965|MURA1_BACSU	UDP-N-acetylglucosamine 1-carboxyvinyltransferase 1 OS=Bacillus subtilis (strain 168) OX=224308 GN=murAA PE=1 SV=1	-263.914	0.72706	46671.3	436	296	296	31	31	47	21	2.2381	172.02	1	12
b91	b91.a1	b91.a1.a1	sp|O34425|G3P2_BACSU	Glyceraldehyde-3-phosphate dehydrogenase 2 OS=Bacillus subtilis (strain 168) OX=224308 GN=gapB PE=1 SV=1	-278.165	0.70294	37452.4	340	239	239	29	29	47	14	3.35714	2274.85	1	12
b92	b92.a1	b92.a1.a1	sp|O06491|GATA_BACSU	Glutamyl-tRNA(Gln) amidotransferase subunit A OS=Bacillus subtilis (strain 168) OX=224308 GN=gatA PE=3 SV=3	-305.388	0.69278	52631	485	451	451	31	31	49	23	2.13043	134.031	1	12
b93	b93.a1	b93.a1.a1	sp|Q45493|RNJ1_BACSU	Ribonuclease J1 OS=Bacillus subtilis (strain 168) OX=224308 GN=rnjA PE=1 SV=1	-268.558	0.74054	61477.8	555	370	370	32	32	50	26	1.92308	82.7678	1	12
b94	b94.a1	b94.a1.a1	sp|P13242|PYRG_BACSU	CTP synthase OS=Bacillus subtilis (strain 168) OX=224308 GN=pyrG PE=3 SV=1	-275.132	0.74206	59680.6	535	356	356	33	33	50	27	1.85185	70.0971	1	12
b95	b95.a1	b95.a1.a1	sp|P40871|DHBE_BACSU	2,3-dihydroxybenzoate-AMP ligase OS=Bacillus subtilis (strain 168) OX=224308 GN=dhbE PE=1 SV=2	-302.456	0.66976	59890.7	539	350	350	33	33	48	19	2.52632	334.982	1	12
b96	b96.a1	b96.a1.a1	sp|P54547|G6PD_BACSU	Glucose-6-phosphate 1-dehydrogenase OS=Bacillus subtilis (strain 168) OX=224308 GN=zwf PE=1 SV=2	-250.212	0.58282	55596.9	489	338	338	29	29	42	23	1.82609	66.0019	1	12
b97	b97.a1	b97.a1.a1	sp|P32727|NUSA_BACSU	Transcription termination/antitermination protein NusA OS=Bacillus subtilis (strain 168) OX=224308 GN=nusA PE=1 SV=2	-233.378	0.68733	41699.7	371	318	318	29	29	44	17	2.58824	386.468	1	12
b98	b98.a1	b98.a1.a1	sp|P28366|SECA_BACSU	Protein translocase subunit SecA OS=Bacillus subtilis (strain 168) OX=224308 GN=secA PE=1 SV=1	-257.297	0.41855	95470.4	841	281	281	32	32	42	44	0.954545	8.00628	1	12
b99	b99.a1	b99.a1.a1	sp|P39062|ACSA_BACSU	Acetyl-coenzyme A synthetase OS=Bacillus subtilis (strain 168) OX=224308 GN=acsA PE=1 SV=1	-251.3	0.5542	64850.5	572	188	188	28	28	44	22	2	99	1	8
c100	c100.a1	c100.a1.a1	sp|O34591|ACOB_BACSU	Acetoin:2,6-dichlorophenolindophenol oxidoreductase subunit beta OS=Bacillus subtilis (strain 168) OX=224308 GN=acoB PE=3 SV=3	-257.091	0.78947	36821.8	342	186	186	29	29	44	16	2.75	561.341	1	9
c101	c101.a1	c101.a1.a1	sp|P27876|TPIS_BACSU	Triosephosphate isomerase OS=Bacillus subtilis (strain 168) OX=224308 GN=tpiA PE=1 SV=3	-277.965	0.91304	27012.7	253	469	469	29	29	52	10	5.2	158488	1	12
c102	c102.a1	c102.a1.a1	sp|P39646|PTAS_BACSU	Phosphate acetyltransferase OS=Bacillus subtilis (strain 168) OX=224308 GN=pta PE=1 SV=3	-220.783	0.82972	34769	323	450	450	24	24	46	14	3.28571	1929.7	1	12
c103	c103.a1	c103.a1.a1	sp|P45743|DHBB_BACSU	Isochorismatase OS=Bacillus subtilis (strain 168) OX=224308 GN=dhbB PE=1 SV=1	-219.54	0.86859	35084.6	312	334	334	25	25	42	11	3.81818	6578.33	1	12
c104	c104.a1	c104.a1.a1	sp|P20166|PTG3C_BACSU	PTS system glucose-specific EIICBA component OS=Bacillus subtilis (strain 168) OX=224308 GN=ptsG PE=1 SV=2	-234.422	0.52361	75476.8	699	328	328	26	26	45	19	2.36842	232.572	1	12
c105	c105.a1	c105.a1.a1	sp|O34340|FABF_BACSU	3-oxoacyl-[acyl-carrier-protein] synthase 2 OS=Bacillus subtilis (strain 168) OX=224308 GN=fabF PE=1 SV=1	-273.154	0.84988	43977	413	311	311	26	26	45	13	3.46154	2893.27	1	12
c106	c106.a1	c106.a1.a1	sp|P96583|TOP3_BACSU	DNA topoisomerase 3 OS=Bacillus subtilis (strain 168) OX=224308 GN=topB PE=3 SV=1	-205.518	0.4663	81425.9	727	220	220	31	31	39	39	1	9	1	12
c107	c107.a1	c107.a1.a1	sp|O06478|ALDH5_BACSU	Benzaldehyde dehydrogenase YfmT OS=Bacillus subtilis (strain 168) OX=224308 GN=yfmT PE=1 SV=1	-217.731	0.69485	53287.5	485	195	195	29	29	41	20	2.05	111.202	1	12
c108	c108.a1	c108.a1.a1	sp|O31489|YDCI_BACSU	Uncharacterized protein YdcI OS=Bacillus subtilis (strain 168) OX=224308 GN=ydcI PE=4 SV=2	-204.966	0.47566	81360.4	719	181	181	33	33	38	37	1.02703	9.64209	1	12
c109	c109.a1	c109.a1.a1	sp|P51785|ILVD_BACSU	Dihydroxy-acid dehydratase OS=Bacillus subtilis (strain 168) OX=224308 GN=ilvD PE=1 SV=4	-256.939	0.68817	59462.4	558	177	177	32	32	46	17	2.70588	507.022	1	9
c110	c110.a1	c110.a1.a1	sp|P46320|LICH_BACSU	Probable 6-phospho-beta-glucosidase OS=Bacillus subtilis (strain 168) OX=224308 GN=licH PE=2 SV=1	-228.284	0.78054	48680.5	442	175	175	29	29	41	20	2.05	111.202	1	9
c111	c111.a1	c111.a1.a1	sp|P20429|RPOA_BACSU	DNA-directed RNA polymerase subunit alpha OS=Bacillus subtilis (strain 168) OX=224308 GN=rpoA PE=1 SV=1	-268.553	0.74204	34778.1	314	427	427	30	30	44	14	3.14286	1388.5	1	12
c112	c112.a1	c112.a1.a1	sp|Q04797|DHAS_BACSU	Aspartate-semialdehyde dehydrogenase OS=Bacillus subtilis (strain 168) OX=224308 GN=asd PE=1 SV=1	-249.504	0.7659	37823.3	346	384	384	26	26	49	14	3.5	3161.28	1	12
c113	c113.a1	c113.a1.a1	sp|O31760|RNJ2_BACSU	Ribonuclease J2 OS=Bacillus subtilis (strain 168) OX=224308 GN=rnjB PE=1 SV=3	-268.285	0.67748	61136.7	555	365	365	31	31	45	26	1.73077	52.7984	1	12
c114	c114.a1	c114.a1.a1	sp|P54531|DHLE_BACSU	Leucine dehydrogenase OS=Bacillus subtilis (strain 168) OX=224308 GN=yqiT PE=3 SV=1	-268.697	0.87088	39967	364	317	317	31	31	40	16	2.5	315.228	1	12
c115	c115.a1	c115.a1.a1	sp|P39814|TOP1_BACSU	DNA topoisomerase 1 OS=Bacillus subtilis (strain 168) OX=224308 GN=topA PE=3 SV=1	-229.16	0.44573	79027.9	691	269	269	30	30	41	29	1.41379	24.9294	1	12
c116	c116.a1	c116.a1.a1	sp|P42418|IOLH_BACSU	Protein IolH OS=Bacillus subtilis (strain 168) OX=224308 GN=iolH PE=4 SV=1	-217.146	0.7301	33502.8	289	268	268	27	27	47	15	3.13333	1358.36	1	11
c117	c117.a1	c117.a1.a1	sp|O31662|MTNA_BACSU	Methylthioribose-1-phosphate isomerase OS=Bacillus subtilis (strain 168) OX=224308 GN=mtnA PE=1 SV=1	-259.785	0.8102	38836.1	353	253	253	26	26	43	16	2.6875	485.968	1	12
c118	c118.a1	c118.a1.a1	sp|P50620|RIR1_BACSU	Ribonucleoside-diphosphate reductase subunit alpha OS=Bacillus subtilis (strain 168) OX=224308 GN=nrdE PE=1 SV=1	-213.647	0.53857	80637	700	223	170	30	21	38	28	1.35714	21.7585	1	12
c118	c118.a2	c118.a2.a1	sp|O31875|NRDEB_BACSU	Ribonucleoside-diphosphate reductase NrdEB subunit alpha OS=Bacillus subtilis (strain 168) OX=224308 GN=nrdEB PE=3 SV=2	-42.4718	0.05996	124542	1084	54	1	10	1	12	51	0.235294	0.719072	1	12
c119	c119.a1	c119.a1.a1	sp|P22326|SYY1_BACSU	Tyrosine--tRNA ligase 1 OS=Bacillus subtilis (strain 168) OX=224308 GN=tyrS1 PE=2 SV=2	-255.822	0.72038	47707.5	422	379	379	26	26	45	20	2.25	176.828	1	12
c120	c120.a1	c120.a1.a1	sp|P16263|ODO2_BACSU	Dihydrolipoyllysine-residue succinyltransferase component of 2-oxoglutarate dehydrogenase complex OS=Bacillus subtilis (strain 168) OX=224308 GN=odhB PE=3 SV=2	-256.52	0.68585	45974.9	417	360	360	27	27	45	18	2.5	315.228	1	12
c121	c121.a1	c121.a1.a1	sp|P45744|DHBC_BACSU	Isochorismate synthase DhbC OS=Bacillus subtilis (strain 168) OX=224308 GN=dhbC PE=1 SV=2	-245.182	0.78894	43409.1	398	337	337	26	26	47	20	2.35	222.872	1	12
c122	c122.a1	c122.a1.a1	sp|O07631|TYPA_BACSU	GTP-binding protein TypA/BipA homolog OS=Bacillus subtilis (strain 168) OX=224308 GN=typA PE=3 SV=1	-269.444	0.60131	68346	612	326	326	27	27	42	27	1.55556	34.9381	1	12
c123	c123.a1	c123.a1.a1	sp|P26899|ASPA_BACSU	Aspartate ammonia-lyase OS=Bacillus subtilis (strain 168) OX=224308 GN=ansB PE=3 SV=2	-232.18	0.61895	52470.8	475	301	301	24	24	39	16	2.4375	272.842	1	12
c124	c124.a1	c124.a1.a1	sp|O31498|DNLJ_BACSU	DNA ligase OS=Bacillus subtilis (strain 168) OX=224308 GN=ligA PE=3 SV=1	-205.01	0.47305	74829.7	668	216	216	30	30	37	37	1	9	1	11
c125	c125.a1	c125.a1.a1	sp|P42318|YXJG_BACSU	Uncharacterized protein YxjG OS=Bacillus subtilis (strain 168) OX=224308 GN=yxjG PE=4 SV=3	-215.006	0.64021	43137.7	378	183	173	25	23	44	17	2.58824	386.468	1	8
c125	c125.a2	c125.a2.a1	sp|P42319|YXJH_BACSU	Uncharacterized protein YxjH OS=Bacillus subtilis (strain 168) OX=224308 GN=yxjH PE=4 SV=4	-144.365	0.5756	42647.5	377	100	90	18	16	24	15	1.6	38.8107	1	11
c126	c126.a1	c126.a1.a1	sp|O32176|FADE_BACSU	Probable acyl-CoA dehydrogenase OS=Bacillus subtilis (strain 168) OX=224308 GN=fadE PE=2 SV=1	-229.93	0.6532	65294.7	594	157	157	30	30	38	26	1.46154	27.9427	1	6
c127	c127.a1	c127.a1.a1	sp|P42920|RL3_BACSU	50S ribosomal protein L3 OS=Bacillus subtilis (strain 168) OX=224308 GN=rplC PE=1 SV=2	-257.457	0.64593	22669.2	209	438	438	24	24	49	7	7	9999999	1	12
c128	c128.a1	c128.a1.a1	sp|P39148|GLYA_BACSU	Serine hydroxymethyltransferase OS=Bacillus subtilis (strain 168) OX=224308 GN=glyA PE=1 SV=1	-236.163	0.58313	45461.2	415	414	414	25	25	43	14	3.07143	1177.77	1	12
c129	c129.a1	c129.a1.a1	sp|P37477|SYK_BACSU	Lysine--tRNA ligase OS=Bacillus subtilis (strain 168) OX=224308 GN=lysS PE=3 SV=1	-216.952	0.59719	57503.2	499	361	361	27	27	41	22	1.86364	72.0527	1	12
c130	c130.a1	c130.a1.a1	sp|P37877|ACKA_BACSU	Acetate kinase OS=Bacillus subtilis (strain 168) OX=224308 GN=ackA PE=1 SV=1	-266.047	0.87089	43110.3	395	359	359	26	26	43	21	2.04762	110.588	1	12
c131	c131.a1	c131.a1.a1	sp|P18157|GLPK_BACSU	Glycerol kinase OS=Bacillus subtilis (strain 168) OX=224308 GN=glpK PE=1 SV=2	-236.782	0.6371	55045.6	496	321	321	26	26	38	19	2	99	1	12
c132	c132.a1	c132.a1.a1	sp|P0CI73|GLMS_BACSU	Glutamine--fructose-6-phosphate aminotransferase [isomerizing] OS=Bacillus subtilis (strain 168) OX=224308 GN=glmS PE=2 SV=1	-240.606	0.61667	65296.7	600	296	296	28	28	40	30	1.33333	20.5443	1	12
c133	c133.a1	c133.a1.a1	sp|P17889-2|IF2_BACSU	Isoform Beta of Translation initiation factor IF-2 OS=Bacillus subtilis (strain 168) OX=224308 GN=infB	-228.595	0.5939	68212.7	623	273	273	28	28	38	24	1.58333	37.3119	2	12
c133	c133.a1	c133.a1.a2	sp|P17889|IF2_BACSU	Translation initiation factor IF-2 OS=Bacillus subtilis (strain 168) OX=224308 GN=infB PE=3 SV=1	-228.595	0.51676	78573.2	716	273	273	28	28	38	27	1.40741	24.551	2	12
c134	c134.a1	c134.a1.a1	sp|P20691|AROA_BACSU	3-phosphoshikimate 1-carboxyvinyltransferase OS=Bacillus subtilis (strain 168) OX=224308 GN=aroA PE=3 SV=1	-248.15	0.75701	45211.7	428	262	262	26	26	36	18	2	99	1	12
c135	c135.a1	c135.a1.a1	sp|O31777|BIOF1_BACSU	8-amino-7-oxononanoate synthase 1 OS=Bacillus subtilis (strain 168) OX=224308 GN=kbl PE=3 SV=1	-251.713	0.74235	43256.5	392	260	260	24	24	46	20	2.3	198.526	1	12
c136	c136.a1	c136.a1.a1	sp|P26935|IOLG_BACSU	Inositol 2-dehydrogenase/D-chiro-inositol 3-dehydrogenase OS=Bacillus subtilis (strain 168) OX=224308 GN=iolG PE=1 SV=2	-253.642	0.72093	38326.5	344	230	230	26	26	40	15	2.66667	463.159	1	12
c137	c137.a1	c137.a1.a1	sp|O34863|UVRA_BACSU	UvrABC system protein A OS=Bacillus subtilis (strain 168) OX=224308 GN=uvrA PE=3 SV=1	-206.753	0.44201	105966	957	217	217	30	30	31	39	0.794872	5.23551	1	12
c138	c138.a1	c138.a1.a1	sp|O34944|PEPVL_BACSU	Putative dipeptidase YtjP OS=Bacillus subtilis (strain 168) OX=224308 GN=ytjP PE=3 SV=1	-194.266	0.68467	51020.7	463	213	211	29	28	37	23	1.6087	39.6159	1	12
c138	c138.a2	c138.a2.a1	sp|O34308|YTKK_BACSU	Putative oxidoreductase YtkK OS=Bacillus subtilis (strain 168) OX=224308 GN=ytkK PE=3 SV=1	-20.1113	0.22353	27956.5	255	13	11	6	5	6	10	0.6	2.98107	1	7
c139	c139.a1	c139.a1.a1	sp|P38021|OAT_BACSU	Ornithine aminotransferase OS=Bacillus subtilis (strain 168) OX=224308 GN=rocD PE=1 SV=2	-207.16	0.83541	43734.3	401	126	126	27	27	35	16	2.1875	152.993	1	12
c140	c140.a1	c140.a1.a1	sp|O34788|BDHA_BACSU	(R,R)-butanediol dehydrogenase OS=Bacillus subtilis (strain 168) OX=224308 GN=bdhA PE=1 SV=1	-246.39	0.55202	37317.5	346	427	427	25	25	46	11	4.18182	15198.1	1	12
c141	c141.a1	c141.a1.a1	sp|P37487|PPAC_BACSU	Manganese-dependent inorganic pyrophosphatase OS=Bacillus subtilis (strain 168) OX=224308 GN=ppaC PE=1 SV=1	-253.758	0.8479	33967.7	309	370	370	25	25	41	14	2.92857	847.343	1	12
c142	c142.a1	c142.a1.a1	sp|P96614|CSHA_BACSU	DEAD-box ATP-dependent RNA helicase CshA OS=Bacillus subtilis (strain 168) OX=224308 GN=cshA PE=1 SV=2	-279.187	0.65182	55295.8	494	295	295	28	28	41	20	2.05	111.202	1	12
c143	c143.a1	c143.a1.a1	sp|Q06752|SYC_BACSU	Cysteine--tRNA ligase OS=Bacillus subtilis (strain 168) OX=224308 GN=cysS PE=1 SV=1	-252.653	0.64592	53873.9	466	289	289	27	27	37	23	1.6087	39.6159	1	12
[truncated: 1,307 more rows]

## Sheet: C. peptides
S1 Table. Proteomic analysis of B. subtilis BSB1 WT and Rho+ strains grown in LB medium
[truncated: 18,336 more rows]

[truncated: 4 more sheets: D. peptide_pos, E. spectra, F. compar_specific_spectra, G. compar_unique_sequence]
