# Supplementary material for: Termination factor Rho mediates transcriptional reprogramming of Bacillus subtilis stationary phase
Source: PLoS Genet. 2023 Feb 3;19(2):e1010618. doi: 10.1371/journal.pgen.1010618 (PMC9931155; doi:10.1371/journal.pgen.1010618)
Supplement: S3 Table — (XLSX) [file pgen.1010618.s010.xlsx]

## Sheet: Legend
S3 Table	Differential expression analysis of Rho+ and ∆rho vs. WT B. subtilis BSB1 cells.
Sheet name
A. reference data set_sense	Differential expression analysis for sense strand (comparison of each mutant to wild-type in the corresponding growth phase)
B. reference data set_antisense	Differential expression analysis for antisense strand (comparison of each mutant to wild-type in the corresponding growth phase)
C. complete data set
Column name	Legend
Locustag	Unique identifier of the segment, i.e. “locus tag” for Genbank annotations (AL009126.3, v2009-03-16), S-number for additional native transcription segments [1]
Name	Locus tag as in AL009126.3
Start	Genomic coordinates as in AL009126.3
End
Strand
Subtiwiki.regulon	Regulon as in Subtiwiki (v2019-01; http://subtiwiki.uni-goettingen.de)
sense.WildType_Expo.1.log2fpkm	Expression level for sense strand expressed as log2(fpkm+5) for each genetic background, growth phase and replicate. Min value for a zero reads is 2.3219.
sense.WildType_Expo.2.log2fpkm
sense.WildType_Stat.1.log2fpkm
sense.WildType_Stat.2.log2fpkm
sense.DeltaRho_Expo.1.log2fpkm
sense.DeltaRho_Expo.2.log2fpkm
sense.DeltaRho_Stat.1.log2fpkm
sense.DeltaRho_Stat.2.log2fpkm
sense.DeltaRho_Stat.3.log2fpkm
sense.RhoPlus_Expo.1.log2fpkm
sense.RhoPlus_Expo.2.log2fpkm
sense.RhoPlus_Stat.1.log2fpkm
sense.RhoPlus_Stat.2.log2fpkm
sense.RhoPlus_Stat.3.log2fpkm
as.WildType_Expo.1.log2fpkm	Expression level for antisense strand expressed as log2(fpkm+5) for each genetic background, growth phase and replicate. Min value for a zero reads is 2.3219.
as.WildType_Expo.2.log2fpkm
as.WildType_Stat.1.log2fpkm
as.WildType_Stat.2.log2fpkm
as.DeltaRho_Expo.1.log2fpkm
as.DeltaRho_Expo.2.log2fpkm
as.DeltaRho_Stat.1.log2fpkm
as.DeltaRho_Stat.2.log2fpkm
as.DeltaRho_Stat.3.log2fpkm
as.RhoPlus_Expo.1.log2fpkm
as.RhoPlus_Expo.2.log2fpkm
as.RhoPlus_Stat.1.log2fpkm
as.RhoPlus_Stat.2.log2fpkm
as.RhoPlus_Stat.3.log2fpkm
function	Known functions of this segment (according to Subtiwiki; http://subtiwiki.uni-goettingen.de)
	Differential expression analysis for sense strand (comparison of each mutant to wild-type in the corresponding growth phase)
sense.DeltaRho_Expo.vs.WildType_Expo.effect	Effect, expressed in log2 fold-change.
sense.DeltaRho_Expo.vs.WildType_Expo.qvalue	q-value
sense.DeltaRho_Expo.vs.WildType_Expo.code	Code summarizing detection up- and down-regulation when q-value<0.05 : ‘U’ if log2FC>1, ‘u’ if log2FC between log2(0.5) and 1, ‘D’ if log2FC< -1, ‘d’ if log2FC between -log2(0.5) and -1. ‘~’ in all other cases.
sense.RhoPlus_Expo.vs.WildType_Expo.effect
sense.RhoPlus_Expo.vs.WildType_Expo.qvalue
sense.RhoPlus_Expo.vs.WildType_Expo.code
sense.DeltaRho_Stat.vs.WildType_Stat.effect
sense.DeltaRho_Stat.vs.WildType_Stat.qvalue
sense.DeltaRho_Stat.vs.WildType_Stat.code
sense.RhoPlus_Stat.vs.WildType_Stat.effect
sense.RhoPlus_Stat.vs.WildType_Stat.qvalue
sense.RhoPlus_Stat.vs.WildType_Stat.code
	Differential expression analysis for antisense strand.
as.DeltaRho_Expo.vs.WildType_Expo.effect
as.DeltaRho_Expo.vs.WildType_Expo.qvalue
as.DeltaRho_Expo.vs.WildType_Expo.code
as.RhoPlus_Expo.vs.WildType_Expo.effect
as.RhoPlus_Expo.vs.WildType_Expo.qvalue
as.RhoPlus_Expo.vs.WildType_Expo.code
as.DeltaRho_Stat.vs.WildType_Stat.effect
as.DeltaRho_Stat.vs.WildType_Stat.qvalue
as.DeltaRho_Stat.vs.WildType_Stat.code
as.RhoPlus_Stat.vs.WildType_Stat.effect
as.RhoPlus_Stat.vs.WildType_Stat.qvalue
as.RhoPlus_Stat.vs.WildType_Stat.code
	Reference
	1. Nicolas P, Mäder U, Dervyn E, Rochat T, Leduc A, Pigeonneau N, et al. Condition-dependent transcriptome reveals high-level regulatory architecture in Bacillus subtilis. Science. 2012; 335: 1103-1106.

## Sheet: A. reference data set_sense
Locustag	Name	Start	End	Strand	Subtiwiki.regulon	sense.WildType_Expo.1.log2fpkm	sense.WildType_Expo.2.log2fpkm	sense.WildType_Stat.1.log2fpkm	sense.WildType_Stat.2.log2fpkm	sense.DeltaRho_Expo.1.log2fpkm	sense.DeltaRho_Expo.2.log2fpkm	sense.DeltaRho_Stat.1.log2fpkm	sense.DeltaRho_Stat.2.log2fpkm	sense.DeltaRho_Stat.3.log2fpkm	sense.RhoPlus_Expo.1.log2fpkm	sense.RhoPlus_Expo.2.log2fpkm	sense.RhoPlus_Stat.1.log2fpkm	sense.RhoPlus_Stat.2.log2fpkm	sense.RhoPlus_Stat.3.log2fpkm	sense.DeltaRho_Expo.vs.WildType_Expo.effect	sense.DeltaRho_Expo.vs.WildType_Expo.qvalue	sense.DeltaRho_Expo.vs.WildType_Expo.code	sense.RhoPlus_Expo.vs.WildType_Expo.effect	sense.RhoPlus_Expo.vs.WildType_Expo.qvalue	sense.RhoPlus_Expo.vs.WildType_Expo.code	sense.DeltaRho_Stat.vs.WildType_Stat.effect	sense.DeltaRho_Stat.vs.WildType_Stat.qvalue	sense.DeltaRho_Stat.vs.WildType_Stat.code	sense.RhoPlus_Stat.vs.WildType_Stat.effect	sense.RhoPlus_Stat.vs.WildType_Stat.qvalue	sense.RhoPlus_Stat.vs.WildType_Stat.code	Function
new_1_148	S1	1	148	1	NA	2.5919	2.3219	3.0532	2.7002	3.041	2.7481	3.8492	3.159	3.2212	2.4291	2.5289	2.5355	2.3219	2.4279	NA	NA	NA	NA	NA	NA	NA	NA	NA	NA	NA	NA
new_24_297_c	S2	24	297	-1	NA	3.5446	3.6341	3.5068	3.1777	3.846	3.7639	2.8237	2.8327	3.0067	3.8664	4.0768	3.2187	3.3298	3.0523	0.3514	0.1389	~	0.6072	0.0895	~	-1.0677	0.009	D	-0.286	0.1075	~
new_150_409	S3	150	409	1	NA	8.2839	8.2329	6.4227	6.5863	8.0759	7.2842	5.68	5.2527	5.4481	8.7589	8.8153	6.6393	6.6692	6.7561	-0.535	0.0143	~	0.5361	0.0281	~	-1.1169	0	D	0.1913	0.0917	~
new_299_1067_c	S4	299	1067	-1	NA	3.4602	3.407	2.7297	2.9116	3.8249	3.464	2.8193	2.365	2.6627	3.8656	3.5369	2.7745	2.6498	2.5738	0.3899	0.1571	~	0.4788	0.2053	~	-0.7161	0.0653	~	-0.6276	0.0519	~
BSU00010	dnaA	410	1750	1	Spo0A Regulon;SigA Regulon	8.8402	8.7875	7.6168	7.7886	8.605	8.2652	6.9524	6.5339	6.6813	8.9537	8.9481	7.6633	7.6178	7.5688	-0.3737	0.0138	~	0.1383	0.245	~	-1.005	0	D	-0.0905	0.1239	~	NA<DNA replication<genetics<Information processing, NA<NA<essential genes<Groups of genes
new_1751_1938	S5	1751	1938	1	NA	9.4012	9.2805	8.2363	8.5719	9.3181	9.074	8.1214	7.6661	7.8984	9.4256	9.4431	8.5684	8.6352	8.503	-0.1419	0.1575	~	0.093	0.3211	~	-0.5114	0.0011	~	0.1569	0.0783	~
BSU00020	dnaN	1939	3075	1	Spo0A Regulon;SigA Regulon	8.9127	8.8725	7.5146	7.6965	8.7507	8.6936	7.431	7.1452	7.3412	8.7691	8.8632	7.5789	7.634	7.5264	-0.1723	0.0693	~	-0.0767	0.2949	~	-0.3047	0.0037	~	-0.0292	0.1696	~	NA<DNA replication<genetics<Information processing, NA<NA<essential genes<Groups of genes
BSU00030	yaaA	3206	3421	1	SigA Regulon	9.4985	9.4765	8.0218	7.8643	9.4434	9.1743	7.1367	6.9614	7.0133	9.4844	9.4788	7.9219	7.7356	7.795	-0.1735	0.0813	~	-0.006	0.4354	~	-0.9268	0	d	-0.1272	0.0738	~	NA<NA<proteins of unknown function<Groups of genes
BSU00040	recF	3437	4549	1	SigA Regulon	8.9581	8.8933	8.6192	8.2958	8.8168	8.6862	7.8737	7.8884	7.8336	9.0521	9.0014	8.2921	8.2111	8.2703	-0.1749	0.0667	~	0.102	0.2423	~	-0.6116	0	d	-0.2111	0.0153	~	NA<DNA repair/ recombination<genetics<Information processing
BSU00050	yaaB	4567	4812	1	SigA Regulon	8.4503	8.3591	8.4533	8.0618	8.43	8.3162	7.9037	7.526	7.8527	8.4801	8.3879	8.0096	7.8111	7.9657	-0.0315	0.275	~	0.0298	0.4087	~	-0.5042	0.0011	~	-0.3446	0.0089	~	NA<biofilm formation<exponential and early post-exponential lifestyles<Lifestyles
BSU00060	gyrB	4867	6783	1	SigA Regulon	9.044	9.0268	9.0497	8.7885	9.0385	9.0303	8.6095	8.62	8.6641	9.0013	9.0073	8.7938	8.7646	8.8096	-0.001	0.3054	~	-0.0314	0.3738	~	-0.2967	0.0006	~	-0.1368	0.0321	~	NA<DNA condensation/ segregation<genetics<Information processing, NA<NA<essential genes<Groups of genes
new_6784_6993	S6	6784	6993	1	NA	7.9338	7.7213	6.9806	6.6973	7.3709	7.3834	6.3014	5.4888	6.3651	7.7492	7.9809	7.0359	7.0678	7.1002	-0.4663	0.0287	~	0.0391	0.4108	~	-0.7657	0.0006	d	0.2333	0.072	~
BSU00070	gyrA	6994	9459	1	SigA Regulon	9.2661	9.2286	8.34	8.2206	9.0229	8.9964	8.0928	8.3138	8.0768	9.41	9.4398	8.7562	8.7274	8.7901	-0.2398	0.0124	~	0.1789	0.0781	~	-0.1189	0.0808	~	0.4833	0	~	NA<DNA condensation/ segregation<genetics<Information processing, NA<NA<essential genes<Groups of genes
new_9529_9614	S7	9529	9614	1	NA	9.4172	8.643	3.4168	3.0399	7.0838	6.6168	2.6943	2.3219	2.5222	8.2212	8.7	4.0592	4.8986	4.6255	-2.2612	0	D	-0.608	0.0873	~	-2.3288	0.01	D	2.1077	0.0001	U
new_14811_15868	S8	14811	15868	1	NA	5.4875	5.4663	2.7615	2.5063	4.3758	4.0212	2.6175	2.4141	2.3734	4.8178	4.9719	2.6515	2.7998	2.7908	-1.5499	0.0001	D	-0.6732	0.0781	~	-1.0608	0.0184	D	0.5161	0.06	~
BSU00080	yaaC	14847	15794	-1	NA	2.6271	2.6924	2.8348	2.6524	3.6586	3.4196	4.4216	3.8035	4.2514	2.7412	2.5467	2.4259	2.5033	2.389	2.3351	0	U	-0.0634	0.4177	~	2.9651	0	U	-1.9895	0	D	Newly identified sporulation proteins (based on transcription profiling) <sporulation proteins<sporulation<Lifestyles
BSU00090	guaB	15915	17381	1	CodY Regulon	9.769	9.7692	10.1501	10.9096	9.4263	9.6256	10.8571	11.1955	10.9262	9.8131	9.7823	9.8689	9.9449	9.9235	-0.2412	0.1127	~	0.0289	0.4175	~	0.4223	0.0168	~	-0.6693	0.0003	d	biosynthesis/ acquisition of purine nucleotides<biosynthesis/ acquisition of nucleotides<nucleotide metabolism<Metabolism, NA<NA<essential genes<Groups of genes, NA<NA<phosphoproteins<Groups of genes
new_17238_17833_c	S9	17238	17833	-1	NA	3.237	3.356	3.2222	3.3389	3.7787	4.3997	5.4935	4.4841	5.2429	3.8563	3.5954	3.0986	3.2261	3.5158	1.3594	0.0012	U	0.7772	0.0708	~	2.6755	0	U	0.0171	0.1995	~
new_17453_17533	S10	17453	17533	1	NA	8.0051	8.1184	5.3335	5.6689	8.2117	7.3326	5.561	4.7308	5.6679	8.3844	8.4982	5.585	5.6812	5.8215	-0.2284	0.1718	~	0.3859	0.1556	~	-0.1145	0.2189	~	0.2039	0.1203	~
BSU00100	dacA	17534	18865	1	NA	9.4066	9.4306	6.1231	6.5664	9.5585	9.2503	5.8461	5.5608	5.6545	9.82	9.8279	7.6237	7.6501	7.4765	-0.0061	0.3014	~	0.4079	0.0274	~	-0.7245	0	d	1.2752	0	U	penicillin-binding proteins<cell wall synthesis<cell envelope and cell division<Cellular processes, NA<NA<membrane proteins<Groups of genes
new_18866_18974	S11	18866	18974	1	NA	8.1682	8.0453	6.1222	6.4668	8.0583	7.8896	5.9525	5.3304	5.3924	8.3675	8.4079	7.4651	7.6841	7.6599	-0.1338	0.1806	~	0.2845	0.116	~	-0.7627	0.0004	d	1.3519	0	U
new_18976_19061	S12	18976	19061	1	NA	9.1573	8.8785	8.0391	8.0352	8.5524	8.6215	7.7069	7.8176	7.5209	8.9472	9.3044	8.811	8.7764	8.6881	-0.4422	0.0057	~	0.1134	0.2841	~	-0.3658	0.0135	~	0.7332	0	u
BSU00110	pdxS	19062	19946	1	Spo0A Regulon	8.9936	8.937	8.6665	8.5323	8.4608	8.6538	8.3028	8.4075	8.3846	9.02	9.2771	9.3048	9.2648	9.2417	-0.4099	0.0006	~	0.1904	0.0979	~	-0.2388	0.0153	~	0.6769	0	u	biosynthesis of pyridoxal phosphate<biosynthesis of cofactors<additional metabolic pathways<Metabolism, NA<NA<phosphoproteins<Groups of genes
new_19194_19923_c	S13	19194	19923	-1	NA	3.5017	3.4561	3.1875	3.3671	3.5997	3.7493	3.8005	3.4249	3.4196	3.8067	3.7151	3.5599	3.1236	3.2803	0.3393	0.121	~	0.4775	0.1132	~	0.5335	0.0386	~	0.0984	0.1626	~
BSU00120	pdxT	19968	20558	1	Spo0A Regulon	9.434	9.3801	9.1855	9.0873	8.8346	9.113	8.9404	8.8489	9.0426	9.4281	9.7136	9.9759	10.0295	10.0133	-0.4305	0.0014	~	0.1718	0.1563	~	-0.1922	0.053	~	0.8751	0	u	biosynthesis of pyridoxal phosphate<biosynthesis of cofactors<additional metabolic pathways<Metabolism
BSU_misc_RNA_1	NA	20611	20823	1	NA	8.9922	9.15	9.485	9.3344	9.3427	9.549	9.4221	9.5691	9.5057	9.3351	9.4175	9.3866	9.8005	9.526	0.3793	0.01	~	0.3062	0.0537	~	0.0889	0.1721	~	0.1713	0.0577	~
BSU00130	serS	20880	22157	1	T-box	8.4221	8.4348	7.3523	7.3127	8.8364	9.1985	8.1072	8.2479	8.1033	8.7358	8.7155	8.1028	8.2969	8.2119	0.6075	0	u	0.3011	0.0309	~	0.8412	0	u	0.8944	0	u	aminoacyl-tRNA synthetases<translation<protein synthesis, modification and degradation<Information processing, NA<NA<essential genes<Groups of genes
new_22452_22529	S14	22452	22529	1	NA	5.8507	5.8672	3.2438	2.3219	4.8457	4.5696	2.539	2.6987	2.5412	5.1888	5.2729	3.2542	2.9927	3.6958	-1.3179	0.0028	D	-0.7036	0.0962	~	-1.0659	0.1191	~	1.3544	0.0243	U
BSU00140	dck	22496	23149	-1	NA	7.6876	7.6328	5.0793	5.6881	8.154	8.2732	5.2631	5.1028	5.1983	8.1377	8.1711	6.8917	6.8236	6.7961	0.5659	0.0014	~	0.5046	0.0085	~	-0.2602	0.0597	~	1.5319	0	U	purine salvage and interconversion<biosynthesis/ acquisition of nucleotides<nucleotide metabolism<Metabolism
new_22531_23167	S15	22531	23167	1	NA	5.091	5.2267	2.9315	2.6567	4.6321	4.3198	2.8252	2.7321	2.6568	4.6275	4.6987	2.9598	2.8245	2.8859	-0.8225	0.0009	d	-0.5967	0.0213	d	-0.1862	0.1942	~	0.3339	0.0815	~
BSU00150	dgk	23146	23769	-1	NA	7.4316	7.3086	4.4593	5.0674	7.8646	7.8535	4.1193	3.9138	4.0072	7.9403	7.9146	6.0552	5.8015	5.993	0.5005	0.0081	~	0.5704	0.0071	~	-1.0232	0	D	1.3159	0	U	purine salvage and interconversion<biosynthesis/ acquisition of nucleotides<nucleotide metabolism<Metabolism
BSU00160	yaaH	23868	25151	-1	SigE Regulon;SigB Regulon;SpoIIID Regulon	2.727	2.6844	2.7641	2.7315	3.423	3.7828	5.0873	4.526	4.7027	2.5689	2.6427	2.5083	2.7651	2.7752	2.248	0	U	-0.4846	0.185	~	3.7291	0	U	-0.2444	0.1207	~	spore coat proteins<sporulation proteins<sporulation<Lifestyles, NA<general stress proteins (controlled by SigB)<coping with stress<Lifestyles
BSU00170	yaaI	25221	25766	-1	SigB Regulon	3.0772	3.0633	3.0571	2.9528	4.652	5.0369	6.7089	5.9817	6.3968	2.9087	2.9868	3.6885	3.8697	3.8171	2.8182	0	U	-0.3222	0.238	~	4.7164	0	U	1.5569	0	U	NA<NA<poorly characterized/ putative enzymes<Groups of genes
new_25655_25851	S16	25655	25851	1	NA	7.1052	7.1173	7.2446	6.7741	7.0156	6.1917	6.5402	6.2793	6.3749	7.1594	7.1236	5.8136	5.9086	5.7847	-0.4683	0.0376	~	0.0314	0.4198	~	-0.6518	0.0042	d	-1.2654	0	D
BSU00180	tadA	25852	26337	1	SigA Regulon	6.4599	6.5153	6.5897	6.1443	6.4352	5.5422	5.7923	5.868	5.7012	6.6066	6.4659	5.0094	5.1456	5.0537	-0.4603	0.0447	~	0.053	0.4034	~	-0.6435	0.0057	d	-1.4555	0	D	tRNA modification and maturation<translation<protein synthesis, modification and degradation<Information processing
new_26383_26532	S17	26383	26532	1	NA	15.3796	15.3024	17.6995	16.9172	15.4516	15.9439	17.2983	17.6321	17.2627	15.496	15.7944	17.1856	17.7261	17.1058	0.3772	0.0868	~	0.3114	0.1937	~	0.0468	0.2475	~	0.0057	0.2022	~
BSU_misc_RNA_2	scr	26533	26635	1	SigA Regulon	16.3719	16.2348	18.7132	17.8942	16.327	16.8291	18.1992	18.4963	18.1451	16.5433	16.7459	18.151	18.6058	18.0992	0.2948	0.121	~	0.3432	0.1618	~	-0.0724	0.2292	~	-0.0572	0.1752	~	NA<protein secretion<protein synthesis, modification and degradation<Information processing, NA<NA<essential genes<Groups of genes, NA<NA<ncRNA<Groups of genes
new_26636_26731	S18	26636	26731	1	NA	16.4034	16.2638	18.7446	17.9277	16.3695	16.8665	18.2347	18.4864	18.1811	16.5847	16.7856	18.1883	18.6495	18.1372	0.304	0.1144	~	0.3533	0.1521	~	-0.0863	0.2191	~	-0.0492	0.1791	~
BSU00190	dnaX	26814	28505	1	NA	7.4318	7.5037	6.1486	6.0551	7.2707	6.9985	5.7343	5.7798	5.5626	7.526	7.4532	6.1844	6.0215	6.0825	-0.3377	0.0073	~	0.0225	0.4095	~	-0.4467	0.0003	~	-0.005	0.1996	~	NA<DNA replication<genetics<Information processing, NA<NA<essential genes<Groups of genes
BSU00200	yaaK	28529	28852	1	NA	9.1119	9.0182	8.8619	8.5392	8.9452	8.7528	9.0618	9.0601	8.9258	9.0482	8.8946	8.2728	8.3446	8.1577	-0.2156	0.0632	~	-0.0932	0.293	~	0.3115	0.0099	~	-0.4547	0.0002	~	NA<NA<proteins of unknown function<Groups of genes
BSU00210	recR	28867	29463	1	NA	8.7156	8.8084	8.022	7.8197	8.6899	8.454	8.4669	8.4738	8.4678	8.5259	8.5264	7.5723	7.5306	7.596	-0.1881	0.0465	~	-0.2396	0.0373	~	0.5554	0	~	-0.3656	0.0002	~	NA<DNA repair/ recombination<genetics<Information processing
BSU00220	yaaL	29481	29705	1	NA	8.9688	9.0144	8.0893	7.9167	8.8229	8.6989	8.5346	8.7138	8.5492	8.6821	8.7834	7.8756	7.8722	7.8405	-0.2318	0.0207	~	-0.261	0.0236	~	0.6036	0	u	-0.144	0.0446	~	NA<NA<proteins of unknown function<Groups of genes
BSU00230	bofA	29772	30035	1	SigE Regulon;SpoIIID Regulon	6.6407	6.8074	4.9122	4.6655	6.2496	5.9726	4.8808	4.3212	4.4256	6.1401	6.3609	4.8655	4.6121	4.8007	-0.6462	0.0032	d	-0.4998	0.032	~	-0.2571	0.1066	~	-0.0323	0.1869	~	control of sigma factors<sigma factors and their control<regulation of gene expression<Information processing, sporulation proteins/ other<sporulation proteins<sporulation<Lifestyles, NA<NA<membrane proteins<Groups of genes
new_30076_30278	S19	30076	30278	1	NA	6.3355	6.1481	3.0168	3.001	4.7749	4.2311	3.1281	2.9758	2.6465	5.9758	6.1226	2.8147	2.9181	3.2818	-1.9673	0	D	-0.2084	0.2916	~	-0.2325	0.2022	~	0.0347	0.1957	~
new_35104_35236	S20	35104	35236	1	NA	4.8217	3.7624	2.3219	2.3219	3.177	3.4872	2.4531	2.3219	2.4545	4.0891	3.7175	2.5577	2.5528	2.5481	-1.6366	0.0145	D	-0.6579	0.2196	~	2.1163	0.0945	~	3.3344	0.0129	U
new_35356_35458	S21	35356	35458	1	NA	6.2188	6.1284	3.2843	2.8387	4.7576	4.4778	2.7749	2.6159	2.7792	5.339	5.2782	3.5702	3.3281	3.23	-1.7707	0	D	-0.9563	0.0052	d	-0.9739	0.0744	~	0.7047	0.0542	~
BSU00240	csfB	35531	35725	1	SigK Regulon;SigF Regulon	5.7739	5.4969	2.5149	2.9183	3.9752	4.3451	3.0439	3.1012	2.8675	4.5868	5.0231	3.2542	3.5249	3.2675	-1.7889	0	D	-0.949	0.0099	d	0.7867	0.0759	~	1.6029	0.0015	U	control of sigma factors<sigma factors and their control<regulation of gene expression<Information processing, sporulation proteins/ other<sporulation proteins<sporulation<Lifestyles
BSU00250	xpaC	35845	36459	1	SigK Regulon;SigW Regulon	7.8847	7.9179	9.7103	8.0469	7.072	7.0347	8.964	8.5205	8.5421	7.5565	7.8255	7.5417	7.8296	7.7267	-0.8728	0.0141	d	-0.2088	0.3202	~	-0.4197	0.0879	~	-1.4236	0	D	NA<cell envelope stress proteins (controlled by SigM, V, W, X, Y)<coping with stress<Lifestyles, NA<NA<poorly characterized/ putative enzymes<Groups of genes
BSU00260	yaaN	36478	37638	1	SigK Regulon;SigW Regulon	7.7244	7.791	9.0535	7.3704	7.0545	7.052	8.254	7.8861	7.8007	7.3409	7.4925	7.2719	7.4743	7.3052	-0.7264	0.0312	d	-0.3484	0.2297	~	-0.458	0.0747	~	-1.1151	0.0005	D	NA<cell envelope stress proteins (controlled by SigM, V, W, X, Y)<coping with stress<Lifestyles
new_37639_37719	S22	37639	37719	1	NA	8.2971	8.1866	9.1398	7.332	7.3149	7.381	8.1381	7.4827	7.6624	7.7626	8.0191	7.3501	7.6958	7.4625	-0.9156	0.0197	d	-0.353	0.2506	~	-0.7217	0.0307	d	-1.01	0.0033	D
BSU00270	yaaO	37720	39162	1	SigK Regulon;SigW Regulon	7.4266	7.3823	7.6237	6.3721	6.8136	6.5457	6.8766	6.4137	6.5152	7.2312	7.3427	6.3225	6.4152	6.3043	-0.7473	0.0127	d	-0.1203	0.3625	~	-0.5358	0.0316	~	-0.8199	0.0018	d	biosynthesis of norspermidine<miscellaneous metabolic pathways<additional metabolic pathways<Metabolism, NA<biofilm formation<exponential and early post-exponential lifestyles<Lifestyles
BSU00280	tmk	39159	39797	1	NA	8.0288	7.9537	7.897	6.7952	7.4631	7.2857	7.5409	6.9932	7.2666	7.676	7.7465	6.6193	6.7446	6.7438	-0.63	0.0196	d	-0.2862	0.2173	~	-0.1679	0.1724	~	-0.7733	0.0015	d	biosynthesis/ acquisition of pyrimidine nucleotides<biosynthesis/ acquisition of nucleotides<nucleotide metabolism<Metabolism, NA<NA<essential genes<Groups of genes
BSU00290	yaaQ	39871	40200	1	NA	8.8583	8.9007	9.1425	8.5223	8.6129	8.5151	9.1506	8.7315	8.8825	8.7362	8.7781	8.2176	8.2205	8.2507	-0.3186	0.0543	~	-0.1237	0.3009	~	0.0691	0.2126	~	-0.6437	0.0002	d	NA<NA<proteins of unknown function<Groups of genes
BSU00300	yaaR	40213	40653	1	NA	8.8916	8.9033	9.3449	8.7636	8.8127	8.8576	9.4944	9.033	9.3047	8.7843	8.8295	8.5768	8.6005	8.5864	-0.0628	0.2494	~	-0.0913	0.3396	~	0.2094	0.0912	~	-0.5004	0.0017	~	NA<NA<proteins of unknown function<Groups of genes
BSU00310	holB	40665	41654	1	NA	8.7071	8.6172	9.0322	8.4576	8.5943	8.5763	9.1395	8.7098	8.9155	8.4663	8.5302	7.8994	7.7934	7.8428	-0.0785	0.2333	~	-0.1664	0.2413	~	0.1614	0.1263	~	-0.9423	0	d	NA<DNA replication<genetics<Information processing, NA<NA<essential genes<Groups of genes
BSU00320	yaaT	41657	42484	1	NA	9.0974	9.0027	10.3038	9.5448	8.9886	8.9716	10.1349	10.2135	9.9605	8.8655	8.8944	8.1182	8.1649	8.1218	-0.0713	0.245	~	-0.1725	0.2479	~	0.1338	0.1578	~	-1.857	0	D	NA<phosphorelay<regulation of gene expression<Information processing, NA<phosphorelay<sporulation<Lifestyles, NA<NA<membrane proteins<Groups of genes
BSU00330	yabA	42499	42858	1	NA	9.2402	9.2072	10.5575	9.7012	9.1623	9.2095	10.3001	10.4389	10.108	9.0914	9.0978	8.3064	8.2809	8.3109	-0.038	0.2781	~	-0.1303	0.3138	~	0.0971	0.1977	~	-1.9092	0	D	NA<DNA replication<genetics<Information processing
BSU00340	yabB	42917	43660	1	NA	7.0895	7.0906	6.8656	5.7281	6.6151	6.3574	6.0109	5.787	5.7236	6.7669	6.7065	5.193	5.13	5.1859	-0.6265	0.0204	d	-0.3684	0.1594	~	-0.6016	0.0146	d	-1.3627	0	D	NA<NA<proteins of unknown function<Groups of genes
BSU00350	yazA	43647	43946	1	NA	8.5252	8.4866	7.8289	6.9592	7.8563	7.7181	7.1897	6.8955	6.902	8.1283	8.3086	6.6072	6.3834	6.4524	-0.7302	0.0024	d	-0.2892	0.1724	~	-0.4683	0.0202	~	-1.0139	0	D	NA<NA<proteins of unknown function<Groups of genes
BSU00360	yabC	43921	44799	1	NA	7.4846	7.453	6.8309	6.2512	6.6957	6.6723	6.3423	5.88	6.1135	7.1614	7.2164	5.6669	5.6805	5.6309	-0.8154	0.0001	d	-0.2887	0.1243	~	-0.4701	0.007	~	-0.9813	0	d	rRNA modification and maturation/ based on similarity<translation<protein synthesis, modification and degradation<Information processing
BSU00370	abrB	44848	45138	-1	Spo0A Regulon;SigA Regulon;AbrB Regulon	9.9466	10.1121	8.5609	8.9929	11.3651	11.2665	8.5612	7.6131	8.4663	10.8351	10.769	10.0367	10.0726	9.7533	1.2889	0	U	0.7736	0.0076	u	-0.5259	0.018	~	1.1769	0	U	NA<transition state regulators<regulation of gene expression<Information processing
new_45224_45399_c	S23	45224	45399	-1	NA	3.5755	3.7493	3.4525	3.5769	8.208	7.713	3.9139	3.4531	4.0878	4.1938	4.0025	3.3739	3.1055	3.1453	5.0102	0	U	0.6617	0.0715	~	0.586	0.0525	~	-0.602	0.0372	d
new_45524_45632	S24	45524	45632	1	NA	9.5713	9.5617	7.1035	7.8481	9.2767	9.0811	7.2028	5.8938	6.95	10.1207	10.1698	8.5252	8.3457	8.249	-0.3872	0.1037	~	0.5821	0.0747	~	-0.7526	0.0089	d	0.87	0.0016	u
BSU00380	metS	45633	47627	1	Spo0A Regulon	8.0106	8.0489	7.104	7.4787	7.5194	7.7165	7.2802	7.3978	7.2056	8.5345	8.5409	8.3438	8.2717	8.2538	-0.4179	0.0025	~	0.5161	0.0007	~	-0.0081	0.2665	~	1.0096	0	U	aminoacyl-tRNA synthetases<translation<protein synthesis, modification and degradation<Information processing, NA<NA<essential genes<Groups of genes
new_47673_50019_c	S25	47673	50019	-1	NA	5.9371	5.8644	3.6533	3.4904	7.4182	7.179	4.482	3.7997	4.5254	4.8254	5.042	3.061	3.115	3.1452	1.482	0	U	-1.0943	0.0002	D	1.1046	0	U	-0.9314	0.0002	d
BSU00390	yabD	47706	48473	1	Spo0A Regulon	5.8857	5.8735	5.2914	5.4711	5.092	5.0686	5.5934	5.5724	5.6151	6.3341	6.1782	6.3307	6.4747	6.4991	-0.9018	0	d	0.4092	0.0018	~	0.2343	0.0246	~	1.1479	0	U	NA<NA<proteins of unknown function<Groups of genes
new_48474_48554	S26	48474	48554	1	NA	4.9975	4.9965	5.5075	4.5111	4.5513	4.4251	4.7063	4.7308	4.958	5.2792	5.279	5.094	5.851	5.7672	-0.6239	0.0727	~	0.3289	0.2569	~	-0.3206	0.1439	~	0.6077	0.0294	u
BSU00400	yabE	48629	49942	1	SigA Regulon	7.6418	7.7166	6.7215	6.6896	8.2948	7.4454	5.8424	5.7377	5.5958	8.6025	8.5358	6.7807	6.824	6.7813	0.2579	0.109	~	0.9064	0.0002	u	-1.0489	0	D	0.0943	0.1441	~	NA<cell wall/ other/ based on similarity<cell envelope and cell division<Cellular processes
new_49987_50086	S27	49987	50086	1	NA	8.37	8.1574	5.2666	5.2996	8.2919	7.6313	4.9225	5.3189	4.9358	8.2888	8.4503	5.5879	5.8887	5.6317	-0.2725	0.1106	~	0.1059	0.3465	~	-0.2797	0.1185	~	0.4783	0.0212	~
BSU00410	rnmV	50087	50647	1	NA	8.3595	8.254	5.6083	5.9712	8.1793	7.4351	5.6185	5.6081	5.3914	8.5838	8.5596	6.0008	5.9225	5.8227	-0.4613	0.0255	~	0.2679	0.1743	~	-0.2899	0.0741	~	0.1251	0.1276	~	NA<RNases<RNA synthesis and degradation<Information processing, rRNA modification and maturation<translation<protein synthesis, modification and degradation<Information processing
BSU00420	ksgA	50640	51518	1	NA	7.4493	7.5215	5.035	5.3158	7.384	6.899	5.1631	5.3581	5.1504	7.731	7.7444	5.5642	5.5101	5.3648	-0.3343	0.0369	~	0.2585	0.1281	~	0.0446	0.235	~	0.3401	0.0155	~	rRNA modification and maturation<translation<protein synthesis, modification and degradation<Information processing, sporulation proteins/ other<sporulation proteins<sporulation<Lifestyles
new_51558_51679	S28	51558	51679	1	NA	4.8226	5.0098	2.3219	2.563	4.4037	3.7927	2.5941	2.5739	2.4659	4.3862	4.0206	2.4552	2.6824	2.4496	-1.0099	0.0292	D	-0.8965	0.0788	~	0.7109	0.1855	~	0.6518	0.1362	~
BSU00430	yabG	51680	52552	1	SigK Regulon	3.7222	3.7925	2.4114	2.4108	3.2815	3.0364	2.4614	2.3969	2.4436	3.3271	3.2596	2.3979	2.378	2.3947	-1.1025	0.0007	D	-0.8272	0.0141	d	0.42	0.1696	~	-0.3945	0.1287	~	NA<proteolysis<protein synthesis, modification and degradation<Information processing, sporulation proteins/ other<sporulation proteins<sporulation<Lifestyles, NA<NA<membrane proteins<Groups of genes
new_52649_52719	S29	52649	52719	1	NA	4.2159	4.6972	2.5808	3.3879	3.5527	3.2445	2.5587	2.3219	2.5611	3.8728	3.8726	2.3219	2.7281	2.7202	NA	NA	NA	NA	NA	NA	NA	NA	NA	NA	NA	NA
BSU00440	veg	52763	53023	1	SigA Regulon	12.3335	12.467	13.8387	13.0954	11.9508	12.4088	13.1826	12.8871	13.0368	12.5397	12.6214	13.7324	13.6914	13.6142	-0.2041	0.1478	~	0.1795	0.2612	~	-0.4741	0.013	~	0.1658	0.1007	~	NA<biofilm formation<exponential and early post-exponential lifestyles<Lifestyles
new_53111_53182	S30	53111	53182	1	NA	5.606	5.9085	4.0557	3.1459	4.1923	4.385	3.5892	3.8776	3.097	5.4015	5.3461	3.9689	4.3383	4.3698	-1.7616	0.0001	D	-0.4377	0.1947	~	-0.2276	0.2109	~	0.8962	0.0231	u
BSU00450	sspF	53183	53368	1	SigG Regulon	5.4331	5.6448	3.6003	2.6984	4.3969	4.2999	3.1284	3.3228	2.8207	5.0681	4.7601	3.6932	4.0152	3.7543	-1.4356	0.0005	D	-0.7169	0.0726	~	-0.2677	0.1918	~	1.1538	0.0048	U	small acid-soluble spore proteins<sporulation proteins<sporulation<Lifestyles
new_53363_55717_c	S31	53363	55717	-1	NA	3.1609	3.1997	2.9274	3.0689	3.3828	3.2202	3.3336	2.9297	3.1295	3.2821	3.2344	2.9415	2.7047	2.7236	0.2623	0.16	~	0.1684	0.3266	~	0.3599	0.0909	~	-0.6366	0.0119	d
BSU00460	ispE	53516	54385	1	PurR Regulon	7.5074	7.3936	6.7611	6.7543	7.2317	6.8707	6.3652	6.771	6.4352	7.4153	7.37	6.3447	6.3055	6.4265	-0.4021	0.011	~	-0.0605	0.366	~	-0.2388	0.0532	~	-0.4203	0.0024	~	biosynthesis of isoprenoids<biosynthesis of lipids<lipid metabolism<Metabolism, NA<NA<essential genes<Groups of genes
BSU00470	purR	54441	55298	1	PurR Regulon	8.6974	8.7434	8.4536	8.2748	8.4963	8.4371	8.4291	8.3759	8.5262	8.598	8.5953	8.1101	8.127	8.1504	-0.2569	0.0042	~	-0.1255	0.1379	~	0.0807	0.1224	~	-0.2411	0.0017	~	biosynthesis/ acquisition of purine nucleotides<biosynthesis/ acquisition of nucleotides<nucleotide metabolism<Metabolism, transcription factors/ other<transcription factors and their control<regulation of gene expression<Information processing
BSU00480	yabJ	55295	55672	1	PurR Regulon	10.2523	10.2466	10.3978	10.1952	9.9679	10.0238	10.2695	10.3774	10.3865	10.1791	10.2297	10.1447	10.1798	10.1723	-0.2545	0.0045	~	-0.045	0.3355	~	0.0456	0.186	~	-0.1346	0.0305	~	biosynthesis/ acquisition of purine nucleotides<biosynthesis/ acquisition of nucleotides<nucleotide metabolism<Metabolism, control of transcription factor (other than two-component system)<transcription factors and their control<regulation of gene expression<Information processing
new_55707_55815	S32	55707	55815	1	NA	5.8716	5.6443	5.4611	4.8021	5.2018	4.9656	5.0645	5.2916	5.3514	5.1448	5.3251	5.1864	5.0925	5.2132	-0.7616	0.0066	d	-0.5899	0.0455	d	0.0954	0.2205	~	0.013	0.1989	~
BSU00490	spoVG	55866	56159	1	SinR Regulon;SigH Regulon;AbrB Regulon	9.3168	9.4771	14.1439	13.3801	9.8295	10.3008	12.9589	13.0147	13.2091	7.6394	7.7024	12.1389	12.362	12.1006	0.6891	0.0033	u	-1.753	0	D	-0.7473	0.0005	d	-1.6078	0	D	NA<cell division<cell envelope and cell division<Cellular processes, NA<sporulation/ other<sporulation<Lifestyles, NA<NA<phosphoproteins<Groups of genes
new_56193_56304	S33	56193	56304	1	NA	4.0689	4.5046	7.9614	7.2533	4.5976	4.9594	6.7907	6.682	6.738	3.099	3.2611	5.9025	5.9467	5.929	0.6157	0.04	u	-1.8557	0.0003	D	-0.94	0.0001	d	-1.8082	0	D
BSU00500	gcaD	56352	57722	1	SigA Regulon;stringent response	9.8997	9.8256	6.3808	6.6016	10.023	9.6871	6.0656	6.2441	6.0783	10.1486	10.0472	7.9327	7.6479	7.8237	0.0017	0.3054	~	0.2368	0.11	~	-0.3907	0.0047	~	1.3598	0	U	biosynthesis of peptidoglycan<cell wall synthesis<cell envelope and cell division<Cellular processes, biosynthesis of peptidoglycan<biosynthesis of cell wall components<additional metabolic pathways<Metabolism, NA<NA<essential genes<Groups of genes
BSU00510	prs	57745	58698	1	SigA Regulon;stringent response	9.5617	9.4211	6.0509	6.6654	9.6659	9.4962	6.2545	6.2247	6.3511	9.7749	9.5616	8.2652	8.0306	8.1769	0.0911	0.2223	~	0.1802	0.2282	~	-0.1212	0.1656	~	1.8318	0	U	biosynthesis/ acquisition of histidine<biosynthesis/ acquisition of amino acids<amino acid/ nitrogen metabolism<Metabolism, biosynthesis/ acquisition of purine nucleotides<biosynthesis/ acquisition of nucleotides<nucleotide metabolism<Metabolism, biosynthesis/ acquisition of pyrimidine nucleotides<biosynthesis/ acquisition of nucleotides<nucleotide metabolism<Metabolism, NA<NA<essential genes<Gro…
BSU00520	ctc	58783	59397	1	SigA Regulon;SigB Regulon;stringent response	9.7972	9.7567	7.2343	7.9455	10.3831	11.3051	11.9734	11.6804	11.6221	9.9272	9.8201	10.5474	11.0366	10.8974	1.1439	0.0002	U	0.0981	0.3747	~	4.168	0	U	3.2406	0	U	ribosomal proteins<translation<protein synthesis, modification and degradation<Information processing, NA<general stress proteins (controlled by SigB)<coping with stress<Lifestyles
BSU00530	pth	59504	60070	1	SigB Regulon	8.2806	8.171	6.6493	6.9026	8.3341	8.8321	7.8265	7.3691	7.3282	8.1447	8.1511	7.835	8.1869	8.187	0.3832	0.0461	~	-0.0803	0.3674	~	0.7726	0.0002	u	1.337	0	U	translation/ other<translation<protein synthesis, modification and degradation<Information processing, NA<general stress proteins (controlled by SigB)<coping with stress<Lifestyles, NA<NA<essential genes<Groups of genes
BSU00540	yabK	60130	60360	1	SigB Regulon;SigG Regulon;SigF Regulon	8.5668	8.4099	7.1995	7.3946	8.6159	8.8095	7.0877	6.8371	7.1232	8.4885	8.5217	7.7228	7.9297	7.9069	0.2283	0.0561	~	0.015	0.4237	~	-0.2824	0.0225	~	0.5691	0	~	NA<DNA repair/ recombination<genetics<Information processing, control of sigma factors<sigma factors and their control<regulation of gene expression<Information processing, sporulation proteins/ other<sporulation proteins<sporulation<Lifestyles
new_60361_60429	S34	60361	60429	1	NA	9.6795	9.4369	8.0712	8.4865	9.7896	9.7186	7.8094	7.2131	7.7398	9.6125	9.6304	8.6904	8.6963	8.842	0.1926	0.1299	~	0.0586	0.3794	~	-0.6815	0.0003	d	0.4538	0.0044	~
BSU00550	mfd	60430	63963	1	NA	7.5174	7.5059	6.49	6.7047	7.7522	7.7982	6.3216	6.3371	6.271	7.3526	7.3967	6.7218	6.7901	6.8133	0.2705	0.0032	~	-0.1409	0.1142	~	-0.3098	0.0003	~	0.1825	0.0109	~	NA<DNA repair/ recombination<genetics<Information processing, transcription elongation/ termination<transcription<RNA synthesis and degradation<Information processing
new_64001_64098	S35	64001	64098	1	NA	9.817	9.8603	8.9088	9.1268	10.216	10.2943	8.7135	8.7996	8.6281	9.6897	9.7581	9.2537	9.3321	9.3351	0.4187	0.0001	~	-0.1152	0.1982	~	-0.3172	0.0021	~	0.2857	0.0021	~
BSU00560	spoVT	64099	64635	1	SigG Regulon;SigF Regulon	7.3911	7.4398	6.5367	6.7392	7.6827	7.786	6.3153	6.6615	6.2714	7.4495	7.3295	6.8168	6.7953	6.8975	0.3281	0.0167	~	-0.0257	0.4091	~	-0.237	0.0418	~	0.2041	0.038	~	transcription factors/ other<transcription factors and their control<regulation of gene expression<Information processing, sporulation proteins/ other<sporulation proteins<sporulation<Lifestyles
BSU00570	yabM	64817	66415	1	SigM Regulon;SigE Regulon;SigW Regulon;SigD Regulon;SigX Regulon	5.6857	5.58	3.4906	3.6105	5.6135	5.4266	3.8305	3.5024	3.6561	5.6038	5.5308	4.1215	3.981	4.1745	-0.1235	0.1733	~	-0.0736	0.3474	~	0.2127	0.0908	~	0.8414	0	u	biosynthesis of peptidoglycan<cell wall synthesis<cell envelope and cell division<Cellular processes, biosynthesis of peptidoglycan<biosynthesis of cell wall components<additional metabolic pathways<Metabolism, NA<NA<membrane proteins<Groups of genes
BSU00580	yabN	66405	67874	1	SigM Regulon;SigE Regulon;SigW Regulon;SigD Regulon;SigX Regulon	7.5612	7.5559	6.6875	6.9612	7.3716	7.3297	6.4352	6.6689	6.372	7.1877	7.2281	6.6499	6.5826	6.6098	-0.2138	0.0527	~	-0.3614	0.0101	~	-0.3541	0.0026	~	-0.228	0.0177	~	NA<NA<proteins of unknown function<Groups of genes
BSU00590	yabO	67877	68137	1	SigM Regulon;SigE Regulon;SigW Regulon;SigD Regulon;SigX Regulon	8.865	8.9604	8.5682	8.7778	8.6677	8.7161	8.2064	8.4445	8.1946	8.4654	8.5178	8.2662	8.3961	8.1989	-0.224	0.0444	~	-0.4269	0.0023	~	-0.4009	0.0007	~	-0.3938	0.0004	~	translation/ other/ based on similarity<translation<protein synthesis, modification and degradation<Information processing
BSU00600	yabP	68216	68518	1	SigM Regulon;SigE Regulon;SigW Regulon;SigD Regulon;SigX Regulon	8.5965	8.665	8.5116	8.6406	8.3406	8.4257	8.0057	8.4222	8.1341	8.2588	8.2398	7.9449	8.0621	7.9641	-0.251	0.0398	~	-0.3875	0.0099	~	-0.3905	0.0019	~	-0.5963	0	d	sporulation proteins/ other<sporulation proteins<sporulation<Lifestyles, NA<NA<membrane proteins<Groups of genes
BSU00610	yabQ	68515	69150	1	SigM Regulon;SigE Regulon;SigW Regulon;SigD Regulon;SigX Regulon	8.5873	8.6017	8.4929	8.3328	8.1866	8.1246	7.9767	7.7958	7.918	7.8923	7.9493	7.5677	7.626	7.5453	-0.4453	0	~	-0.6847	0	d	-0.5227	0	~	-0.8514	0	d	sporulation proteins/ other<sporulation proteins<sporulation<Lifestyles, NA<NA<membrane proteins<Groups of genes
BSU00620	divIC	69168	69545	1	SigM Regulon;SigE Regulon;SigW Regulon;SigD Regulon;SigX Regulon	10.457	10.4172	10.5946	10.1968	9.8492	9.6757	9.988	9.6209	9.8044	9.3354	9.5717	9.3283	9.4353	9.1699	-0.6752	0.0002	d	-0.9839	0	d	-0.5991	0.0002	d	-1.1	0	D	NA<cell division<cell envelope and cell division<Cellular processes, sporulation proteins/ other<sporulation proteins<sporulation<Lifestyles, NA<cell envelope stress proteins (controlled by SigM, V, W, X, Y)<coping with stress<Lifestyles, NA<NA<essential genes<Groups of genes, NA<NA<membrane proteins<Groups of genes
BSU00630	yabR	69626	70012	1	SigM Regulon;SigE Regulon;SigW Regulon;SigD Regulon;SigX Regulon	10.6034	10.7325	10.5371	10.2132	10.6166	9.9546	9.8145	10.023	9.7856	10.8423	10.7068	10.0613	10.0294	9.9138	-0.3472	0.0478	~	0.1071	0.3278	~	-0.5085	0.0046	~	-0.3829	0.0129	~	sporulation proteins/ other<sporulation proteins<sporulation<Lifestyles, NA<NA<poorly characterized/ putative enzymes<Groups of genes
new_70382_70493	S36	70382	70493	1	NA	7.3581	7.2302	4.0192	2.9948	5.4926	4.6362	2.7433	2.3219	2.9742	6.6847	6.8782	3.4327	3.0164	3.8144	-2.3423	0	D	-0.5311	0.1789	~	-1.9831	0.0038	D	-0.1988	0.1575	~
BSU00640	spoIIE	70538	73021	1	Spo0A Regulon;SigA Regulon;SigF Regulon	6.0145	5.9313	3.3737	3.1658	4.2482	3.944	3.6284	3.4591	3.3873	5.0651	5.1486	3.0864	3.0367	3.1063	-2.2447	0	D	-0.9725	0	d	0.4352	0.0153	~	-0.4364	0.0096	~	protein phosphatases<protein modification<protein synthesis, modification and degradation<Information processing, control of sigma factors<sigma factors and their control<regulation of gene expression<Information processing, NA<NA<membrane proteins<Groups of genes
new_71190_71799_c	S37	71190	71799	-1	NA	2.7364	2.6738	2.3546	2.4232	3.377	3.2919	2.6187	2.428	2.67	2.4755	2.4755	2.3496	2.349	2.3743	1.7425	0.0008	U	-1.4386	0.0331	D	2.0343	0.0073	U	-0.9912	0.0821	~
BSU00650	yabS	73106	73843	1	SigF Regulon	6.1641	6.2049	5.6897	5.2304	5.1804	5.1496	5.5973	5.6194	5.2465	5.5453	5.5805	5.5716	5.6223	5.5933	-1.1333	0	D	-0.6802	0.0007	d	0.0209	0.2573	~	0.1353	0.1023	~	Newly identified sporulation proteins (based on transcription profiling) <sporulation proteins<sporulation<Lifestyles
BSU00660	yabT	73809	74825	1	SigF Regulon	4.766	4.6678	3.9217	3.6779	4.0563	4.0982	4.747	4.6586	4.5158	3.9952	4.0052	3.9054	3.8271	3.8289	-0.8432	0	d	-0.9539	0	d	1.163	0	U	0.0842	0.1389	~	protein kinase/ based on similarity<protein modification<protein synthesis, modification and degradation<Information processing, sporulation proteins/ other<sporulation proteins<sporulation<Lifestyles
BSU00670	tilS	74929	76347	1	SigM Regulon;SigA Regulon;TilS Regulon;HprT Regulon;SigF Regulon	8.4863	8.3759	7.8183	7.8134	8.5209	7.9757	8.175	8.3532	7.9364	8.3807	8.3166	7.06	6.8977	6.9632	-0.1606	0.1543	~	-0.0844	0.3457	~	0.3556	0.0204	~	-0.8668	0	d	tRNA modification and maturation<translation<protein synthesis, modification and degradation<Information processing, NA<cell envelope stress proteins (controlled by SigM, V, W, X, Y)<coping with stress<Lifestyles, NA<NA<essential genes<Groups of genes
BSU00680	hprT	76344	76886	1	SigM Regulon;SigA Regulon;TilS Regulon;HprT Regulon;SigF Regulon	9.4646	9.3377	8.6802	8.8628	9.658	9.2976	9.0228	8.9113	8.8634	9.6366	9.4547	8.6177	8.3401	8.4789	0.0872	0.2059	~	0.147	0.226	~	0.1614	0.0995	~	-0.295	0.0126	~	purine salvage and interconversion<biosynthesis/ acquisition of nucleotides<nucleotide metabolism<Metabolism, NA<cell envelope stress proteins (controlled by SigM, V, W, X, Y)<coping with stress<Lifestyles, NA<NA<essential genes<Groups of genes
new_76887_76983	S38	76887	76983	1	NA	11.3116	11.3398	10.7122	10.9975	11.6228	11.2954	11.0853	10.8433	11.0099	11.7355	11.5038	10.9312	10.6003	10.9239	0.1429	0.1614	~	0.2991	0.0865	~	0.1218	0.1523	~	-0.0359	0.1758	~
BSU00690	ftsH	76984	78897	1	SigM Regulon;SigA Regulon;TilS Regulon;HprT Regulon;SigF Regulon	9.8258	9.8052	9.446	9.4922	9.9903	9.8944	9.725	10.151	9.7741	9.9985	9.907	9.5607	9.4688	9.6037	0.1283	0.1494	~	0.1386	0.2224	~	0.4293	0.001	~	0.0767	0.1281	~	NA<cell division<cell envelope and cell division<Cellular processes, NA<proteolysis<protein synthesis, modification and degradation<Information processing, NA<biofilm formation<exponential and early post-exponential lifestyles<Lifestyles, NA<cell envelope stress proteins (controlled by SigM, V, W, X, Y)<coping with stress<Lifestyles, NA<heat shock proteins<coping with stress<Lifestyles, NA<NA<mem…
new_78940_79025	S39	78940	79025	1	NA	7.0624	6.7799	3.713	3.8103	6.3354	5.9864	3.5393	4.2121	3.7212	6.7886	6.6234	4.3293	4.4884	4.9037	-0.7982	0.0041	d	-0.2297	0.2522	~	0.0426	0.2615	~	1.1571	0.0016	U
new_79027_79091	S40	79027	79091	1	NA	8.6749	8.4901	5.4119	5.6503	8.4314	8.1285	4.6136	4.8216	4.6827	8.8427	8.6254	5.5755	5.7972	5.8783	-0.3011	0.0614	~	0.1547	0.2576	~	-0.9993	0.0007	d	0.2368	0.0835	~
BSU00700	coaX	79092	79868	1	SigM Regulon;Spx Regulon	7.438	7.3555	5.2084	5.2766	7.4113	7.2873	5.1119	4.9076	4.9711	7.6847	7.5365	5.3714	5.3609	5.4689	-0.0479	0.2334	~	0.2213	0.0611	~	-0.2776	0.0145	~	0.1799	0.0365	~	biosynthesis of coenzyme A<biosynthesis of cofactors<additional metabolic pathways<Metabolism, NA<cell envelope stress proteins (controlled by SigM, V, W, X, Y)<coping with stress<Lifestyles
BSU00710	hslO	79880	80755	1	SigM Regulon;Spx Regulon	8.0626	8.1453	6.5905	6.6643	8.1751	8.1921	6.9094	6.9124	6.8082	8.2771	8.2301	7.0754	7.1613	7.0426	0.0805	0.1416	~	0.1518	0.078	~	0.2595	0.0016	~	0.4864	0	~	NA<chaperone/ protein folding/ based on similarity<protein synthesis, modification and degradation<Information processing, NA<cell envelope stress proteins (controlled by SigM, V, W, X, Y)<coping with stress<Lifestyles
BSU00720	yacD	80802	81695	1	SigM Regulon;Spx Regulon	7.2489	7.2349	6.1361	6.4391	7.0893	7.1436	6.0315	6.1683	5.9741	7.4193	7.615	7.3002	7.2465	7.2468	-0.1298	0.133	~	0.2872	0.0356	~	-0.2585	0.0201	~	1.0145	0	U	NA<protein secretion/ based on similarity<protein synthesis, modification and degradation<Information processing
BSU00730	cysK	81771	82697	1	SigM Regulon;Spx Regulon;SigA Regulon;CymR Regulon	7.8409	7.8128	8.4169	8.2226	6.7596	6.9549	7.7113	8.1003	7.7853	7.3588	8.337	7.8363	7.7313	7.7925	-0.9977	0.0002	d	0.1046	0.3579	~	-0.4562	0.0283	~	-0.546	0.0076	~	biosynthesis/ acquisition of cysteine<biosynthesis/ acquisition of amino acids<amino acid/ nitrogen metabolism<Metabolism, control of transcription factor (other than two-component system)<transcription factors and their control<regulation of gene expression<Information processing, NA<trigger enzyme<regulation of gene expression<Information processing
BSU00740	pabB	82864	84276	1	SigA Regulon	6.5014	6.4575	6.7459	6.5591	6.509	6.5614	6.362	6.3506	6.5026	6.7575	6.7659	6.4922	6.3631	6.4288	0.059	0.2065	~	0.2972	0.0091	~	-0.2606	0.0053	~	-0.2385	0.005	~	biosynthesis of folate<biosynthesis of cofactors<additional metabolic pathways<Metabolism
BSU00750	pabA	84290	84874	1	SigA Regulon;MtrB Regulon	6.8282	6.7563	6.578	6.5403	7.0082	6.8411	6.351	6.449	6.4223	7.0579	6.9773	6.5516	6.6266	6.6315	0.141	0.0814	~	0.2354	0.0302	~	-0.1623	0.0462	~	0.0475	0.1401	~	biosynthesis/ acquisition of aromatic amino acids<biosynthesis/ acquisition of amino acids<amino acid/ nitrogen metabolism<Metabolism, biosynthesis of folate<biosynthesis of cofactors<additional metabolic pathways<Metabolism
BSU00760	pabC	84874	85755	1	SigA Regulon	7.3055	7.3725	6.7676	6.6092	7.4407	7.1904	6.5504	6.3447	6.2655	7.5777	7.5483	6.902	6.885	6.8934	-0.0188	0.2829	~	0.2303	0.0812	~	-0.3136	0.0074	~	0.2132	0.0239	~	biosynthesis of folate<biosynthesis of cofactors<additional metabolic pathways<Metabolism
BSU00770	sul	85737	86594	1	SigA Regulon	7.4832	7.5008	7.0528	6.8229	7.4429	7.5091	6.9057	6.9788	6.787	7.6829	7.6761	7.3059	7.1409	7.1853	-0.0161	0.2833	~	0.1925	0.0914	~	-0.0529	0.1952	~	0.2816	0.0032	~	biosynthesis of folate<biosynthesis of cofactors<additional metabolic pathways<Metabolism
BSU00780	folB	86587	86949	1	SigA Regulon	8.2323	8.1383	7.6599	7.5205	8.2227	8.3961	7.8045	7.6867	7.7731	8.4541	8.3317	8.1435	8.1368	8.1491	0.1279	0.1017	~	0.2116	0.0522	~	0.1716	0.041	~	0.5647	0	~	biosynthesis of folate<biosynthesis of cofactors<additional metabolic pathways<Metabolism
BSU00790	folK	86946	87449	1	SigA Regulon	9.2097	9.1447	8.4073	8.2531	9.0466	9.0063	8.3313	8.4107	8.3134	9.4037	9.4085	8.8856	8.8891	8.8053	-0.1523	0.0416	~	0.2304	0.012	~	0.0198	0.2365	~	0.5361	0	~	biosynthesis of folate<biosynthesis of cofactors<additional metabolic pathways<Metabolism
BSU00800	yazB	87401	87610	1	SigA Regulon	10.024	9.982	8.9699	8.7787	9.8108	9.4987	8.9173	8.767	8.8325	10.1362	10.2385	9.0647	9.045	8.9136	-0.3417	0.0074	~	0.186	0.1312	~	-0.0355	0.2294	~	0.1339	0.0693	~	NA<NA<proteins of unknown function<Groups of genes
BSU00810	dusB	87634	88635	1	SigA Regulon	9.7103	9.7215	9.1052	8.9993	9.819	9.5873	9.3958	9.6282	9.3567	9.8616	9.8292	8.595	8.595	8.5957	-0.0081	0.2958	~	0.1303	0.1943	~	0.415	0.0002	~	-0.463	0	~	tRNA modification and maturation<translation<protein synthesis, modification and degradation<Information processing
new_88050_89566_c	S41	88050	89566	-1	NA	3.6814	3.6642	3.1177	3.2251	3.9114	3.5696	3.7653	3.4574	3.4191	4.0058	3.8749	3.0272	2.8107	2.8091	0.1269	0.2256	~	0.4192	0.1144	~	0.7549	0.0037	u	-0.7519	0.0027	d
new_88636_88726	S42	88636	88726	1	NA	11.5658	11.592	10.6025	10.7554	11.7581	11.5711	11.0947	10.8873	11.1862	11.6656	11.6432	10.1893	10.2817	10.1332	0.0889	0.1788	~	0.0756	0.3075	~	0.3828	0.0009	~	-0.4805	0	~
BSU00820	lysS	88727	90226	1	SigA Regulon	9.284	9.2382	8.2806	8.449	9.4107	9.4314	8.8843	8.7962	8.9062	9.2085	9.1757	7.7315	7.7833	7.7393	0.161	0.0313	~	-0.0697	0.2508	~	0.5023	0	~	-0.6279	0	d	aminoacyl-tRNA synthetases<translation<protein synthesis, modification and degradation<Information processing, NA<NA<essential genes<Groups of genes
new_90318_90535	S43	90318	90535	1	NA	4.6979	4.5067	2.7226	2.4617	3.5673	3.3575	2.3219	2.4683	2.4043	4.8884	5.2175	2.7279	3.0775	2.5302	-1.6741	0.0004	D	0.5549	0.1531	~	-2.1203	0.0342	D	0.9499	0.0485	u
new_101212_101289	S44	101212	101289	1	NA	6.048	5.9877	3.1007	2.8345	4.3452	3.9631	2.7276	2.3219	2.3219	4.3994	5.1886	2.5253	3.3475	2.3219	-2.2041	0.0006	D	-1.3303	0.0377	D	-2.1388	0.0394	D	-0.5057	0.1305	~
BSU00830	ctsR	101449	101913	1	SigM Regulon;SigA Regulon;SigB Regulon;CtsR Regulon;SigF Regulon	7.1518	7.1053	7.482	6.6871	6.6418	7.1497	8.4759	8.1076	8.1605	7.2026	7.2132	6.4369	6.5845	6.7999	-0.2195	0.1589	~	0.082	0.3788	~	1.1489	0	U	-0.5458	0.0081	~	NA<proteolysis<protein synthesis, modification and degradation<Information processing, transcription factors/ other<transcription factors and their control<regulation of gene expression<Information processing, NA<general stress proteins (controlled by SigB)<coping with stress<Lifestyles, NA<heat shock proteins<coping with stress<Lifestyles, NA<NA<phosphoproteins<Groups of genes
BSU00840	mcsA	101927	102484	1	SigM Regulon;SigA Regulon;SigB Regulon;CtsR Regulon;SigF Regulon	7.5946	7.6274	8.3983	7.5445	7.1388	7.8006	8.9787	8.2884	8.5525	7.5798	7.7241	7.152	7.2377	7.4242	-0.1068	0.2449	~	0.0438	0.4156	~	0.6118	0.0154	u	-0.7769	0.002	d	control of transcription factor (other than two-component system)<transcription factors and their control<regulation of gene expression<Information processing, sporulation proteins/ other<sporulation proteins<sporulation<Lifestyles, NA<general stress proteins (controlled by SigB)<coping with stress<Lifestyles, NA<heat shock proteins<coping with stress<Lifestyles, NA<NA<phosphoproteins<Groups of g…
BSU00850	mcsB	102484	103575	1	SigM Regulon;SigA Regulon;SigB Regulon;CtsR Regulon;SigF Regulon	7.6319	7.5712	9.1311	8.3446	7.4002	7.835	9.2081	8.8749	8.7991	7.5039	7.6005	7.6071	7.5453	7.728	0.0328	0.2844	~	-0.0502	0.4027	~	0.1833	0.1429	~	-1.1823	0	D	protein kinases<protein modification<protein synthesis, modification and degradation<Information processing, control of transcription factor (other than two-component system)<transcription factors and their control<regulation of gene expression<Information processing, sporulation proteins/ other<sporulation proteins<sporulation<Lifestyles, NA<general stress proteins (controlled by SigB)<coping wi…
BSU00860	clpC	103572	106004	1	SigM Regulon;SigA Regulon;SigB Regulon;CtsR Regulon;SigF Regulon	7.3958	7.2873	9.6381	8.7839	7.4759	7.8315	9.6936	9.6066	9.4696	7.4398	7.5193	8.0505	8.0527	8.1646	0.3312	0.0757	~	0.1417	0.3077	~	0.322	0.0575	~	-1.198	0	D	NA<proteolysis<protein synthesis, modification and degradation<Information processing, sporulation proteins/ other<sporulation proteins<sporulation<Lifestyles, NA<general stress proteins (controlled by SigB)<coping with stress<Lifestyles, NA<heat shock proteins<coping with stress<Lifestyles, NA<NA<phosphoproteins<Groups of genes
BSU00870	radA	106096	107472	1	SigM Regulon;SigA Regulon;SigB Regulon;CtsR Regulon;SigF Regulon	6.8651	6.7784	7.2461	6.3036	5.984	5.8232	7.3352	7.2104	7.0516	5.9621	6.0156	5.3337	5.2457	5.3882	-0.9769	0.0001	d	-0.8864	0.0012	d	0.368	0.0488	~	-1.6545	0	D	NA<DNA repair/ recombination<genetics<Information processing, NA<general stress proteins (controlled by SigB)<coping with stress<Lifestyles, NA<heat shock proteins<coping with stress<Lifestyles
BSU00880	disA	107476	108558	1	SigM Regulon;SigA Regulon;SigB Regulon;CtsR Regulon;SigF Regulon	7.1891	7.1508	7.1587	6.3785	6.194	6.1241	7.0702	6.882	6.8329	6.021	6.1214	5.3491	5.4062	5.431	-1.0642	0	D	-1.1584	0	D	0.1176	0.1783	~	-1.541	0	D	NA<cell division<cell envelope and cell division<Cellular processes, NA<metabolism of signalling nucleotides<nucleotide metabolism<Metabolism, NA<sporulation/ other<sporulation<Lifestyles, NA<general stress proteins (controlled by SigB)<coping with stress<Lifestyles, NA<cell envelope stress proteins (controlled by SigM, V, W, X, Y)<coping with stress<Lifestyles, NA<heat shock proteins<coping with…
new_108559_108673	S45	108559	108673	1	NA	7.7781	7.5558	7.6939	7.1785	7.0872	7.2898	7.7167	7.6168	7.5811	6.5902	6.8417	6.4195	6.7599	6.8258	-0.4939	0.0147	~	-0.9839	0	d	0.19	0.1222	~	-0.8059	0	d
BSU00890	yacL	108674	109774	1	SigM Regulon;SigB Regulon	7.0739	7.0359	7.6877	7.2612	6.7968	7.0548	7.7931	7.8225	7.5889	6.2866	6.2739	6.6009	6.5522	6.6552	-0.1286	0.1646	~	-0.8154	0	d	0.255	0.0392	~	-0.9216	0	d	NA<general stress proteins (controlled by SigB)<coping with stress<Lifestyles, NA<cell envelope stress proteins (controlled by SigM, V, W, X, Y)<coping with stress<Lifestyles
BSU00900	ispD	109789	110487	1	SigM Regulon;SigB Regulon	7.038	6.9104	7.6987	7.328	6.7066	6.8185	7.8636	7.8995	7.6411	6.2993	6.2596	6.735	6.5797	6.6854	-0.2215	0.0725	~	-0.7334	0	d	0.2877	0.0207	~	-0.8892	0	d	biosynthesis of isoprenoids<biosynthesis of lipids<lipid metabolism<Metabolism, NA<general stress proteins (controlled by SigB)<coping with stress<Lifestyles, NA<cell envelope stress proteins (controlled by SigM, V, W, X, Y)<coping with stress<Lifestyles, NA<NA<essential genes<Groups of genes
BSU00910	ispF	110480	110956	1	SigM Regulon;SigB Regulon	6.8736	6.9009	5.1763	5.0755	6.2956	6.1356	4.9795	4.9249	4.6969	6.27	6.1654	5.5147	5.3466	5.3183	-0.7071	0	d	-0.7066	0	d	-0.305	0.0248	~	0.3112	0.011	~	biosynthesis of isoprenoids<biosynthesis of lipids<lipid metabolism<Metabolism, NA<general stress proteins (controlled by SigB)<coping with stress<Lifestyles, NA<NA<essential genes<Groups of genes
BSU00920	gltX	111047	112498	1	SigA Regulon;T-box	9.7151	9.6929	9.229	9.3502	9.6381	9.6834	9.633	9.7896	9.6872	9.8642	9.8496	9.7795	9.7309	9.7279	-0.0434	0.2111	~	0.1538	0.0642	~	0.4163	0	~	0.4585	0	~	aminoacyl-tRNA synthetases<translation<protein synthesis, modification and degradation<Information processing, NA<NA<essential genes<Groups of genes, NA<NA<universally conserved proteins<Groups of genes
new_112499_112799	S46	112499	112799	1	NA	9.7647	9.7848	9.5944	9.7404	9.7305	9.875	10.031	10.2998	10.0908	9.8662	9.9664	10.1192	10.0987	10.0253	0.0298	0.2629	~	0.1432	0.1677	~	0.477	0	~	0.4142	0.0001	~
BSU00930	cysE	112800	113453	1	SigA Regulon;T-box	7.19	7.1856	6.0977	6.4487	6.9835	7.2037	6.1737	6.2069	6.0311	7.3104	7.3769	7.4209	7.243	7.4172	-0.0935	0.1931	~	0.1615	0.194	~	-0.1598	0.0992	~	1.1277	0	U	biosynthesis/ acquisition of cysteine<biosynthesis/ acquisition of amino acids<amino acid/ nitrogen metabolism<Metabolism
BSU00940	cysS	113450	114850	1	SigA Regulon;T-box	7.1859	7.2367	6.5331	6.6639	6.9535	7.32	6.5264	6.7008	6.5143	7.2901	7.3008	7.4343	7.5032	7.5317	-0.0656	0.2213	~	0.0868	0.3005	~	-0.0201	0.2511	~	0.9256	0	u	aminoacyl-tRNA synthetases<translation<protein synthesis, modification and degradation<Information processing, NA<NA<essential genes<Groups of genes
BSU00950	mrnC	114854	115285	1	SigA Regulon;T-box	7.1341	7.1612	6.425	6.4647	6.9082	7.1573	6.2158	6.3726	6.327	7.0401	7.0728	7.0573	6.9498	6.9343	-0.1144	0.1389	~	-0.0946	0.2607	~	-0.1521	0.0788	~	0.5628	0	~	NA<RNases<RNA synthesis and degradation<Information processing, rRNA modification and maturation<translation<protein synthesis, modification and degradation<Information processing
BSU00960	rlmB	115269	116018	1	SigA Regulon;T-box	7.3254	7.2805	6.6411	6.6976	6.9678	7.2454	6.3455	6.7451	6.5071	7.1476	7.1482	7.062	6.9987	7.042	-0.1967	0.0832	~	-0.1605	0.1912	~	-0.1402	0.1124	~	0.3811	0.0019	~	rRNA modification and maturation<translation<protein synthesis, modification and degradation<Information processing
BSU00970	yacP	116025	116537	1	SigA Regulon;T-box	7.0009	6.7521	6.2008	6.3009	6.4814	6.6624	6.0055	6.3719	6.0666	6.638	6.5394	6.4032	6.2347	6.3043	-0.3226	0.0269	~	-0.3066	0.0613	~	-0.1111	0.156	~	0.0676	0.1452	~	NA<NA<proteins of unknown function<Groups of genes
BSU00980	sigH	116600	117256	1	SigA Regulon;AbrB Regulon	8.7145	8.6996	10.5335	9.7476	8.376	8.1077	9.744	9.6513	9.662	8.0265	8.0123	8.1328	8.0983	8.0908	-0.4655	0.0172	~	-0.6984	0.0022	d	-0.5094	0.0052	~	-2.1061	0	D	sigma factors<transcription<RNA synthesis and degradation<Information processing, sigma factors<sigma factors and their control<regulation of gene expression<Information processing
new_117257_117348	S47	117257	117348	1	NA	10.3702	10.3257	11.785	10.8531	10.4117	10.1333	11.0031	10.6577	11.0666	9.7422	9.9962	9.4445	9.5451	9.4152	-0.0692	0.2605	~	-0.4755	0.0706	~	-0.473	0.0236	~	-1.9308	0	D
BSU00990	rpmGB	117349	117498	1	SigA Regulon;AbrB Regulon	10.7512	10.827	12.0495	11.1215	10.7952	10.4125	11.119	10.9545	11.1865	10.4841	10.5465	9.6517	9.7428	9.6259	-0.1736	0.18	~	-0.2748	0.1887	~	-0.5696	0.0074	~	-1.9909	0	D	ribosomal proteins<translation<protein synthesis, modification and degradation<Information processing, NA<NA<essential genes<Groups of genes
BSU01000	secE	117532	117711	1	SigA Regulon;AbrB Regulon	9.915	10.0682	11.015	10.0993	10.0832	9.6039	10.1442	10.0738	10.1601	9.7867	9.8066	8.6505	8.7367	8.6774	-0.1309	0.2125	~	-0.198	0.2604	~	-0.5035	0.0153	~	-1.9526	0	D	NA<protein secretion<protein synthesis, modification and degradation<Information processing, NA<NA<essential genes<Groups of genes, NA<NA<membrane proteins<Groups of genes
new_117712_117889	S48	117712	117889	1	NA	9.8235	9.6916	7.6199	7.3485	9.0475	8.0538	7.16	6.7415	6.8862	9.7013	9.7573	7.2567	7.2092	7.1298	-1.134	0	D	-0.0296	0.4224	~	-0.5651	0.0139	~	-0.2995	0.0589	~
BSU01010	nusG	117890	118423	1	NA	9.649	9.5504	7.218	7.2177	9.1305	8.4523	6.9982	6.9157	6.9505	9.5977	9.5944	7.5762	7.5451	7.4644	-0.7761	0	d	-0.0045	0.44	~	-0.2721	0.051	~	0.3212	0.0184	~	transcription elongation/ termination<transcription<RNA synthesis and degradation<Information processing
new_118452_118590	S49	118452	118590	1	NA	12.08	12.0312	8.3478	8.5671	12.0304	11.9343	7.8823	7.6324	7.9391	12.2067	12.1338	9.736	9.7714	9.5608	-0.0727	0.2034	~	0.115	0.2346	~	-0.6418	0	d	1.2407	0	U
BSU01020	rplK	118591	119016	1	stringent response	12.9852	12.9818	8.953	9.231	12.9514	12.783	8.4862	8.1101	8.4213	13.1643	13.1	10.592	10.5876	10.5109	-0.1139	0.1656	~	0.1491	0.206	~	-0.7573	0	d	1.4733	0	U	ribosomal proteins<translation<protein synthesis, modification and degradation<Information processing, NA<NA<phosphoproteins<Groups of genes, NA<NA<universally conserved proteins<Groups of genes
new_119017_119110	S50	119017	119110	1	NA	14.6658	14.63	10.3248	10.6543	14.5736	14.3437	10.0049	9.2242	9.7614	14.7375	14.7031	12.1515	12.142	12.0444	-0.1848	0.1522	~	0.0724	0.3718	~	-0.8002	0.0001	d	1.6175	0	U
BSU01030	rplA	119111	119809	1	stringent response	12.2329	12.3112	7.8241	8.0016	12.2009	12.1264	7.3364	7.1365	7.1729	12.2104	12.1647	9.3977	9.5002	9.3452	-0.1085	0.1306	~	-0.0849	0.2615	~	-0.7153	0	d	1.5192	0	U	ribosomal proteins<translation<protein synthesis, modification and degradation<Information processing, NA<NA<essential genes<Groups of genes, NA<NA<universally conserved proteins<Groups of genes
BSU_misc_RNA_3	NA	119855	119995	1	stringent response	13.7071	13.8714	8.1703	8.9436	13.6771	13.5967	7.7432	7.6184	7.6875	13.9726	13.857	11.0096	10.8815	11.2837	-0.1542	0.1803	~	0.1245	0.3171	~	-0.9416	0	d	2.4733	0	U
BSU01040	rplJ	120061	120561	1	RplJ Regulon;RplL Regulon;stringent response	13.2344	13.3435	7.9439	8.965	13.1697	13.2088	8.0897	8.0471	8.2011	13.2618	13.2853	10.9491	10.9321	11.0405	-0.1006	0.2342	~	-0.0164	0.4315	~	-0.436	0.0274	~	2.447	0	U	ribosomal proteins<translation<protein synthesis, modification and degradation<Information processing, NA<NA<essential genes<Groups of genes
BSU01050	rplL	120607	120978	1	RplJ Regulon;RplL Regulon;stringent response	14.2664	14.3798	9.5738	10.3598	14.2361	14.3014	9.7541	9.7309	10.0099	14.2896	14.3579	12.2486	12.2348	12.3009	-0.0551	0.2616	~	0	0.4446	~	-0.1834	0.1241	~	2.2472	0	U	ribosomal proteins<translation<protein synthesis, modification and degradation<Information processing, NA<NA<essential genes<Groups of genes, NA<NA<membrane proteins<Groups of genes
BSU01060	ybxB	121068	121673	1	NA	9.8266	9.8027	4.1048	4.4906	9.8447	9.8062	4.2159	4.5148	4.5795	8.5815	8.7336	4.904	4.9136	5.1515	0.0109	0.2967	~	-1.1651	0	D	0.1615	0.14	~	0.8477	0	u	NA<NA<proteins of unknown function<Groups of genes
new_121686_121918	S51	121686	121918	1	NA	11.6294	11.4713	9.3061	8.8827	11.106	10.7315	8.4382	7.7163	8.3641	11.2659	11.4814	9.3701	9.3226	9.2295	-0.6229	0.0066	d	-0.1752	0.2734	~	-0.91	0	d	0.2008	0.0865	~
BSU01070	rpoB	121919	125500	1	SigA Regulon;stringent response	10.7478	10.6916	9.2856	9.2769	10.4351	10.3095	9.2049	9.4612	9.1886	10.3562	10.3982	9.6027	9.6251	9.7241	-0.3475	0.0021	~	-0.3438	0.0052	~	0.009	0.2627	~	0.373	0.0002	~	RNA polymerase<transcription<RNA synthesis and degradation<Information processing, NA<NA<essential genes<Groups of genes, NA<NA<membrane proteins<Groups of genes, NA<NA<phosphoproteins<Groups of genes
BSU01080	rpoC	125562	129161	1	SigA Regulon;stringent response	10.8276	10.7355	9.7102	9.6839	10.6761	10.5601	9.638	10.1293	9.6816	10.3382	10.3375	9.8814	9.8671	10.0034	-0.1635	0.1289	~	-0.4459	0.0099	~	0.1375	0.1254	~	0.2227	0.0358	~	RNA polymerase<transcription<RNA synthesis and degradation<Information processing, NA<NA<essential genes<Groups of genes, NA<NA<membrane proteins<Groups of genes, NA<NA<phosphoproteins<Groups of genes
new_129162_129283	S52	129162	129283	1	NA	11.1723	11.1548	9.4381	9.4533	10.7651	10.6141	9.2182	8.9468	9.2277	10.3962	10.5641	9.7004	9.8415	9.8691	-0.4731	0.0002	~	-0.6829	0	d	-0.3066	0.0066	~	0.3621	0.0009	~
BSU01090	rplGB	129340	129588	1	stringent response	14.2114	14.2624	10.5376	10.8397	14.1957	14.0412	10.2702	10.2923	10.2503	14.2267	14.2265	12.3987	12.3959	12.5184	-0.1167	0.1294	~	-0.0105	0.4266	~	-0.4275	0.0001	~	1.7449	0	U	ribosomal proteins<translation<protein synthesis, modification and degradation<Information processing
new_129589_129701	S53	129589	129701	1	NA	15.5734	15.5764	11.8551	12.1232	15.493	15.3374	11.6067	11.4678	11.5883	15.544	15.5915	13.7938	13.7357	13.8501	-0.1576	0.0777	~	-0.007	0.4325	~	-0.4401	0	~	1.7996	0	U
BSU01100	rpsL	129702	130118	1	stringent response	14.7347	14.6818	11.232	11.523	14.5525	14.5005	11.0687	10.9171	11.0879	14.6787	14.7157	13.0284	12.9856	13.0672	-0.1818	0.0554	~	-0.0112	0.425	~	-0.3589	0.0005	~	1.6443	0	U	ribosomal proteins<translation<protein synthesis, modification and degradation<Information processing, NA<NA<essential genes<Groups of genes, NA<NA<phosphoproteins<Groups of genes
BSU01110	rpsG	130160	130630	1	stringent response	13.3846	13.3904	10.346	10.526	13.3438	13.3416	10.4208	10.0171	10.5391	13.328	13.3359	11.8801	12.0135	11.9784	-0.0448	0.2574	~	-0.0556	0.3691	~	-0.0961	0.1668	~	1.523	0	U	ribosomal proteins<translation<protein synthesis, modification and degradation<Information processing, NA<NA<essential genes<Groups of genes, NA<NA<phosphoproteins<Groups of genes, NA<NA<universally conserved proteins<Groups of genes
BSU01120	fusA	130684	132762	1	stringent response	13.3077	13.35	10.5283	10.6272	13.2999	13.3946	10.6197	10.999	10.8143	13.2647	13.2925	11.9894	12.1497	12.1623	0.019	0.2823	~	-0.0504	0.3615	~	0.2413	0.0229	~	1.527	0	U	translation factors<translation<protein synthesis, modification and degradation<Information processing, NA<NA<essential genes<Groups of genes, NA<NA<phosphoproteins<Groups of genes
new_132763_132881	S54	132763	132881	1	NA	14.1797	14.1531	11.8954	12.0293	14.3564	14.5559	12.3054	11.8917	12.5762	14.0852	14.2073	13.3024	13.5459	13.3902	0.2932	0.066	~	-0.0189	0.4254	~	0.3216	0.0348	~	1.4536	0	U
BSU01130	tufA	132882	134072	1	stringent response	13.9271	13.9414	11.9317	11.8976	13.9922	14.2228	12.1069	12.3608	12.3727	13.9282	14.0033	13.1437	13.2894	13.2606	0.1779	0.0729	~	0.032	0.3907	~	0.3709	0.0009	~	1.319	0	U	translation factors<translation<protein synthesis, modification and degradation<Information processing, NA<NA<essential genes<Groups of genes, NA<NA<membrane proteins<Groups of genes, NA<NA<phosphoproteins<Groups of genes
BSU01140	ybaC	134171	135127	1	NA	6.3006	6.199	4.3546	4.5141	6.0798	5.9756	4.5439	4.2834	4.4978	5.5637	5.5707	3.4814	3.4153	3.3321	-0.2387	0.0464	~	-0.7462	0	d	0.0232	0.2512	~	-1.5679	0	D	NA<NA<poorly characterized/ putative enzymes<Groups of genes
new_135170_135363	S55	135170	135363	1	NA	14.0499	13.9481	8.8376	9.5491	13.5396	13.3572	8.7589	8.8503	8.558	14.0789	14.0481	11.226	10.9979	11.298	-0.5488	0.0069	~	0.0637	0.3804	~	-0.5165	0.0054	~	1.9507	0	U
BSU01150	rpsJ	135364	135672	1	SigA Regulon;stringent response	13.2356	13.1244	8.1492	8.7898	12.8935	12.7592	8.2063	8.1445	8.2438	13.2797	13.2365	10.494	10.4253	10.5809	-0.3534	0.0282	~	0.0772	0.3498	~	-0.3114	0.0302	~	2.0104	0	U	ribosomal proteins<translation<protein synthesis, modification and degradation<Information processing, NA<NA<essential genes<Groups of genes, NA<NA<universally conserved proteins<Groups of genes
BSU01160	rplC	135712	136341	1	SigA Regulon;stringent response	13.9326	13.953	9.4811	10.0154	13.7119	13.5959	9.6561	9.9844	9.8752	14.0021	14.0909	11.6608	11.6259	11.7505	-0.2879	0.0506	~	0.1044	0.3079	~	0.0719	0.2011	~	1.913	0	U	ribosomal proteins<translation<protein synthesis, modification and degradation<Information processing, NA<NA<essential genes<Groups of genes, NA<NA<universally conserved proteins<Groups of genes
BSU01170	rplD	136369	136992	1	SigA Regulon;stringent response	13.5156	13.5521	9.317	9.7891	13.3285	13.1955	9.6066	9.9169	9.7884	13.5727	13.6562	11.4285	11.4169	11.4886	-0.2706	0.0482	~	0.0811	0.3318	~	0.2045	0.0684	~	1.8793	0	U	ribosomal proteins<translation<protein synthesis, modification and degradation<Information processing, NA<NA<essential genes<Groups of genes
BSU01180	rplW	136992	137279	1	SigA Regulon;stringent response	14.7078	14.6797	10.4866	11.0324	14.5404	14.4286	10.9002	11.284	11.1039	14.6718	14.8484	12.7797	12.7458	12.7826	-0.2083	0.1094	~	0.069	0.3622	~	0.3196	0.0272	~	1.9872	0	U	ribosomal proteins<translation<protein synthesis, modification and degradation<Information processing, NA<NA<essential genes<Groups of genes, NA<NA<membrane proteins<Groups of genes, NA<NA<phosphoproteins<Groups of genes
BSU01190	rplB	137311	138144	1	SigA Regulon;stringent response	13.0858	13.0704	8.9497	9.4868	12.9816	12.8772	9.4249	9.4546	9.6718	13.2414	13.2253	11.0987	11.0907	11.2548	-0.1479	0.1517	~	0.1553	0.232	~	0.2802	0.0345	~	1.9155	0	U	ribosomal proteins<translation<protein synthesis, modification and degradation<Information processing, NA<NA<essential genes<Groups of genes, NA<NA<universally conserved proteins<Groups of genes
BSU01200	rpsS	138202	138480	1	SigA Regulon;stringent response	14.3297	14.2165	9.428	10.1704	13.9817	13.814	9.8814	10.24	10.0639	14.2832	14.3316	12.1107	12.066	12.1743	-0.374	0.0416	~	0.0334	0.4125	~	0.2229	0.0961	~	2.277	0	U	ribosomal proteins<translation<protein synthesis, modification and degradation<Information processing, NA<NA<essential genes<Groups of genes, NA<NA<universally conserved proteins<Groups of genes
BSU01210	rplV	138497	138838	1	SigA Regulon;stringent response	13.8875	13.8319	9.1016	9.8309	13.6715	13.586	9.6752	9.6222	9.7389	13.9034	13.9552	11.7483	11.7319	11.8916	-0.2307	0.1037	~	0.0696	0.3673	~	0.1684	0.1239	~	2.2879	0	U	ribosomal proteins<translation<protein synthesis, modification and degradation<Information processing, NA<NA<essential genes<Groups of genes, NA<NA<universally conserved proteins<Groups of genes
BSU01220	rpsC	138842	139498	1	SigA Regulon;stringent response	13.6538	13.5592	8.9772	9.4258	13.3628	13.255	9.3217	9.3638	9.4835	13.5991	13.6751	11.4883	11.4764	11.663	-0.2975	0.029	~	0.0303	0.4034	~	0.1735	0.0845	~	2.3356	0	U	ribosomal proteins<translation<protein synthesis, modification and degradation<Information processing, NA<NA<essential genes<Groups of genes, NA<NA<universally conserved proteins<Groups of genes
BSU01230	rplP	139500	139934	1	SigA Regulon;stringent response	13.1852	13.2026	8.5621	8.9854	12.9528	12.884	8.8317	9.1564	9.1047	13.2046	13.1914	11.0007	11.0895	11.2333	-0.2753	0.0465	~	0.0041	0.4397	~	0.2499	0.0429	~	2.3344	0	U	ribosomal proteins<translation<protein synthesis, modification and degradation<Information processing, NA<NA<essential genes<Groups of genes
BSU01240	rpmC	139924	140124	1	SigA Regulon;stringent response	13.9933	13.9581	9.3179	9.6879	13.6346	13.5876	9.4646	9.8705	9.7166	13.8301	13.9528	11.8404	11.823	11.9595	-0.3647	0.0137	~	-0.0831	0.3262	~	0.1776	0.0881	~	2.3681	0	U	ribosomal proteins<translation<protein synthesis, modification and degradation<Information processing, NA<NA<essential genes<Groups of genes
BSU01250	rpsQ	140147	140410	1	SigA Regulon;stringent response	13.6491	13.5984	9.0747	9.3442	13.3655	13.3452	9.2552	9.355	9.4331	13.4887	13.5989	11.4847	11.5322	11.6585	-0.2687	0.0151	~	-0.0791	0.2906	~	0.134	0.0891	~	2.3536	0	U	ribosomal proteins<translation<protein synthesis, modification and degradation<Information processing, NA<NA<essential genes<Groups of genes, NA<NA<universally conserved proteins<Groups of genes
BSU01260	rplNA	140451	140819	1	SigA Regulon;stringent response	13.4289	13.4064	8.8655	9.2311	13.1937	13.163	9.1211	9.592	9.4062	13.4497	13.4826	11.3168	11.2943	11.5597	-0.2394	0.0802	~	0.0486	0.3861	~	0.3274	0.022	~	2.346	0	U	ribosomal proteins<translation<protein synthesis, modification and degradation<Information processing, NA<NA<essential genes<Groups of genes, NA<NA<phosphoproteins<Groups of genes, NA<NA<universally conserved proteins<Groups of genes
BSU01270	rplX	140857	141168	1	SigA Regulon;stringent response	14.3867	14.3391	9.8186	10.055	14.1272	14.0525	10.0181	10.2763	10.1702	14.1786	14.3043	12.2174	12.2536	12.3684	-0.2728	0.0173	~	-0.1203	0.2182	~	0.217	0.0284	~	2.3452	0	U	ribosomal proteins<translation<protein synthesis, modification and degradation<Information processing, NA<NA<essential genes<Groups of genes
BSU01280	rplE	141195	141734	1	SigA Regulon;stringent response	13.0662	12.9924	8.6043	8.7242	12.8087	12.7995	8.7333	8.9276	9.0075	12.8733	12.9663	10.8697	10.9411	11.0694	-0.2258	0.0318	~	-0.1093	0.2289	~	0.2305	0.0191	~	2.3109	0	U	ribosomal proteins<translation<protein synthesis, modification and degradation<Information processing, NA<NA<essential genes<Groups of genes, NA<NA<universally conserved proteins<Groups of genes
BSU01290	rpsNA	141757	141942	1	SigA Regulon;stringent response	14.4562	14.3518	9.9818	10.1719	14.1818	14.101	10.1456	10.5704	10.4405	14.3722	14.4417	12.3488	12.3156	12.5727	-0.2631	0.0473	~	0.0024	0.4416	~	0.3162	0.0152	~	2.3421	0	U	ribosomal proteins<translation<protein synthesis, modification and degradation<Information processing, NA<NA<essential genes<Groups of genes, NA<NA<phosphoproteins<Groups of genes
BSU01300	rpsH	141974	142372	1	SigA Regulon;stringent response	13.5185	13.4012	9.1669	9.2805	13.3641	13.3259	9.3612	9.8336	9.679	13.4594	13.5152	11.4649	11.5577	11.7137	-0.116	0.1721	~	0.0265	0.4097	~	0.4149	0.0027	~	2.3672	0	U	ribosomal proteins<translation<protein synthesis, modification and degradation<Information processing, NA<NA<essential genes<Groups of genes, NA<NA<phosphoproteins<Groups of genes, NA<NA<universally conserved proteins<Groups of genes
BSU01310	rplF	142402	142941	1	SigA Regulon;stringent response	14.0707	14.032	9.7448	9.8138	13.801	13.7391	9.7749	10.3585	10.0624	13.9943	14.0555	11.9838	11.9692	12.1968	-0.2812	0.0521	~	-0.0263	0.4135	~	0.3061	0.0259	~	2.2805	0	U	ribosomal proteins<translation<protein synthesis, modification and degradation<Information processing, NA<NA<essential genes<Groups of genes, NA<NA<universally conserved proteins<Groups of genes
BSU01320	rplR	142974	143336	1	SigA Regulon;stringent response	14.2936	14.2181	9.9818	10.1135	14.0841	14.0393	10.0309	10.2593	10.3132	14.1962	14.2558	12.2768	12.1664	12.44	-0.1945	0.0652	~	-0.03	0.3963	~	0.1574	0.0758	~	2.2549	0	U	ribosomal proteins<translation<protein synthesis, modification and degradation<Information processing, NA<NA<essential genes<Groups of genes, NA<NA<universally conserved proteins<Groups of genes
BSU01330	rpsE	143361	143861	1	SigA Regulon;stringent response	12.9221	12.8973	8.7068	8.7086	12.8073	12.7749	8.7946	9.1082	9.0806	12.8535	12.8164	10.7805	10.8291	11.0275	-0.1186	0.1432	~	-0.0748	0.3126	~	0.2958	0.0082	~	2.1889	0	U	ribosomal proteins<translation<protein synthesis, modification and degradation<Information processing, NA<NA<essential genes<Groups of genes, NA<NA<universally conserved proteins<Groups of genes
BSU01340	rpmD	143875	144054	1	SigA Regulon;stringent response	14.2038	14.119	10.0659	10.0847	14.1116	14.0375	10.1527	10.2052	10.4646	14.1786	14.1337	12.1557	12.1568	12.326	-0.087	0.1783	~	-0.0057	0.4355	~	0.207	0.0335	~	2.1449	0	U	ribosomal proteins<translation<protein synthesis, modification and degradation<Information processing, NA<NA<essential genes<Groups of genes
BSU01350	rplO	144085	144525	1	SigA Regulon;stringent response	13.196	13.1848	9.3878	9.3599	13.0868	13.0772	9.3445	9.5237	9.6738	13.1208	13.0768	11.1042	11.2244	11.3414	-0.1085	0.1497	~	-0.0915	0.2715	~	0.1473	0.0787	~	1.8606	0	U	ribosomal proteins<translation<protein synthesis, modification and degradation<Information processing, NA<NA<essential genes<Groups of genes
BSU01360	secY	144527	145822	1	SigA Regulon;stringent response	12.3077	12.2498	8.5795	8.4087	11.9993	12.0414	8.2523	8.4323	8.4878	12.0521	11.9805	9.9455	9.9737	10.202	-0.2588	0.0247	~	-0.2626	0.0454	~	-0.1039	0.1318	~	1.5619	0	U	NA<protein secretion<protein synthesis, modification and degradation<Information processing, NA<NA<essential genes<Groups of genes, NA<NA<membrane proteins<Groups of genes, NA<NA<universally conserved proteins<Groups of genes
BSU01370	adk	145877	146530	1	SigA Regulon;stringent response	13.1707	13.0535	8.9959	8.912	12.7692	12.6612	8.7084	8.9318	8.9336	12.744	12.7909	10.6407	10.5339	10.7833	-0.3973	0.0011	~	-0.3459	0.0085	~	-0.0942	0.1401	~	1.712	0	U	biosynthesis/ acquisition of purine nucleotides<biosynthesis/ acquisition of nucleotides<nucleotide metabolism<Metabolism, NA<NA<essential genes<Groups of genes
BSU01380	mapA	146527	147273	1	SigA Regulon;stringent response	13.0016	12.8691	8.7964	8.8314	12.6404	12.5555	8.5871	9.2552	8.8446	12.6198	12.5566	10.431	10.3821	10.614	-0.3385	0.041	~	-0.3486	0.0698	~	0.1083	0.1734	~	1.6762	0	U	translation/ other<translation<protein synthesis, modification and degradation<Information processing, protein maturation<protein modification<protein synthesis, modification and degradation<Information processing, NA<NA<essential genes<Groups of genes
BSU01389	ybzG	147312	147536	1	SigA Regulon;stringent response	14.6295	14.5453	10.4451	10.4823	14.3222	14.1613	10.2687	11.0902	10.4658	14.183	14.2596	12.1326	12.1168	12.2237	-0.3441	0.0594	~	-0.3663	0.0915	~	0.188	0.1258	~	1.6982	0	U	NA<NA<proteins of unknown function<Groups of genes
BSU01390	infA	147585	147803	1	SigA Regulon;stringent response	14.8989	14.8284	10.7263	10.8639	14.7094	14.5962	10.7004	11.172	10.9489	14.5451	14.6211	12.5592	12.5837	12.6797	-0.2102	0.0732	~	-0.2805	0.0611	~	0.1559	0.0958	~	1.8145	0	U	translation factors<translation<protein synthesis, modification and degradation<Information processing, NA<NA<essential genes<Groups of genes, NA<NA<phosphoproteins<Groups of genes
BSU01400	rpmJ	147837	147950	1	SigA Regulon;stringent response	14.1656	14.1069	10.0783	10.3922	13.9725	13.9573	10.1705	9.9708	10.369	13.8253	13.9374	11.8951	11.8248	11.9937	-0.1717	0.109	~	-0.2542	0.086	~	-0.0633	0.2006	~	1.6658	0	U	ribosomal proteins<translation<protein synthesis, modification and degradation<Information processing, NA<NA<essential genes<Groups of genes
BSU01410	rpsM	147973	148338	1	SigA Regulon;stringent response	13.5193	13.4066	9.8642	10.0282	13.3341	13.3004	9.9215	10.1628	10.1829	13.3425	13.3992	11.4047	11.2768	11.5868	-0.1468	0.1198	~	-0.093	0.2875	~	0.1455	0.0952	~	1.4844	0	U	ribosomal proteins<translation<protein synthesis, modification and degradation<Information processing, NA<NA<essential genes<Groups of genes, NA<NA<phosphoproteins<Groups of genes, NA<NA<universally conserved proteins<Groups of genes
BSU01420	rpsK	148359	148754	1	SigA Regulon;stringent response	11.7156	11.6222	8.2763	8.2219	11.5432	11.5414	8.2532	8.2724	8.3368	11.355	11.3086	9.3655	9.4406	9.543	-0.1275	0.0691	~	-0.3383	0.0003	~	0.0401	0.1977	~	1.2163	0	U	ribosomal proteins<translation<protein synthesis, modification and degradation<Information processing, NA<NA<essential genes<Groups of genes
new_148755_148930	S56	148755	148930	1	SigA Regulon;stringent response	13.3014	13.2903	10.0105	9.8555	12.9846	12.9849	9.8498	10.2399	9.976	12.9986	13.0224	11.0614	11.1265	11.2599	-0.3113	0.014	~	-0.2855	0.0418	~	0.0946	0.1525	~	1.2211	0	U
BSU01430	rpoA	148931	149875	1	SigA Regulon;stringent response	13.9228	13.8958	10.6866	10.6547	13.8204	13.8443	10.7475	11.235	11.0005	13.6463	13.7598	11.9963	12.057	12.1557	-0.077	0.2125	~	-0.2053	0.1338	~	0.338	0.0076	~	1.4032	0	U	RNA polymerase<transcription<RNA synthesis and degradation<Information processing, NA<NA<essential genes<Groups of genes
BSU01440	rplQ	149953	150315	1	SigA Regulon;stringent response	13.9279	13.8739	10.8174	10.7294	13.856	13.926	10.9697	11.2404	11.2399	13.6532	13.8122	12.1336	12.1764	12.2558	-0.0098	0.2932	~	-0.1664	0.1324	~	0.3822	0.0004	~	1.4181	0	U	ribosomal proteins<translation<protein synthesis, modification and degradation<Information processing, NA<NA<essential genes<Groups of genes
new_150362_150442	S57	150362	150442	1	NA	11.1334	10.8527	6.3518	6.6757	9.6313	9.4713	5.9374	5.712	5.7121	10.506	10.7491	8.4136	8.1656	8.4274	-1.4522	0	D	-0.3682	0.0407	~	-0.7853	0.0002	d	1.8685	0	U
BSU01450	ybxA	150443	151288	1	NA	9.3697	9.2565	5.1836	5.3503	8.0088	7.8525	4.9317	4.8411	4.8909	8.9229	9.1168	6.8772	6.6293	6.8931	-1.3998	0	D	-0.2936	0.0405	~	-0.4462	0.0014	~	1.6677	0	U	NA<ABC transporters<transporters<Cellular processes, NA<NA<membrane proteins<Groups of genes
BSU01460	ybaE	151303	152133	1	NA	9.17	9.1707	5.436	5.5354	7.7958	7.5026	5.5352	5.7214	5.5541	8.54	8.7736	6.5106	6.2992	6.4513	-1.5372	0	D	-0.5142	0.0011	~	0.1278	0.1319	~	1.0194	0	U	NA<ABC transporters<transporters<Cellular processes, NA<NA<membrane proteins<Groups of genes
BSU01470	ybaF	152130	152927	1	NA	8.8376	8.8104	5.3337	5.504	7.6157	7.3186	5.5016	5.5457	5.585	8.1179	8.3208	6.0025	5.6743	5.9737	-1.3742	0	D	-0.6095	0.0004	d	0.137	0.1333	~	0.52	0.0003	~	NA<ABC transporters<transporters<Cellular processes, NA<NA<membrane proteins<Groups of genes
BSU01480	truA	152937	153680	1	stringent response	10.9197	10.839	5.6525	5.9908	10.9556	10.9839	6.112	6.0717	6.089	10.588	10.5764	6.35	6.0822	6.3532	0.0901	0.1866	~	-0.2986	0.0361	~	0.2797	0.02	~	0.4683	0.0002	~	tRNA modification and maturation<translation<protein synthesis, modification and degradation<Information processing, NA<NA<universally conserved proteins<Groups of genes
new_153039_153507_c	S58	153039	153507	-1	NA	4.3558	4.046	2.63	2.3886	4.2589	4.2032	3.3016	3.0402	3.1186	4.0918	4.1019	2.5561	2.3912	2.3562	0.0308	0.2911	~	-0.1559	0.3388	~	2.5776	0	U	-0.7029	0.0755	~
BSU01490	rplM	153842	154279	1	stringent response	13.8671	13.8788	11.0827	11.3089	13.7133	13.51	11.3896	10.9626	11.4793	13.6725	13.7905	12.1855	12.1992	12.0944	-0.2578	0.0644	~	-0.1403	0.253	~	0.0944	0.1759	~	0.9616	0	u	ribosomal proteins<translation<protein synthesis, modification and degradation<Information processing, NA<NA<essential genes<Groups of genes
BSU01500	rpsI	154300	154692	1	stringent response	12.9287	12.9647	10.3779	10.655	12.6633	12.657	10.6204	10.3704	10.8059	12.8495	12.8749	11.5051	11.4265	11.4019	-0.2869	0.0299	~	-0.0846	0.3147	~	0.0874	0.1692	~	0.9242	0	u	ribosomal proteins<translation<protein synthesis, modification and degradation<Information processing, NA<NA<essential genes<Groups of genes, NA<NA<phosphoproteins<Groups of genes
new_154838_155119	S59	154838	155119	1	NA	7.164	7.0023	3.0386	3.2214	6.2916	5.7885	2.9011	2.5424	3.0318	6.7033	6.669	3.295	3.0839	3.6327	-1.0809	0.0001	D	-0.4168	0.1122	~	-0.6989	0.0499	d	0.4601	0.0578	~
BSU01510	ybaJ	155156	155923	1	AbrB Regulon	7.2364	7.2914	6.9765	6.956	7.0789	7.0342	6.5284	6.352	6.4788	7.1239	7.2891	6.5701	6.577	6.2641	-0.2149	0.0575	~	-0.0572	0.3522	~	-0.5342	0	~	-0.5133	0	~	NA<NA<proteins of unknown function<Groups of genes
BSU01520	ybaK	156109	156552	1	SigE Regulon;SigG Regulon;LexA Regulon	3.4819	3.2595	3.3924	3.0657	3.3764	3.2166	3.0245	2.7165	2.9789	2.8959	3.1676	2.86	2.9744	2.4616	-0.1499	0.259	~	-0.7413	0.145	~	-0.7624	0.0645	~	-1.2373	0.007	D	sporulation proteins/ other<sporulation proteins<sporulation<Lifestyles
BSU01530	cwlD	156612	157325	1	SigE Regulon;SigG Regulon;LexA Regulon	3.6148	3.3513	3.2767	3.1512	3.5787	3.294	2.9374	3.0174	3.0869	3.2687	3.4694	2.919	2.7261	2.7355	-0.0808	0.2641	~	-0.2168	0.2928	~	-0.4706	0.0667	~	-1.1366	0.0004	D	NA<germination<sporulation<Lifestyles
BSU01540	salA	157421	158479	1	SalA Regulon	8.1774	8.1929	8.7695	8.7099	9.2213	9.6456	8.5416	8.4462	8.4651	9.0469	8.9062	9.3279	9.241	9.2778	1.2784	0	U	0.8037	0	u	-0.2582	0.0211	~	0.548	0	~	control of transcription factor (other than two-component system)<transcription factors and their control<regulation of gene expression<Information processing, NA<transition state regulators<regulation of gene expression<Information processing
new_158050_158514_c	S60	158050	158514	-1	NA	3.942	3.9189	3.8231	4.1214	4.6244	4.8679	4.1865	4.0236	3.8442	4.7668	4.4475	4.6178	4.393	4.3427	1.097	0	U	0.9298	0.0009	u	0.0574	0.2393	~	0.6441	0.0028	u
new_158510_159181	S61	158510	159181	1	NA	4.84	4.8601	5.6488	5.3801	7.2979	7.4528	5.2471	3.7348	4.6606	4.1072	3.9962	4.9503	4.935	4.9281	2.7579	0	U	-1.0399	0.0149	D	-0.9811	0.0046	d	-0.6729	0.0184	d
BSU01550	gerD	158515	159072	-1	SigG Regulon;SigF Regulon	3.2134	3.1976	3.1296	2.9786	3.8506	3.7597	3.5052	3.2924	3.1162	3.3817	3.3529	2.894	2.6177	2.8326	1.0893	0.0013	U	0.3326	0.2238	~	0.5888	0.0417	u	-0.7964	0.0104	d	NA<germination<sporulation<Lifestyles, NA<NA<membrane proteins<Groups of genes
new_159149_159778_c	S62	159149	159778	-1	NA	2.5375	2.6091	2.8287	2.7758	3.5293	3.3139	3.3961	2.9581	2.934	2.4471	2.4708	2.4512	2.4484	2.4218	2.5908	0	U	-0.9373	0.1259	~	0.9096	0.0231	u	-2.2043	0.0001	D
BSU01560	kbaA	159182	159778	1	NA	5.8529	5.7297	6.9432	6.5532	8.0044	8.112	6.5461	6.2946	6.4328	3.7561	3.8641	4.0591	4.2565	4.2755	2.3757	0	U	-2.4804	0	D	-0.3467	0.0159	~	-2.9485	0	D	NA<phosphorelay<regulation of gene expression<Information processing, NA<phosphorelay<sporulation<Lifestyles, NA<NA<membrane proteins<Groups of genes
BSU01570	ybaN	159779	160543	-1	SigE Regulon;SpoIIID Regulon	2.5678	2.5782	2.7513	2.6398	2.9219	2.8895	2.9963	2.6005	2.6832	2.5413	2.4258	2.4292	2.3435	2.4046	1.3922	0.0123	U	-0.6708	0.2099	~	0.3447	0.1714	~	-2.5503	0.0001	D	sporulation proteins/ other<sporulation proteins<sporulation<Lifestyles
new_159779_160673	S63	159779	160673	1	NA	4.712	4.6433	6.3374	5.6507	6.5549	6.6373	5.6559	5.4166	5.7794	3.0225	2.9288	2.9333	2.9821	2.9351	2.1556	0	U	-2.8433	0	D	-0.4442	0.0215	~	-4.4697	0	D
new_160675_160892	S64	160675	160892	1	NA	5.0417	4.6958	4.2783	3.6297	4.3665	4.1084	3.1805	3.0362	3.4032	4.8627	5.1339	2.7857	2.9349	2.7681	-0.8076	0.0189	d	0.1503	0.3526	~	-1.2877	0.0015	D	-2.3449	0	D
BSU_tRNA_24	trnI-Thr	165830	165902	1	NA	9.5884	9.5159	7.4206	6.4564	8.4866	8.7482	5.9599	5.6791	5.8917	9.4757	9.7172	8.1943	8.0199	7.5912	-0.9383	0.0009	d	0.0492	0.4089	~	-1.2226	0	D	0.9746	0.0002	u	tRNA<translation<protein synthesis, modification and degradation<Information processing
new_176316_176924	S65	176316	176924	1	NA	5.1363	5.0045	2.6196	2.4716	4.3511	4.3092	2.8858	2.7485	2.6465	4.0634	4.2944	2.6684	2.8247	2.6547	-0.9214	0.0003	d	-1.1204	0	D	1.1396	0.0088	U	0.9492	0.0122	u
new_176926_177082	S66	176926	177082	1	NA	6.6067	6.6072	4.2977	4.0884	10.1945	10.1722	7.0839	5.5396	7.1498	6.3592	6.5779	3.6889	4.2455	4.2217	3.6462	0	U	-0.1419	0.3703	~	2.965	0	U	-0.1659	0.1537	~
BSU01580	ybaR	177083	178519	1	NA	6.8022	6.8655	4.7233	4.7672	9.7482	9.7756	7.8306	8.076	7.8595	6.2895	6.147	3.6221	3.8069	3.9195	2.9841	0	U	-0.6497	0	d	3.4472	0	U	-1.3075	0	D	NA<NA<membrane proteins<Groups of genes, NA<NA<proteins of unknown function<Groups of genes
BSU01590	ybaS	178665	179585	1	NA	6.0092	6.02	6.7494	6.1449	7.529	7.6035	6.5739	6.1971	6.5993	6.0003	6.0209	6.2915	6.35	6.247	1.6297	0	U	-0.0043	0.4406	~	-0.0069	0.2707	~	-0.192	0.075	~	NA<transporters/ other<transporters<Cellular processes, NA<NA<membrane proteins<Groups of genes
BSU01600	ybbA	179595	180347	-1	SigA Regulon;CitB Regulon;Btr Regulon;Fur Regulon	5.6112	5.6292	4.6287	5.281	5.0418	5.1071	4.3496	4.5094	4.4597	4.3974	4.2669	4.0119	4.0306	4.1671	-0.6226	0.0043	d	-1.5431	0	D	-0.6904	0.001	d	-1.1872	0	D	NA<acquisition of iron<homeostasis<Cellular processes, acquisition of iron<iron metabolism<additional metabolic pathways<Metabolism
BSU01610	feuC	180344	181354	-1	SigA Regulon;CitB Regulon;Btr Regulon;Fur Regulon	6.242	6.2762	4.8312	5.4323	5.3906	5.4957	4.2596	4.5847	4.5225	5.4131	5.4072	5.5141	5.1789	5.4489	-0.8938	0.0001	d	-0.9321	0.0001	d	-0.8635	0.0001	d	0.2553	0.0572	~	NA<ABC transporters<transporters<Cellular processes, NA<acquisition of iron<homeostasis<Cellular processes, acquisition of iron<iron metabolism<additional metabolic pathways<Metabolism, NA<NA<membrane proteins<Groups of genes
BSU01620	feuB	181347	182351	-1	SigA Regulon;CitB Regulon;Btr Regulon;Fur Regulon	5.9237	5.7528	5.878	6.1352	5.2	5.5033	5.0041	4.9782	5.3	5.7586	5.6303	6.7979	6.7373	6.8747	-0.5373	0.0024	~	-0.1595	0.2358	~	-1.018	0	D	0.8413	0	u	NA<ABC transporters<transporters<Cellular processes, NA<acquisition of iron<homeostasis<Cellular processes, acquisition of iron<iron metabolism<additional metabolic pathways<Metabolism, NA<NA<membrane proteins<Groups of genes
BSU01630	feuA	182370	183323	-1	SigA Regulon;CitB Regulon;Btr Regulon;Fur Regulon	7.7585	7.7723	7.9044	8.1453	7.0828	7.4671	6.7487	7.1523	7.1897	7.8351	7.8303	9.406	9.2401	9.2247	-0.4912	0.006	~	0.0688	0.3639	~	-1.0153	0	D	1.2789	0	U	NA<ABC transporters<transporters<Cellular processes, NA<acquisition of iron<homeostasis<Cellular processes, acquisition of iron<iron metabolism<additional metabolic pathways<Metabolism, NA<NA<membrane proteins<Groups of genes
BSU01640	ybbB	183414	185003	-1	Fur Regulon	5.9817	5.9917	5.8886	5.5044	5.5737	5.8394	4.1362	4.2576	4.4402	6.2422	6.3488	5.6641	5.5376	5.6305	-0.3003	0.0495	~	0.3335	0.0658	~	-1.7066	0	D	-0.107	0.119	~	NA<acquisition of iron<homeostasis<Cellular processes, acquisition of iron<iron metabolism<additional metabolic pathways<Metabolism, transcription factors/ other<transcription factors and their control<regulation of gene expression<Information processing
BSU01650	ybbC	185194	186438	-1	MurR Regulon	3.2205	3.1148	6.0934	5.2106	5.7163	5.8011	7.2145	7.3378	7.2965	2.5079	2.4962	2.3756	2.3615	2.4107	3.6228	0	U	-2.5856	0	D	1.6636	0	U	-7.783	0	D	Newly identified sporulation proteins (based on transcription profiling) <sporulation proteins<sporulation<Lifestyles
BSU01660	ybbD	186452	188380	-1	MurR Regulon	3.1051	3.0377	5.4233	4.661	5.1878	5.3076	6.458	6.4969	6.6229	2.4447	2.4368	2.3825	2.3894	2.4119	3.2767	0	U	-2.9894	0	D	1.5858	0	U	-6.8101	0	D	utilization of cell wall components<cell wall degradation/ turnover<cell envelope and cell division<Cellular processes
BSU01670	ybbE	188408	189733	-1	MurR Regulon	3.2271	3.2513	5.49	4.6362	5.1095	5.2798	6.1398	6.3541	6.4118	2.4411	2.3946	2.445	2.3344	2.4843	2.8341	0	U	-3.6893	0	D	1.3114	0	U	-6.3657	0	D	utilization of cell wall components<cell wall degradation/ turnover<cell envelope and cell division<Cellular processes
BSU01680	ybbF	189790	191157	-1	MurR Regulon	3.0143	3.0013	4.707	4.1114	4.3177	4.7464	5.2409	5.2676	5.4967	2.4487	2.4705	2.7218	2.7139	2.7599	2.5949	0	U	-2.6033	0	D	1.0917	0	U	-3.3412	0	D	utilization of cell wall components<cell wall degradation/ turnover<cell envelope and cell division<Cellular processes, NA<phosphotransferase systems<transporters<Cellular processes, utilization of amino sugars<utilization of specific carbon sources<carbon metabolism<Metabolism, NA<NA<phosphoproteins<Groups of genes
BSU01690	ybbH	191183	192034	-1	MurR Regulon	3.9304	3.8504	5.2544	4.8329	4.8258	5.1353	5.2077	5.1088	5.3413	2.9285	2.8768	3.8914	3.9604	4.058	1.4432	0	U	-1.9879	0	D	0.1973	0.1123	~	-1.4029	0	D	utilization of cell wall components<cell wall degradation/ turnover<cell envelope and cell division<Cellular processes, utilization of amino sugars<utilization of specific carbon sources<carbon metabolism<Metabolism, transcription factors/ other<transcription factors and their control<regulation of gene expression<Information processing
BSU01700	murQ	192051	192965	-1	MurR Regulon	4.4541	4.4349	5.5197	5.1119	5.0136	5.445	5.2029	5.0492	5.4094	3.5985	3.4498	4.5517	4.683	4.6356	0.9727	0	u	-1.3633	0	D	-0.1107	0.186	~	-0.8388	0	d	utilization of cell wall components<cell wall degradation/ turnover<cell envelope and cell division<Cellular processes, utilization of amino sugars<utilization of specific carbon sources<carbon metabolism<Metabolism, NA<NA<phosphoproteins<Groups of genes
BSU01710	ybbJ	193075	193557	-1	NA	3.0457	3.0323	4.2045	3.9169	3.8108	3.8817	3.9159	3.1853	4.1797	3.0548	2.8092	3.1556	3.3072	3.1466	1.5437	0.0005	U	-0.2756	0.3122	~	-0.3353	0.1329	~	-1.4762	0.0001	D	NA<NA<proteins of unknown function<Groups of genes
BSU01720	ybbK	193570	194025	-1	NA	4.0798	3.9276	5.3669	4.9891	4.5931	4.6563	4.8796	4.499	4.772	3.7828	4.0349	4.2661	4.3443	4.1189	0.8308	0.0007	u	-0.1341	0.3272	~	-0.5357	0.0076	~	-1.1692	0	D	NA<NA<proteins of unknown function<Groups of genes
new_194669_194786	S67	194669	194786	1	NA	5.7558	5.8136	3.2826	3.131	4.1834	3.8237	2.7246	2.5817	2.4705	5.2256	5.4173	2.9072	3.2329	2.7893	-2.1631	0	D	-0.5155	0.1139	~	-1.9903	0.0068	D	-0.5187	0.0859	~
BSU01730	sigW	194849	195412	1	SigW Regulon;AbrB Regulon	11.4894	11.4628	11.5973	9.9723	11.2586	11.2889	10.9897	10.3572	10.6319	10.8699	11.1168	9.8104	10.1135	9.8392	-0.2027	0.2094	~	-0.4785	0.1563	~	-0.3202	0.1257	~	-1.0787	0.0007	D	sigma factors<transcription<RNA synthesis and degradation<Information processing, sigma factors<sigma factors and their control<regulation of gene expression<Information processing, NA<cell envelope stress proteins (controlled by SigM, V, W, X, Y)<coping with stress<Lifestyles
BSU01740	rsiW	195426	196052	1	SigW Regulon;AbrB Regulon	10.0476	10.0949	10.6693	9.0855	9.7882	9.8655	10.1777	9.7936	9.9393	9.4636	9.6965	8.6185	8.8751	8.5896	-0.2453	0.1825	~	-0.4894	0.1381	~	-0.106	0.2228	~	-1.3951	0	D	control of sigma factors<sigma factors and their control<regulation of gene expression<Information processing, NA<cell envelope stress proteins (controlled by SigM, V, W, X, Y)<coping with stress<Lifestyles, NA<NA<membrane proteins<Groups of genes
new_196132_196212	S68	196132	196212	1	NA	9.4368	9.4476	8.1721	8.3249	9.2719	8.5853	7.6242	7.4356	7.7284	9.457	9.4201	7.8962	7.8193	7.828	-0.4764	0.0126	~	-0.0036	0.4412	~	-0.6571	0.0007	d	-0.4111	0.0103	~
BSU01750	ybbP	196213	197034	1	SigA Regulon	7.8182	7.7655	6.9042	7.0189	7.5328	7.1875	6.5278	6.3125	6.5283	7.8492	7.8204	6.7624	6.6036	6.6489	-0.4327	0.002	~	0.0438	0.3784	~	-0.5253	0.0001	~	-0.3034	0.0069	~	NA<metabolism of signalling nucleotides<nucleotide metabolism<Metabolism, NA<NA<membrane proteins<Groups of genes
BSU01760	ybbR	197027	198478	1	SigA Regulon	8.4204	8.3862	7.3343	7.6194	8.208	8.1151	7.3841	7.3192	7.2612	8.1699	8.2549	7.727	7.7126	7.6626	-0.2451	0.0181	~	-0.1935	0.0826	~	-0.167	0.0477	~	0.2223	0.01	~	NA<metabolism of signalling nucleotides<nucleotide metabolism<Metabolism
BSU01770	glmM	198497	199843	1	SigA Regulon	8.4701	8.4432	6.6229	7.4829	8.3828	8.4348	7.266	7.4615	7.346	8.4347	8.4395	7.9985	8.0441	8.0119	-0.0483	0.2693	~	-0.0199	0.4269	~	0.2514	0.0859	~	0.9264	0	u	biosynthesis of peptidoglycan<cell wall synthesis<cell envelope and cell division<Cellular processes, biosynthesis of peptidoglycan<biosynthesis of cell wall components<additional metabolic pathways<Metabolism, NA<NA<essential genes<Groups of genes, NA<NA<phosphoproteins<Groups of genes
new_200188_200276	S69	200188	200276	1	NA	10.8394	10.7797	9.3186	10.3689	11.1053	10.3316	9.4513	9.0764	9.1594	11.01	10.6839	11.2433	10.948	10.9181	-0.0402	0.2858	~	0.0464	0.4154	~	-0.7036	0.0102	d	1.1099	0.0001	U
BSU01780	glmS	200277	202079	1	SigA Regulon	9.6313	9.6716	8.2292	9.1022	10.0017	9.7383	8.8002	8.7704	8.8173	9.781	9.5485	10.1523	10.1859	10.103	0.2257	0.1342	~	0.0179	0.4292	~	0.066	0.2247	~	1.4273	0	U	biosynthesis of peptidoglycan<cell wall synthesis<cell envelope and cell division<Cellular processes, biosynthesis of peptidoglycan<biosynthesis of cell wall components<additional metabolic pathways<Metabolism, NA<NA<essential genes<Groups of genes
new_201802_202546_c	S70	201802	202546	-1	NA	4.0276	3.879	5.073	4.7921	4.7878	4.6616	5.1944	4.5506	5.0185	3.8352	3.739	3.5431	3.5244	3.5062	1.0308	0	U	-0.2541	0.2139	~	0.0223	0.2602	~	-1.9784	0	D
BSU01800	alkA	202547	203458	-1	AdaA Regulon;SigA Regulon	4.9302	4.7898	5.4602	5.3031	5.7502	5.5706	5.4937	5.3882	5.5034	4.7264	4.7296	4.1447	3.9779	3.9731	0.9245	0	u	-0.1629	0.1923	~	0.0948	0.1583	~	-1.6899	0	D	NA<DNA repair/ recombination<genetics<Information processing
BSU01810	adaA	203729	204364	1	AdaA Regulon;SigA Regulon	3.9274	3.9415	4.1026	4.0377	4.698	4.5845	4.6502	4.3091	4.7626	3.3258	3.3639	3.4638	3.5277	3.4982	0.9575	0	u	-0.9954	0.0001	d	0.7099	0.0003	u	-0.9061	0	d	NA<DNA repair/ recombination<genetics<Information processing, transcription factors/ other<transcription factors and their control<regulation of gene expression<Information processing, NA<trigger enzyme<regulation of gene expression<Information processing
BSU01820	adaB	204351	204890	1	AdaA Regulon;SigA Regulon	3.5567	3.5597	4.4632	4.1816	4.7622	4.7683	4.7192	4.7308	4.9906	3.2708	2.9927	3.3417	3.7487	3.6823	1.7109	0	U	-0.833	0.012	d	0.6299	0.0056	u	-1.0747	0	D	NA<DNA repair/ recombination<genetics<Information processing
new_204891_204975	S71	204891	204975	1	NA	4.5553	4.5283	5.6717	5.3764	6.0786	5.985	6.0133	5.9973	6.4193	4.2559	3.9768	4.2396	4.4124	4.8857	1.7252	0	U	-0.5579	0.1277	~	0.7018	0.0089	u	-1.1668	0.0001	D
new_204977_205210	S72	204977	205210	1	NA	5.3347	5.0518	6.6585	6.1856	5.4537	5.3334	5.7829	5.2788	6.0506	5.546	5.5976	5.0556	5.5061	4.8274	0.2236	0.1789	~	0.4228	0.142	~	-0.7445	0.0055	d	-1.4141	0	D
new_205212_205408	S73	205212	205408	1	NA	3.38	3.2898	2.7594	2.615	3.3008	3.4766	2.8579	2.4831	3.1537	3.3528	3.3527	2.632	3.0395	2.4023	NA	NA	NA	NA	NA	NA	NA	NA	NA	NA	NA	NA
BSU01830	ndhF	205409	206926	1	NA	3.329	3.3947	3.2134	2.8391	3.2098	3.4906	3.123	3.012	3.1642	3.3859	3.5752	2.8514	2.8641	2.7701	-0.0116	0.301	~	0.2276	0.273	~	0.1796	0.1778	~	-0.5978	0.0156	d	respiration/ other<respiration<electron transport and ATP synthesis<Metabolism, NA<NA<membrane proteins<Groups of genes
BSU01845	ybcC	206941	209556	1	NA	3.5162	3.5839	3.082	2.9113	3.415	3.3846	3.0432	2.9558	3.1799	3.3341	3.3981	2.7377	2.8043	2.878	-0.2738	0.0956	~	-0.338	0.109	~	0.1866	0.1376	~	-0.5725	0.0036	~	NA<NA<proteins of unknown function<Groups of genes
new_209557_209632	S74	209557	209632	1	NA	4.6069	5.0462	3.826	3.5321	4.7973	5.0636	4.5946	3.8267	3.7467	4.6166	4.5715	3.7597	3.137	3.2411	0.1102	0.267	~	-0.3082	0.2999	~	0.6896	0.0832	~	-0.4818	0.0969	~
BSU01860	ybcF	209633	210160	1	NA	3.8974	4.1812	3.0538	3.1686	3.8475	4.0284	3.565	3.4237	3.3352	3.6642	3.5083	3.0431	2.9304	2.9396	-0.1555	0.2031	~	-0.7137	0.0164	d	0.6859	0.0142	u	-0.3679	0.0638	~	NA<NA<poorly characterized/ putative enzymes<Groups of genes
BSU01870	ybcH	210224	210514	1	NA	3.8843	4.0215	3.2922	3.3155	3.8932	3.9732	3.7299	3.5109	3.6915	3.5448	3.8098	3.1791	3.3722	3.2998	-0.032	0.2894	~	-0.4212	0.1427	~	0.6486	0.0275	u	-0.0372	0.191	~	NA<NA<proteins of unknown function<Groups of genes
BSU01880	ybcI	210572	210946	1	NA	4.5321	4.5948	3.9641	3.995	4.5925	4.7839	4.4407	4.4018	4.2862	4.4121	4.1278	3.4151	3.6307	3.7947	0.1588	0.1836	~	-0.3746	0.1056	~	0.5475	0.0127	~	-0.5584	0.0084	~	NA<NA<proteins of unknown function<Groups of genes
new_210947_211412	S75	210947	211412	1	NA	3.3697	3.2907	3.2693	3.0994	3.2847	3.4236	3.7321	3.5228	3.4653	2.9668	3.157	2.7599	3.0819	3.0478	0.0481	0.2844	~	-0.587	0.1068	~	0.7742	0.0141	u	-0.5212	0.041	~
BSU01889	ybzH	211429	211731	1	NA	7.909	8.0688	8.4663	7.5394	6.9943	6.2344	7.2726	6.6531	7.2584	8.4254	8.6076	6.8563	6.8819	6.7696	-1.3712	0	D	0.5371	0.0902	~	-1.0102	0.0006	D	-1.2761	0	D	transcription factor/ other/ based on similarity<transcription factors and their control<regulation of gene expression<Information processing
new_211769_211858	S76	211769	211858	1	NA	2.6154	2.3219	2.7116	2.3219	2.3219	2.681	2.6797	2.3219	2.5138	2.9141	2.6481	2.4998	2.496	2.6448	NA	NA	NA	NA	NA	NA	NA	NA	NA	NA	NA	NA
BSU01890	ybcL	211859	213031	1	NA	3.3917	3.6018	3.6502	3.5148	3.7004	3.6847	3.4297	3.6371	3.5297	3.7977	3.7304	3.7447	3.6861	3.9708	0.3272	0.0694	~	0.4426	0.052	~	-0.0958	0.2011	~	0.3663	0.0215	~	NA<transporters/ other<transporters<Cellular processes, NA<NA<membrane proteins<Groups of genes
BSU01900	ybcM	213155	213469	1	NA	2.6154	2.5714	2.3845	2.3219	2.5258	2.379	2.4335	2.4248	2.3794	2.5622	2.4708	2.3219	2.424	2.6448	NA	NA	NA	NA	NA	NA	NA	NA	NA	NA	NA	NA	utilization of pectin<utilization of specific carbon sources<carbon metabolism<Metabolism, NA<NA<membrane proteins<Groups of genes
new_213878_213940	S77	213878	213940	1	NA	5.475	5.7276	9.9541	8.4874	5.5757	5.8947	7.1869	7.2554	6.8295	5.1984	5.0483	6.3547	6.0723	5.9823	0.1505	0.2445	~	-0.5487	0.1606	~	-2.3426	0	D	-3.3482	0	D
BSU01910	skfA	213941	214108	1	Spo0A Regulon;SigA Regulon;PhoP Regulon;AbrB Regulon	5.3559	5.3676	9.445	7.9788	5.2911	5.6772	6.616	6.7014	6.3771	5.0681	4.6852	5.9194	5.7489	5.5016	0.1522	0.2384	~	-0.552	0.137	~	-2.3834	0	D	-3.2838	0	D	NA<toxins, antitoxins and immunity against toxins<coping with stress<Lifestyles
BSU01920	skfB	214175	215407	1	Spo0A Regulon;SigA Regulon;PhoP Regulon;AbrB Regulon	3.5995	3.7827	5.9354	4.4946	3.7269	3.7053	3.5454	3.5603	3.7285	3.5155	3.606	3.4512	3.5874	3.4708	0.0358	0.292	~	-0.2228	0.3189	~	-2.3443	0	D	-2.5364	0	D	NA<toxins, antitoxins and immunity against toxins<coping with stress<Lifestyles
BSU01935	skfC	215404	216894	1	Spo0A Regulon;SigA Regulon;PhoP Regulon;AbrB Regulon	3.7848	3.7875	6.0358	5.2785	4.0021	3.9452	4.5864	4.2098	4.6786	3.5533	3.5531	4.1529	4.027	4.1654	0.2847	0.1238	~	-0.3843	0.1327	~	-1.4069	0	D	-1.934	0	D	NA<toxins, antitoxins and immunity against toxins<coping with stress<Lifestyles
BSU01950	skfE	216913	217632	1	Spo0A Regulon;SigA Regulon;PhoP Regulon;AbrB Regulon	4.062	4.0914	6.8309	6.1391	4.2119	4.0579	5.5202	5.4313	5.4311	3.7701	3.5822	4.3916	4.3036	4.3915	0.0855	0.245	~	-0.6045	0.0232	d	-1.1554	0	D	-2.4827	0	D	NA<ABC transporters<transporters<Cellular processes, NA<toxins, antitoxins and immunity against toxins<coping with stress<Lifestyles, NA<NA<membrane proteins<Groups of genes
BSU01960	skfF	217697	219040	1	Spo0A Regulon;SigA Regulon;PhoP Regulon;AbrB Regulon	3.9003	3.8147	6.4069	5.5523	3.9946	3.8446	5.1355	4.7957	4.8223	3.3053	3.3297	4.1381	4.0109	4.1268	0.0961	0.2456	~	-0.935	0.0024	d	-1.2578	0	D	-2.3342	0	D	NA<ABC transporters<transporters<Cellular processes, NA<toxins, antitoxins and immunity against toxins<coping with stress<Lifestyles, NA<NA<membrane proteins<Groups of genes
BSU01970	skfG	219087	219602	1	Spo0A Regulon;SigA Regulon;PhoP Regulon;AbrB Regulon	3.9747	3.7394	5.8515	5.2231	3.9472	3.617	4.8421	4.6611	4.5151	3.2701	3.4705	3.7014	3.7186	3.8152	-0.106	0.2459	~	-0.8296	0.0147	d	-1.0414	0.0001	D	-2.3344	0	D	NA<NA<proteins of unknown function<Groups of genes
BSU01980	skfH	219607	220032	1	Spo0A Regulon;SigA Regulon;PhoP Regulon;AbrB Regulon	3.9191	3.7665	6.0286	5.0095	3.7156	3.8924	4.673	4.4909	4.4483	3.2361	3.3915	3.8082	3.6064	3.6497	-0.0596	0.2788	~	-0.9177	0.0216	d	-1.253	0.0001	D	-2.4635	0	D	NA<NA<proteins of unknown function<Groups of genes
new_220033_220103	S78	220033	220103	1	NA	3.5152	3.1998	4.4402	3.4918	2.9118	3.3747	3.0988	3.0494	3.1055	3.1732	2.3219	3.0576	2.7281	2.7202	NA	NA	NA	NA	NA	NA	NA	NA	NA	NA	NA	NA
new_220105_220278	S79	220105	220278	1	NA	3.1833	3.4191	3.408	3.29	3.2941	3.4869	2.9839	2.9403	2.8495	3.4471	3.2118	3.0096	3.056	3.0432	NA	NA	NA	NA	NA	NA	NA	NA	NA	NA	NA	NA
BSU01990	ybdG	220279	221256	1	NA	4.0553	4.0313	4.0742	3.9691	4.1062	4.1006	3.5762	3.7366	3.2896	3.9977	4.0185	3.6834	3.5517	3.7217	0.0855	0.235	~	-0.0508	0.3948	~	-0.7801	0.0002	d	-0.566	0.0019	~	NA<NA<membrane proteins<Groups of genes, NA<NA<proteins of unknown function<Groups of genes
BSU02000	ybdJ	221258	221929	1	NA	4.3617	4.1565	4.5663	4.1928	4.2316	4.0726	3.9147	4.1268	3.8794	3.9093	3.9652	3.8914	3.7913	3.8058	-0.1474	0.1872	~	-0.4594	0.0491	~	-0.5827	0.004	~	-0.7875	0.0001	d	two-component system response regulators<transcription factors and their control<regulation of gene expression<Information processing, NA<NA<phosphoproteins<Groups of genes
BSU02010	ybdK	221950	222912	1	ComK Regulon	4.5052	4.55	5.0304	4.7611	4.6679	4.2675	4.6163	4.6544	4.5411	4.1153	4.2871	3.8824	3.9191	3.9088	-0.0578	0.2551	~	-0.4282	0.0379	~	-0.3653	0.0214	~	-1.3184	0	D	protein kinases<protein modification<protein synthesis, modification and degradation<Information processing, control of two-component response regulators<transcription factors and their control<regulation of gene expression<Information processing, NA<NA<membrane proteins<Groups of genes, NA<NA<phosphoproteins<Groups of genes
BSU02019	ybzI	222971	223234	1	NA	7.111	7.0289	6.9505	6.3593	7.585	7.753	6.5942	6.2724	6.5619	7.1596	7.2927	6.3641	6.2937	6.3108	0.6196	0.0015	u	0.1629	0.2518	~	-0.2013	0.1048	~	-0.3788	0.0127	~	NA<NA<proteins of unknown function<Groups of genes
BSU02030	ybdM	223219	223989	-1	NA	4.7958	4.9317	5.5655	4.9291	5.8758	5.6132	5.5661	5.4774	5.4328	5.1073	5.1708	4.2833	3.9867	3.8594	1.0162	0.0001	U	0.3248	0.1512	~	0.2432	0.1068	~	-1.5437	0	D	protein kinases<protein modification<protein synthesis, modification and degradation<Information processing, NA<NA<phosphoproteins<Groups of genes
BSU02040	ybdN	224075	224932	-1	AbrB Regulon	4.3904	4.3562	8.5637	7.9017	4.8175	4.3927	6.2152	5.7211	6.2542	3.1254	3.1471	4.0315	3.9409	3.8551	0.3186	0.108	~	-2.0519	0	D	-2.2709	0	D	-4.8692	0	D	NA<NA<proteins of unknown function<Groups of genes
BSU02050	ybdO	225064	226248	1	SigD Regulon;AbrB Regulon	4.9641	4.8268	9.2979	8.7633	5.8033	5.8244	6.7379	6.6534	6.8007	3.4936	3.3978	4.6076	4.6135	4.6105	1.0476	0	U	-2.0709	0	D	-2.3782	0	D	-4.7612	0	D	NA<NA<proteins of unknown function<Groups of genes
new_226436_226565	S80	226436	226565	1	NA	4.5454	4.2559	4.2849	3.7122	3.9179	3.4421	2.9859	2.3219	2.6954	4.4961	4.4676	3.4467	3.0192	2.9268	-1.017	0.0312	D	0.0966	0.4045	~	-2.7327	0	D	-1.5359	0.0015	D
BSU02060	ybxG	226566	227954	1	NA	5.33	5.3576	5.1081	4.8196	5.4575	5.3695	4.0787	4.2789	4.2453	5.9554	5.8388	5.1862	5.0927	5.2335	0.08	0.2081	~	0.6176	0.0001	u	-0.9776	0	d	0.2391	0.0233	~	NA<transporters/ other<transporters<Cellular processes, NA<NA<membrane proteins<Groups of genes
BSU02070	csgA	228066	228314	1	SpoVT Regulon;SigG Regulon	2.9354	3.0676	2.3219	2.4451	3.2204	2.7628	2.7061	2.5692	2.7655	3.0374	3.2949	2.5725	2.5673	2.4471	NA	NA	NA	NA	NA	NA	NA	NA	NA	NA	NA	NA	NA<germination<sporulation<Lifestyles
BSU02080	ybxH	228331	228522	1	SpoVT Regulon;SigG Regulon	2.8308	2.9224	2.4232	2.4797	3.2734	2.9353	2.8029	2.7695	2.585	3.048	3.1481	2.4893	2.5611	2.4823	NA	NA	NA	NA	NA	NA	NA	NA	NA	NA	NA	NA	sporulation proteins/ other<sporulation proteins<sporulation<Lifestyles
BSU02090	ybxI	228549	229352	-1	NA	2.9117	2.827	4.8941	4.8271	4.0848	4.1417	5.1295	5.2754	4.9816	2.6005	2.5135	4.1034	4.1519	4.0514	2.4143	0	U	-1.3792	0.0004	D	0.3165	0.0224	~	-0.9811	0	d	NA<resistance against toxins/ antibiotics<coping with stress<Lifestyles
BSU02100	cypC	229525	230778	1	SigB Regulon	2.5781	2.6381	2.9602	3.0407	4.3332	4.8545	7.2309	7.042	6.6247	2.6391	2.639	4.589	4.6449	4.8505	4.1515	0	U	0.1614	0.3495	~	5.3375	0	U	2.7993	0	U	NA<electron transport/ other<electron transport and ATP synthesis<Metabolism, NA<lipid metabolism/ other<lipid metabolism<Metabolism, NA<general stress proteins (controlled by SigB)<coping with stress<Lifestyles
BSU02110	ybyB	230819	231079	-1	SigB Regulon	2.985	3.0735	6.3242	6.6949	7.8303	9.2853	12.081	11.4304	11.5492	4.2143	4.4198	10.0535	10.3809	10.2083	7.0527	0	U	2.2413	0	U	5.272	0	U	3.7729	0	U	NA<general stress proteins (controlled by SigB)<coping with stress<Lifestyles
BSU02120	ybeC	231348	232967	1	NA	5.8922	5.8848	7.663	7.8568	6.2258	6.6693	7.1461	7.0695	7.2573	5.0125	4.8993	6.9348	6.8593	7.0233	0.6189	0.0002	u	-1.0575	0	D	-0.6208	0	d	-0.849	0	d	NA<transporters/ other<transporters<Cellular processes, NA<NA<membrane proteins<Groups of genes
BSU02130	glpQ	233014	233895	-1	SigA Regulon;GlpP Regulon;PhoP Regulon;CcpA Regulon	10.2501	10.1953	4.014	3.8946	10.1329	10.9987	3.5892	3.8316	4.0977	10.7689	10.6665	6.0585	6.018	6.0729	0.4083	0.0613	~	0.4974	0.0642	~	-0.1488	0.1838	~	2.5441	0	U	utilization of glycerol/ glycerol-3-phosphate<utilization of specific carbon sources<carbon metabolism<Metabolism, utilization of phospholipids<utilization of lipids<lipid metabolism<Metabolism
BSU02140	glpT	233994	235328	-1	SigA Regulon;GlpP Regulon;PhoP Regulon;CcpA Regulon	8.9778	8.8791	2.6569	2.9293	9.0655	9.811	2.5954	2.6571	2.8395	9.6128	9.2982	4.7275	4.662	4.8372	0.5614	0.0353	~	0.5393	0.0752	~	-0.3869	0.1032	~	3.4551	0	U	NA<transporters/ other<transporters<Cellular processes, utilization of glycerol/ glycerol-3-phosphate<utilization of specific carbon sources<carbon metabolism<Metabolism, utilization of phospholipids<utilization of lipids<lipid metabolism<Metabolism, NA<NA<membrane proteins<Groups of genes
new_234998_235624	S81	234998	235624	1	NA	3.1383	3.1495	2.445	2.4206	3.5332	3.5094	2.4607	2.5217	2.4887	3.7805	3.3997	2.4267	2.449	2.3978	0.756	0.0256	u	0.8967	0.0223	u	0.6064	0.1327	~	-0.1017	0.1863	~
new_235329_235401_c	S82	235329	235401	-1	NA	10.6974	10.3958	3.2898	3.895	10.4344	11.1403	3.2229	2.3219	2.5551	11.1814	10.9192	6.1062	5.4244	6.0792	0.2764	0.146	~	0.5032	0.0932	~	-1.8896	0.0061	D	2.8627	0	U
new_235403_235489_c	S83	235403	235489	-1	NA	10.0077	9.7464	3.5131	3.732	9.9802	10.6559	3.7796	4.1999	3.8645	10.6106	10.338	5.5978	5.0382	5.4134	0.4763	0.039	~	0.6004	0.0303	u	0.4532	0.1178	~	2.2878	0	U
BSU02150	ybeF	235625	235873	1	NA	2.5399	2.5351	2.4006	2.3848	2.8876	2.7075	2.5268	2.3219	2.3219	2.6197	2.5079	2.4526	2.4498	2.5623	NA	NA	NA	NA	NA	NA	NA	NA	NA	NA	NA	NA	Newly identified sporulation proteins (based on transcription profiling) <sporulation proteins<sporulation<Lifestyles, NA<NA<membrane proteins<Groups of genes
BSU02160	ybfA	235965	236882	1	NA	3.1757	2.8721	4.6033	3.7504	3.5572	3.8289	4.2688	4.1645	4.2754	3.6251	3.5956	3.3427	3.3079	3.3453	1.3301	0.0003	U	1.1834	0.003	U	0.0049	0.2741	~	-1.4478	0	D	NA<NA<proteins of unknown function<Groups of genes
BSU02170	ybfB	236879	238129	1	NA	3.0222	3.0091	4.6708	3.8164	3.2682	3.4389	4.0121	4.4365	3.991	3.2576	3.2156	3.3888	3.4711	3.6785	0.7623	0.0238	u	0.5199	0.1324	~	-0.2004	0.1724	~	-1.191	0.0001	D	NA<NA<membrane proteins<Groups of genes, NA<NA<proteins of unknown function<Groups of genes
BSU02180	ybfE	238164	238448	-1	NA	5.8057	5.9224	3.6542	3.5621	6.2734	6.4444	3.9897	3.3075	3.8737	5.002	4.8893	3.2875	3.4692	3.3431	0.5347	0.0096	~	-1.0444	0	D	0.3114	0.1063	~	-0.4284	0.0412	~	NA<NA<membrane proteins<Groups of genes, NA<NA<proteins of unknown function<Groups of genes
new_238449_238569_c	S84	238449	238569	-1	NA	7.544	7.8003	4.4024	4.8031	7.9572	7.9311	4.8615	4.1297	4.5228	6.8447	6.7465	4.496	4.5012	4.4143	0.2723	0.0793	~	-0.9123	0	d	-0.0634	0.2393	~	-0.2029	0.1068	~
new_238571_238643_c	S85	238571	238643	-1	NA	8.3951	8.6221	4.9894	5.6606	8.8385	8.7157	5.6216	4.7719	5.3248	7.7136	7.5302	5.1914	5.2254	5.0025	0.2687	0.1034	~	-0.9055	0.0003	d	-0.0621	0.2412	~	-0.2761	0.0803	~
BSU02190	ybfF	238644	239555	-1	NA	7.2514	7.2618	5.0809	4.8161	7.626	7.7134	4.975	4.1815	4.9529	6.3014	6.3023	4.1018	4.4896	4.4067	0.4259	0.0576	~	-1.0012	0.0006	D	-0.2374	0.126	~	-0.7656	0.0011	d	NA<NA<membrane proteins<Groups of genes, NA<NA<proteins of unknown function<Groups of genes
new_239556_239643_c	S86	239556	239643	-1	NA	8.5496	8.5977	6.4894	5.4824	8.9681	9.1064	5.864	5.6042	6.139	7.5493	7.7186	4.8983	5.5537	5.0537	0.4702	0.0571	~	-0.9552	0.0032	d	-0.1738	0.1819	~	-0.9624	0.0008	d
BSU02200	ybfG	239644	241842	-1	NA	6.9922	6.9838	3.5162	3.4024	7.1835	7.6108	3.9869	3.8234	4.0595	6.7346	6.7646	4.7499	4.7516	4.658	0.4398	0.0053	~	-0.249	0.1109	~	0.8254	0	u	1.8334	0	U	NA<cell wall/ other/ based on similarity<cell envelope and cell division<Cellular processes, NA<NA<membrane proteins<Groups of genes
BSU02210	ybfH	241917	242837	-1	NA	4.3252	4.4738	3.8168	4.0393	4.8746	4.9359	4.6639	4.1302	4.7641	3.8502	3.8989	2.9313	2.9786	2.8491	0.6302	0.0082	u	-0.7386	0.0074	d	0.8477	0.0003	u	-2.0014	0	D	NA<NA<membrane proteins<Groups of genes, NA<NA<proteins of unknown function<Groups of genes
BSU02220	ybfI	242834	243661	-1	NA	3.2253	3.3431	3.3659	3.3634	3.8318	4.0526	4.0944	3.8357	3.8894	3.2452	3.1916	2.6351	2.6449	2.5235	1.1311	0	U	-0.141	0.327	~	0.9811	0	u	-2.3091	0	D	transcription factor/ other/ based on similarity<transcription factors and their control<regulation of gene expression<Information processing
BSU02230	purT	243892	245046	1	SigA Regulon	4.3553	4.3809	3.1085	3.9287	5.151	5.213	3.8399	4.1289	3.7937	4.0459	3.9242	4.7317	4.8646	4.9052	1.0003	0.0022	U	-0.5287	0.1032	~	0.5442	0.0393	~	1.7558	0	U	biosynthesis/ acquisition of purine nucleotides<biosynthesis/ acquisition of nucleotides<nucleotide metabolism<Metabolism
BSU02240	mpr	245190	246131	1	CodY Regulon	3.9295	4.0781	8.0767	7.5304	4.6504	4.8081	7.3725	7.3034	7.5442	3.4435	3.4673	5.3785	5.4441	5.5	0.962	0	u	-0.8905	0.0002	d	-0.4287	0.0078	~	-2.5311	0	D	utilization of proteins<utilization of nitrogen sources other than amino acids<amino acid/ nitrogen metabolism<Metabolism, NA<proteolysis<protein synthesis, modification and degradation<Information processing
BSU02250	ybfJ	246094	246492	1	CodY Regulon	3.9714	4.1634	8.5476	7.9022	4.5683	4.6574	7.6947	8.2171	7.796	3.1937	3.1936	5.2589	5.5031	5.3746	0.7222	0.007	u	-1.5085	0	D	-0.3477	0.0524	~	-3.0381	0	D	Newly identified sporulation proteins (based on transcription profiling) <sporulation proteins<sporulation<Lifestyles
new_246583_246657	S87	246583	246657	1	NA	6.6303	6.4745	6.9002	6.5954	5.9256	6.2678	6.1467	5.8903	6.0728	6.0422	6.2438	6.5778	6.4098	6.944	-0.4793	0.0362	~	-0.4345	0.0877	~	-0.7431	0.0017	d	-0.0937	0.1507	~
BSU02260	ybfK	246658	247548	1	SigA Regulon;SigX Regulon	6.3984	6.368	6.3927	6.1745	5.7683	5.8459	5.5436	5.308	5.3524	6.0444	6.0287	6.4246	6.2684	6.5159	-0.6216	0	d	-0.3718	0.0126	~	-0.9623	0	d	0.128	0.0773	~	utilization of lipids/ other<utilization of lipids<lipid metabolism<Metabolism
new_247549_247743	S88	247549	247743	1	NA	6.8037	6.6737	6.0486	5.9581	6.2087	6.1133	5.2401	4.9102	5.0546	6.3831	6.3049	5.9802	5.7895	5.8056	-0.613	0.0002	d	-0.418	0.0142	~	-1.021	0	D	-0.1543	0.0805	~
BSU02270	pssA	247744	248277	1	SigA Regulon;SigX Regulon	8.1404	8.093	7.056	7.1188	7.7465	7.5995	6.3774	5.9867	6.3442	7.9088	7.8905	6.7671	6.6654	6.6933	-0.4514	0.0007	~	-0.2215	0.0899	~	-0.875	0	d	-0.3955	0.0006	~	biosynthesis of phospholipids<biosynthesis of lipids<lipid metabolism<Metabolism, NA<cell envelope stress proteins (controlled by SigM, V, W, X, Y)<coping with stress<Lifestyles, NA<NA<membrane proteins<Groups of genes
BSU02280	ybfM	248268	248756	1	SigA Regulon;SigX Regulon	8.6492	8.6969	7.5574	7.4964	8.0597	7.845	6.8736	6.8087	6.8792	8.3198	8.3462	7.1026	6.8834	7.0361	-0.7282	0	d	-0.3449	0.0043	~	-0.6948	0	d	-0.5341	0	~	NA<cell envelope stress proteins (controlled by SigM, V, W, X, Y)<coping with stress<Lifestyles, NA<NA<membrane proteins<Groups of genes, NA<NA<poorly characterized/ putative enzymes<Groups of genes
BSU02290	psd	248749	249540	1	SigA Regulon;SigX Regulon	8.3102	8.2227	7.1641	7.1991	7.6058	7.4152	6.7672	7.0344	6.8906	7.8873	7.9573	6.626	6.6197	6.6007	-0.7697	0	d	-0.3508	0.0044	~	-0.2953	0.0042	~	-0.5913	0	d	biosynthesis of phospholipids<biosynthesis of lipids<lipid metabolism<Metabolism, NA<cell envelope stress proteins (controlled by SigM, V, W, X, Y)<coping with stress<Lifestyles, NA<NA<membrane proteins<Groups of genes
BSU02300	ybfN	249595	249873	1	NA	5.2861	5.3534	3.9546	3.6501	4.3522	4.094	3.476	3.4383	3.4244	4.8754	4.8135	3.531	3.4861	3.5201	-1.3435	0	D	-0.5584	0.0219	~	-0.5962	0.0231	d	-0.4786	0.0254	~	NA<NA<proteins of unknown function<Groups of genes
BSU02310	ybfO	249979	251319	1	SigW Regulon;AbrB Regulon	5.0197	5.0706	8.073	5.4956	4.5489	4.8668	6.9736	6.6115	6.5097	3.1357	3.1837	3.3119	3.3994	3.4506	-0.3963	0.1731	~	-2.8312	0	D	-0.6077	0.0837	~	-4.7975	0	D	NA<cell envelope stress proteins (controlled by SigM, V, W, X, Y)<coping with stress<Lifestyles, NA<resistance against toxins/ antibiotics/ based on similarity<coping with stress<Lifestyles
BSU02320	ybfP	251427	252314	1	SigW Regulon;AbrB Regulon	4.4876	4.4718	5.5316	4.2847	4.0095	4.1492	4.5743	4.5534	4.191	3.178	3.1779	3.5087	3.4045	3.334	-0.538	0.0736	~	-2.0957	0	D	-0.7248	0.0184	d	-2.2911	0	D	transcription factor/ other/ based on similarity<transcription factors and their control<regulation of gene expression<Information processing, NA<cell envelope stress proteins (controlled by SigM, V, W, X, Y)<coping with stress<Lifestyles
new_252315_252458	S89	252315	252458	1	NA	4.925	4.8104	6.3921	4.6675	4.3475	4.7352	5.2471	5.3421	5.1019	3.1643	3.5532	4.2117	4.1878	3.9617	-0.3902	0.1685	~	-2.1779	0.0003	D	-0.6036	0.0738	~	-1.9911	0	D
BSU02330	ybfQ	252514	253482	1	SigW Regulon;AbrB Regulon	8.2167	8.1719	8.3956	7.6886	8.5767	8.6003	7.8251	7.739	7.7029	8.2918	8.2777	7.582	7.4806	7.2967	0.4	0.0267	~	0.0918	0.3431	~	-0.3348	0.0325	~	-0.6414	0.0002	d	NA<cell envelope stress proteins (controlled by SigM, V, W, X, Y)<coping with stress<Lifestyles
BSU02340	gltP	253518	254762	-1	NA	2.609	2.6855	5.7871	4.863	4.3204	4.7054	5.7718	5.9218	5.8168	2.4485	2.4725	3.5814	3.6015	3.6414	3.8299	0	U	-1.3297	0.0071	D	0.4917	0.0345	~	-2.3667	0	D	NA<transporters/ other<transporters<Cellular processes, NA<NA<membrane proteins<Groups of genes
BSU02350	nagP	254907	256802	-1	SigA Regulon;GamR Regulon	5.2744	5.2485	4.3546	3.9999	5.741	5.8994	5.1233	5.16	5.2385	4.8993	4.8412	3.7516	3.9286	3.9211	0.6288	0.0001	u	-0.4599	0.0094	~	1.2392	0	U	-0.4552	0.0017	~	utilization of cell wall components<cell wall degradation/ turnover<cell envelope and cell division<Cellular processes, NA<phosphotransferase systems<transporters<Cellular processes, utilization of amino sugars<utilization of specific carbon sources<carbon metabolism<Metabolism, NA<NA<membrane proteins<Groups of genes, NA<NA<phosphoproteins<Groups of genes
BSU02360	nagBB	256823	257572	-1	SigA Regulon;GamR Regulon	6.0349	6.0572	4.8207	4.2062	6.3987	6.5753	6.179	5.9053	6.0928	5.7101	5.6411	4.0642	4.1702	4.0585	0.4744	0.0153	~	-0.4051	0.0596	~	1.7636	0	U	-0.5898	0.0018	d	utilization of cell wall components<cell wall degradation/ turnover<cell envelope and cell division<Cellular processes, utilization of amino sugars<utilization of specific carbon sources<carbon metabolism<Metabolism
new_257545_257726	S90	257545	257726	1	NA	5.3067	5.1048	5.2175	4.7517	7.2048	7.5114	5.4	5.0504	5.237	4.6483	4.6115	3.8808	4.3149	4.1717	2.322	0	U	-0.6948	0.0165	d	0.2971	0.0917	~	-1.0968	0	D
new_257573_257643_c	S91	257573	257643	-1	NA	7.1523	7.2172	5.9312	4.9438	7.5585	7.6646	7.4243	7.2057	7.394	7.0711	6.7644	5.3489	5.1977	5.001	0.4402	0.0452	~	-0.2695	0.2045	~	1.9784	0	U	-0.3514	0.0589	~
BSU02370	ybgA	257791	258498	1	SigA Regulon;GamR Regulon	5.0077	4.9397	4.2991	4.3021	5.7289	5.7556	4.453	4.7387	4.5568	5.1091	5.2833	3.701	3.4742	3.808	0.8767	0	u	0.2637	0.1163	~	0.3598	0.022	~	-0.9314	0	d	utilization of cell wall components<cell wall degradation/ turnover<cell envelope and cell division<Cellular processes, utilization of amino sugars<utilization of specific carbon sources<carbon metabolism<Metabolism, transcription factors/ other<transcription factors and their control<regulation of gene expression<Information processing
BSU02380	ybgB	258532	258807	1	SigA Regulon;SigY Regulon;GamR Regulon	4.26	4.1497	4.0336	3.791	4.364	4.5782	4.0216	4.4783	4.0326	4.2992	4.1723	3.0742	3.1988	3.5791	0.3568	0.1152	~	0.0429	0.4181	~	0.3708	0.0944	~	-1.0473	0.0009	D	NA<cell envelope stress proteins (controlled by SigM, V, W, X, Y)<coping with stress<Lifestyles, NA<toxins, antitoxins and immunity against toxins/ based on similarity<coping with stress<Lifestyles, NA<NA<membrane proteins<Groups of genes
new_258887_259015	S92	258887	259015	1	NA	3.641	3.5275	6.6928	5.6104	3.5219	3.5118	5.3858	5.082	5.5295	3.6967	3.4266	5.5006	5.3814	5.1005	-0.1188	0.2661	~	-0.0294	0.433	~	-0.9795	0.0036	d	-1.0006	0.0015	D
BSU02390	ilvE	259016	260086	1	CodY Regulon	3.4368	3.2106	6.4734	5.5656	3.2762	3.1663	5.3493	5.6899	5.5644	3.3837	3.1695	5.1823	5.1821	5.3138	-0.2178	0.1848	~	-0.0959	0.3812	~	-0.6027	0.0133	d	-0.9578	0.0002	d	biosynthesis/ acquisition of branched-chain amino acids<biosynthesis/ acquisition of amino acids<amino acid/ nitrogen metabolism<Metabolism
BSU02400	ybgF	260123	261535	-1	NA	3.1964	3.1697	3.8902	3.919	2.8648	2.8668	3.3375	3.24	3.2865	2.7083	2.7948	3.2113	3.2154	3.1233	-0.8345	0.0003	d	-1.2325	0	D	-1.0553	0	D	-1.2886	0	D	NA<transporters/ other<transporters<Cellular processes, biosynthesis/ acquisition of histidine<biosynthesis/ acquisition of amino acids<amino acid/ nitrogen metabolism<Metabolism, utilization of histidine<utilization of amino acids<amino acid/ nitrogen metabolism<Metabolism, NA<NA<membrane proteins<Groups of genes
new_261536_261647_c	S93	261536	261647	-1	NA	4.2516	4.1918	4.6037	4.8953	3.6405	3.3375	4.1241	4.1268	3.6358	3.1824	3.4069	4.2654	4.3546	3.8652	-1.1138	0.0137	D	-1.4962	0.0054	D	-1.0618	0.0054	D	-0.7597	0.0139	d
BSU02410	ybgG	261656	262603	-1	NA	3.4868	3.635	4.0493	4.3782	3.5541	3.7131	4.055	4.0901	4.0835	3.3304	3.1945	4.3225	4.2935	4.2872	0.1222	0.2037	~	-0.5659	0.0179	~	-0.2121	0.0964	~	0.0992	0.1316	~	NA<NA<poorly characterized/ putative enzymes<Groups of genes
BSU02420	glnT	262732	264168	-1	SigA Regulon;GlnL Regulon	2.5652	2.4819	2.6355	2.4998	2.7273	2.8326	2.7386	2.8125	2.8266	2.4216	2.5347	2.5209	2.486	2.4826	1.3158	0.0024	U	-0.3836	0.2619	~	1.063	0.0063	U	-0.5186	0.0604	~	NA<transporters/ other<transporters<Cellular processes, biosynthesis/ acquisition of glutamate/ glutamine/ ammonium assimilation<biosynthesis/ acquisition of amino acids<amino acid/ nitrogen metabolism<Metabolism, utilization of glutamine/ glutamate<utilization of amino acids<amino acid/ nitrogen metabolism<Metabolism, NA<NA<membrane proteins<Groups of genes
BSU02430	glsA	264191	265174	-1	SigA Regulon;GlnL Regulon	2.45	2.4604	2.477	2.5612	3.0283	2.873	2.9453	3.1155	2.9015	2.4803	2.4652	2.5008	2.497	2.4179	2.5039	0	U	0.1871	0.3743	~	1.958	0	U	-0.4447	0.09	~	utilization of glutamine/ glutamate<utilization of amino acids<amino acid/ nitrogen metabolism<Metabolism
BSU02440	glnJ	265476	266708	1	NA	4.5459	4.4086	5.1056	4.8612	4.7291	4.4088	4.8493	4.8893	4.8181	4.6991	4.6598	4.4146	4.4246	4.3746	0.1277	0.1687	~	0.254	0.1094	~	-0.1624	0.1049	~	-0.7227	0	d	biosynthesis/ acquisition of glutamate/ glutamine/ ammonium assimilation<biosynthesis/ acquisition of amino acids<amino acid/ nitrogen metabolism<Metabolism, utilization of glutamine/ glutamate<utilization of amino acids<amino acid/ nitrogen metabolism<Metabolism, protein kinases<protein modification<protein synthesis, modification and degradation<Information processing, control of two-component …
BSU02450	glnL	266719	267663	1	NA	5.243	5.2132	5.6019	5.5317	5.4117	5.1839	5.4767	5.3821	5.4601	5.58	5.4342	5.0628	4.9802	5.013	0.0861	0.1856	~	0.3195	0.0184	~	-0.1385	0.0933	~	-0.6282	0	d	biosynthesis/ acquisition of glutamate/ glutamine/ ammonium assimilation<biosynthesis/ acquisition of amino acids<amino acid/ nitrogen metabolism<Metabolism, utilization of glutamine/ glutamate<utilization of amino acids<amino acid/ nitrogen metabolism<Metabolism, two-component system response regulators<transcription factors and their control<regulation of gene expression<Information processing,…
new_267772_267889	S94	267772	267889	1	NA	2.7486	2.7399	3.7939	3.278	2.9131	2.6035	3.039	2.9926	3.2235	2.794	2.6896	3.3224	3.3061	3.7664	NA	NA	NA	NA	NA	NA	NA	NA	NA	NA	NA	NA
BSU02460	ycbC	267890	268816	1	YcbG Regulon;AbrB Regulon	2.646	2.5232	3.8262	3.3256	2.6966	2.7473	3.1527	3.5272	3.4238	2.5815	2.5052	3.3715	3.2068	3.4469	0.6721	0.07	~	-0.2699	0.3218	~	-0.4073	0.0914	~	-0.4537	0.0477	~	utilization of glucarate/galactarate<utilization of specific carbon sources<carbon metabolism<Metabolism
BSU02470	ycbD	268846	270312	1	YcbG Regulon;AbrB Regulon	2.5436	2.5471	3.5668	3.0044	2.6184	2.5419	3.0572	3.2633	3.2	2.5595	2.4812	3.193	3.1075	3.3109	0.2327	0.2141	~	-0.1798	0.3604	~	-0.2898	0.1391	~	-0.215	0.1214	~	utilization of glucarate/galactarate<utilization of specific carbon sources<carbon metabolism<Metabolism
BSU02480	gudP	270396	271763	1	YcbG Regulon;AbrB Regulon	2.5401	2.648	2.9832	2.7962	2.6275	2.5792	2.567	2.4843	2.5808	2.5549	2.5853	2.7405	2.6858	2.7511	0.0489	0.2867	~	-0.1521	0.3646	~	-1.4828	0.0001	D	-0.5761	0.024	~	NA<transporters/ other<transporters<Cellular processes, utilization of glucarate/galactarate<utilization of specific carbon sources<carbon metabolism<Metabolism, NA<NA<membrane proteins<Groups of genes
BSU02490	gudD	271800	273167	1	YcbG Regulon;AbrB Regulon	2.4742	2.4326	3.7677	3.2602	2.6678	2.7682	2.8149	2.9491	2.7905	2.5953	2.4813	3.3475	3.1507	3.3384	1.7289	0.0003	U	0.7707	0.1045	~	-1.584	0	D	-0.4768	0.039	~	utilization of glucarate/galactarate<utilization of specific carbon sources<carbon metabolism<Metabolism
BSU02500	ycbG	273237	273938	1	YcbG Regulon;AbrB Regulon	6.0637	6.0273	6.3825	6.1996	5.7377	5.6178	6.1036	6.3795	6.1632	5.6939	5.6754	5.8193	5.9028	5.8412	-0.4008	0.0024	~	-0.3949	0.0059	~	-0.0841	0.1616	~	-0.4728	0	~	utilization of glucarate/galactarate<utilization of specific carbon sources<carbon metabolism<Metabolism, transcription factors/ other<transcription factors and their control<regulation of gene expression<Information processing
BSU02510	garD	274029	275561	1	YcbG Regulon;AbrB Regulon	3.1549	3.124	5.3416	5.2242	3.7381	3.6494	4.4496	4.7879	4.4944	3.3472	3.0812	4.2346	4.1415	4.2244	1.0601	0	U	0.1804	0.2572	~	-0.8456	0	d	-1.3425	0	D	utilization of glucarate/galactarate<utilization of specific carbon sources<carbon metabolism<Metabolism
new_275603_275837	S95	275603	275837	1	NA	6.1819	6.3196	8.1802	8.002	5.5139	5.2064	6.7466	7.1716	6.8598	5.7762	5.5478	6.7312	6.4834	6.793	-0.9708	0	d	-0.6376	0.0042	d	-1.1976	0	D	-1.4636	0	D
BSU02520	ycbJ	275838	276758	1	YcbG Regulon;AbrB Regulon	6.5082	6.5456	8.4436	8.297	5.6873	5.622	7.2034	7.5766	7.2755	5.8945	5.8485	7.1456	6.9787	7.1036	-0.9422	0	d	-0.7037	0	d	-1.0364	0	D	-1.3268	0	D	NA<resistance against toxins/ antibiotics/ based on similarity<coping with stress<Lifestyles
BSU_misc_RNA_6	NA	276815	277062	1	NA	6.4941	6.0949	7.9499	7.9085	5.707	5.5715	7.1272	6.8074	7.0274	5.8624	5.8158	6.9873	6.9693	6.9726	-0.7245	0.0001	d	-0.5063	0.0067	~	-0.9564	0	d	-0.9813	0	d
BSU02530	rtpA	277160	277321	1	SigA Regulon;T-box	5.7176	5.5425	4.6823	5.1897	6.2588	5.9055	5.0842	5.2768	5.081	6.036	5.9314	5.1835	5.4302	5.3032	0.5053	0.0187	~	0.3868	0.0914	~	0.1983	0.1432	~	0.3956	0.0267	~	biosynthesis/ acquisition of aromatic amino acids<biosynthesis/ acquisition of amino acids<amino acid/ nitrogen metabolism<Metabolism, control of transcription factor (other than two-component system)<transcription factors and their control<regulation of gene expression<Information processing
BSU02540	ycbK	277342	278280	1	SigA Regulon;MtrB Regulon;T-box	4.32	4.2021	3.6616	3.5008	4.5003	4.1861	3.6805	3.693	3.8282	4.5119	4.2786	3.767	3.9027	3.9501	0.1211	0.2018	~	0.1834	0.2393	~	0.2621	0.0872	~	0.4757	0.0075	~	NA<transporters/ other<transporters<Cellular processes, NA<NA<membrane proteins<Groups of genes
new_278308_278376	S96	278308	278376	1	NA	5.1657	5.303	5.2235	4.9784	5.2114	4.1618	4.8961	3.9185	4.7192	4.9378	5.0135	4.8978	4.5484	5.0359	-0.5338	0.1048	~	-0.3042	0.2861	~	-0.5876	0.0721	~	-0.3093	0.1072	~
BSU02550	ycbL	278377	279057	1	NA	4.2203	4.3931	4.2035	4.2791	4.2243	3.8878	3.8093	3.6462	3.9125	4.4496	4.2979	4.1207	3.8401	4.0746	-0.334	0.0716	~	0.088	0.3601	~	-0.6352	0.003	d	-0.3166	0.0379	~	two-component system response regulators<transcription factors and their control<regulation of gene expression<Information processing, NA<NA<phosphoproteins<Groups of genes
BSU02560	ycbM	279059	279994	1	NA	4.2958	4.142	3.6896	3.9804	3.9752	4.1786	3.3421	3.4877	3.4973	4.0254	4.099	3.8914	3.9977	3.9476	-0.1964	0.1364	~	-0.2207	0.1927	~	-0.6831	0.0009	d	0.1489	0.1042	~	protein kinases<protein modification<protein synthesis, modification and degradation<Information processing, control of two-component response regulators<transcription factors and their control<regulation of gene expression<Information processing, NA<NA<membrane proteins<Groups of genes, NA<NA<phosphoproteins<Groups of genes
BSU02570	ycbN	280086	281009	1	NA	4.8417	4.8407	4.444	4.724	4.7406	4.6804	4.204	4.4348	4.194	4.6016	4.6377	4.8074	4.7373	4.6631	-0.1592	0.1339	~	-0.273	0.0885	~	-0.4233	0.0049	~	0.1769	0.0614	~	NA<ABC transporters<transporters<Cellular processes
new_280556_281740_c	S97	280556	281740	-1	NA	2.4743	2.4599	2.5126	2.5695	3.3063	3.4465	3.604	3.3513	3.1166	2.3765	2.429	2.4057	2.4939	2.6189	3.3499	0	U	-0.8725	0.1423	~	2.6939	0	U	-0.2519	0.1387	~
BSU02580	ycbO	281028	281714	1	NA	3.6395	3.8816	3.8115	4.0054	3.7201	3.9502	3.6922	4.0011	4.0411	3.7254	3.5316	3.9038	4.0079	4.1076	0.1135	0.2296	~	-0.2183	0.2534	~	-0.0007	0.276	~	0.1393	0.1272	~	NA<NA<membrane proteins<Groups of genes, NA<NA<proteins of unknown function<Groups of genes
BSU02590	ycbP	281769	282155	-1	SigB Regulon	3.3935	3.3395	6.6802	5.4446	7.4867	7.9202	10.2979	10.0384	9.7461	3.4849	3.6966	8.324	8.4235	8.5037	5.2749	0	U	0.4139	0.2042	~	3.9525	0	U	2.3121	0	U	NA<general stress proteins (controlled by SigB)<coping with stress<Lifestyles, NA<NA<membrane proteins<Groups of genes
new_282233_283231_c	S98	282233	283231	-1	NA	2.717	2.6068	4.4205	3.7121	5.2191	5.398	4.6418	4.0061	4.6324	2.4021	2.4021	2.4048	2.3711	2.3542	4.7032	0	U	-2.2211	0.0008	D	0.4776	0.0714	~	-5.9869	0	D
BSU02600	cwlJ	282469	282897	1	SigK Regulon;SigE Regulon;SpoIIID Regulon	3.3345	3.3985	2.9869	3.2903	3.8829	4.1613	3.3245	2.8956	2.97	2.8338	2.6004	2.7336	2.7831	2.6589	1.0895	0.0058	U	-1.7354	0.001	D	-0.1453	0.22	~	-1.2695	0.0019	D	NA<cell wall/ other<cell envelope and cell division<Cellular processes, spore coat proteins<sporulation proteins<sporulation<Lifestyles, NA<germination<sporulation<Lifestyles
BSU02610	ycbR	283003	283734	1	NA	3.8301	3.8892	4.3195	4.4376	4.1287	4.0788	4.6226	4.6909	4.6605	3.8282	3.7879	4.3622	4.4141	4.2676	0.3576	0.0237	~	-0.08	0.3459	~	0.3495	0.0112	~	-0.0442	0.1657	~	NA<resistance against toxic metals/ based on similarity<coping with stress<Lifestyles
BSU02619	yczK	283816	283992	1	NA	2.8667	2.7991	2.6282	2.4923	2.8127	3.2188	2.5149	2.6588	2.7673	5.3506	5.2803	2.8076	2.7291	2.9166	0.5659	0.1461	~	4.0344	0	U	0.5356	0.1735	~	1.2331	0.0332	U	NA<NA<proteins of unknown function<Groups of genes
BSU02620	phoD	284011	285762	1	SigA Regulon;PhoP Regulon	2.7586	2.7856	2.6403	2.5574	2.9246	2.9353	2.827	2.8059	2.8898	5.1338	5.1991	3.0535	3.086	3.1323	0.5166	0.0147	~	4.0774	0	U	1.0656	0	U	1.7524	0	U	NA<phosphate metabolism<additional metabolic pathways<Metabolism
BSU02630	tatAD	285775	285987	1	SigA Regulon;PhoP Regulon	2.93	2.8266	2.8666	2.5949	2.9646	3.1983	2.762	2.6071	3.155	3.819	3.3729	2.9582	2.6678	2.9353	NA	NA	NA	NA	NA	NA	NA	NA	NA	NA	NA	NA	NA<phosphate metabolism<additional metabolic pathways<Metabolism, NA<protein secretion<protein synthesis, modification and degradation<Information processing, NA<NA<membrane proteins<Groups of genes
new_285988_286047	S99	285988	286047	1	NA	3.5567	3.4306	2.6236	2.3219	2.584	3.7524	2.5982	2.7949	2.3219	3.5436	3.5435	3.1596	2.3219	3.1312	NA	NA	NA	NA	NA	NA	NA	NA	NA	NA	NA	NA
BSU02640	tatCD	286048	286776	1	SigA Regulon;PhoP Regulon	2.5449	2.523	2.5746	2.6712	2.9305	2.8787	2.9434	2.7899	2.7749	2.5122	2.5893	2.5782	2.5919	2.5101	1.6541	0.0007	U	0.1224	0.3977	~	0.8854	0.0245	u	-0.3899	0.0981	~	NA<phosphate metabolism<additional metabolic pathways<Metabolism, NA<protein secretion<protein synthesis, modification and degradation<Information processing, NA<NA<membrane proteins<Groups of genes
BSU02650	pcp	286773	287420	-1	NA	4.1512	4.0353	6.3113	5.8032	5.9882	6.1463	6.3609	6.2972	6.4833	3.6117	3.7597	4.6305	4.4659	4.5996	2.3631	0	U	-0.6154	0.0117	d	0.3289	0.0307	~	-1.7409	0	D	protein modification/ other<protein modification<protein synthesis, modification and degradation<Information processing
BSU02660	ycbU	287499	288611	1	NA	4.299	4.2192	5.5237	5.4665	3.6459	3.7438	4.9829	5.3306	5.2702	4.0746	4.0745	4.747	4.6205	4.7111	-0.8318	0	d	-0.2565	0.1117	~	-0.3396	0.0101	~	-0.9414	0	d	NA<NA<poorly characterized/ putative enzymes<Groups of genes
BSU02670	lmrB	288653	290092	-1	SigA Regulon;LmrA Regulon	5.467	5.3946	4.3917	4.2755	5.1107	4.7891	4.1534	3.992	4.1826	4.7252	4.8272	3.4629	3.5426	3.5143	-0.5468	0.0007	~	-0.7669	0	d	-0.2937	0.0311	~	-1.251	0	D	NA<transporters/ other<transporters<Cellular processes, NA<resistance against toxins/ antibiotics<coping with stress<Lifestyles, NA<NA<membrane proteins<Groups of genes
BSU02680	lmrA	290132	290698	-1	SigA Regulon;LmrA Regulon	6.7153	6.6851	5.4396	5.0561	6.2647	5.6363	4.8968	4.9857	4.7856	6.2187	6.2627	4.3438	4.3265	4.4409	-0.7626	0.0006	d	-0.487	0.0345	~	-0.435	0.0216	~	-1.0832	0	D	transcription factors/ other<transcription factors and their control<regulation of gene expression<Information processing, NA<resistance against toxins/ antibiotics<coping with stress<Lifestyles
BSU02690	ansZ	290915	292042	1	SigA Regulon;TnrA Regulon;CodY Regulon	3.8348	3.7146	3.0386	3.1829	3.3644	3.2493	3.782	3.9468	3.8893	3.2254	3.3234	2.8991	2.947	2.8975	-0.8251	0.0001	d	-0.8936	0.0001	d	1.3877	0	U	-0.532	0.007	~	utilization of asparagine/ aspartate<utilization of amino acids<amino acid/ nitrogen metabolism<Metabolism
BSU02700	estA	292205	292843	1	AbrB Regulon	6.357	6.1655	2.7068	3.0068	4.5729	4.6089	2.4582	2.4716	2.5611	5.0468	4.8506	3.5764	3.3302	3.3519	-1.9119	0	D	-1.4695	0	D	-1.8181	0.0001	D	1.2914	0	U	utilization of lipids/ other<utilization of lipids<lipid metabolism<Metabolism
new_292874_293464	S100	292874	293464	1	NA	4.9512	4.7844	2.4829	2.5927	3.5201	3.5313	2.4118	2.3219	2.5525	3.9021	3.7651	2.887	2.8955	3.01	-1.8955	0	D	-1.3865	0	D	-0.8537	0.0642	~	1.6624	0.0001	U
BSU02710	yczC	292881	293264	-1	NA	3.5039	3.4167	3.4827	3.9312	3.5666	3.8681	3.1894	3.4675	3.0591	4.0268	4.0655	3.7168	3.6966	4.0019	0.4503	0.0929	~	0.9388	0.0113	u	-0.9319	0.005	d	0.1266	0.1522	~	NA<NA<membrane proteins<Groups of genes, NA<NA<proteins of unknown function<Groups of genes
BSU02720	yccF	293499	294575	1	NA	7.8092	7.8431	5.072	5.2561	7.9909	7.9816	4.9286	4.7745	4.9109	8.0594	8.0223	5.6799	5.6565	5.576	0.1634	0.0509	~	0.2193	0.0338	~	-0.3421	0.0012	~	0.531	0	~	NA<NA<proteins of unknown function<Groups of genes
BSU02730	natK	294615	295571	-1	NA	4.9635	4.9851	4.6636	4.8285	5.1889	5.1735	4.5642	4.5159	4.5106	5.0796	5.0996	5.0793	4.9677	4.9461	0.243	0.029	~	0.1361	0.191	~	-0.275	0.0148	~	0.2978	0.0041	~	protein kinases<protein modification<protein synthesis, modification and degradation<Information processing, control of two-component response regulators<transcription factors and their control<regulation of gene expression<Information processing, NA<NA<membrane proteins<Groups of genes, NA<NA<phosphoproteins<Groups of genes
BSU02740	natR	295584	296285	-1	NA	5.0872	4.9234	4.5539	4.634	5.21	5.25	4.4801	4.5486	4.3769	5.1563	5.0956	5.0372	5.0707	4.9488	0.2601	0.0359	~	0.1398	0.2137	~	-0.1706	0.0926	~	0.5158	0.0001	~	NA<metal ion homeostasis (K, Na, Ca, Mg)<homeostasis<Cellular processes, two-component system response regulators<transcription factors and their control<regulation of gene expression<Information processing, NA<NA<phosphoproteins<Groups of genes
BSU02750	natA	296429	297169	1	NatR Regulon	4.7246	4.5967	4.9712	5.3337	4.5478	4.2917	6.261	6.3148	6.3511	4.1592	4.0289	4.7198	4.552	4.5549	-0.2998	0.0572	~	-0.7481	0.0003	d	1.2643	0	U	-0.6706	0	d	NA<ABC transporters<transporters<Cellular processes, NA<metal ion homeostasis (K, Na, Ca, Mg)<homeostasis<Cellular processes, NA<NA<membrane proteins<Groups of genes
BSU02760	natB	297170	298330	1	NatR Regulon	4.2505	4.3053	4.6482	5.3783	4.0199	3.9757	6.2727	6.5518	6.3945	3.6691	3.6408	4.5489	4.5043	4.457	-0.3915	0.0546	~	-0.9228	0.0005	d	1.4946	0	U	-0.6831	0.0006	d	NA<ABC transporters<transporters<Cellular processes, NA<metal ion homeostasis (K, Na, Ca, Mg)<homeostasis<Cellular processes, NA<NA<membrane proteins<Groups of genes
BSU02770	yccK	298466	299398	1	NA	4.2832	4.2497	5.204	5.375	4.5156	4.6418	6.1141	6.3326	6.3094	3.2429	3.224	4.0513	4.2463	4.2865	0.4086	0.0105	~	-1.6932	0	D	1.0589	0	U	-1.3565	0	D	NA<transporters/ other<transporters<Cellular processes
BSU02780	ycdA	299438	300502	-1	SwrAA/2 Regulon;Abh Regulon;DegU Regulon;AbrB Regulon	3.116	3.243	5.3073	5.3879	5.384	5.5088	5.4378	5.5801	5.5496	4.3906	4.497	4.5349	4.4604	4.31	3.2464	0	U	2.043	0	U	0.1954	0.0587	~	-1.1008	0	D	motility and chemotaxis/ other<motility and chemotaxis<exponential and early post-exponential lifestyles<Lifestyles, NA<NA<membrane proteins<Groups of genes
new_300503_300693_c	S101	300503	300693	-1	NA	3.0337	3.349	4.7309	4.9333	5.5716	5.5007	5.3029	5.098	5.2293	5.0224	4.9403	4.1434	4.0161	3.5235	3.3028	0	U	2.6638	0	U	0.4495	0.0371	~	-1.2276	0	D
BSU02790	ycdB	300830	302248	1	NA	4.339	4.2824	3.9746	4.1554	4.3063	4.4012	4.3997	4.4143	4.457	3.4953	3.2549	3.1888	3.1806	3.2164	0.0576	0.2449	~	-1.4562	0	D	0.4811	0.0016	~	-1.504	0	D	NA<NA<proteins of unknown function<Groups of genes
new_302355_302434	S102	302355	302434	1	NA	6.3195	6.3653	5.8631	4.9049	6.5183	6.4536	6.5612	4.7454	4.8583	6.5134	6.432	5.6443	5.5717	5.6681	0.1528	0.2558	~	0.1389	0.389	~	0.2375	0.1973	~	0.1945	0.1529	~
BSU02800	ycdC	302435	303796	1	NA	5.0824	4.9885	4.4398	3.9395	5.3492	5.2847	4.834	3.423	3.6408	4.9979	4.9299	4.386	4.2239	4.1166	0.3264	0.1828	~	-0.0852	0.4081	~	-0.1357	0.2256	~	0.049	0.1905	~	NA<NA<proteins of unknown function<Groups of genes
new_303797_304377	S103	303797	304377	1	NA	4.8373	4.8394	3.2394	3.0767	5.729	5.7049	3.1924	2.6786	2.8922	3.9916	4.3243	3.1475	2.8648	2.8548	1.0117	0.0006	U	-0.8641	0.0082	d	-0.4886	0.0702	~	-0.4908	0.0416	~
BSU02810	cwlK	303804	304307	-1	NA	4.9105	5.133	4.6641	4.5196	5.7763	5.3198	4.9719	4.9693	4.9736	4.9672	4.9406	4.2786	4.1833	4.3462	0.6203	0.0015	u	-0.0858	0.3506	~	0.4654	0.0096	~	-0.4172	0.0108	~	autolysis<cell wall degradation/ turnover<cell envelope and cell division<Cellular processes, NA<NA<membrane proteins<Groups of genes
new_304308_304389_c	S104	304308	304389	-1	NA	3.8364	4.6053	4.4039	3.7858	5.2949	5.0405	4.8928	3.5966	4.6158	4.2943	4.3931	3.9145	3.749	3.7288	1.118	0.019	U	0.0959	0.408	~	0.5336	0.1105	~	-0.4655	0.091	~
BSU02820	rapJ	304430	305551	1	NA	6.8721	7.0264	8.2859	7.6507	6.826	6.5382	7.795	7.8636	7.6826	6.7064	6.8119	7.575	7.2654	7.2801	-0.2741	0.0898	~	-0.1999	0.2254	~	-0.2253	0.0938	~	-0.6375	0.0004	d	protein phosphatases<protein modification<protein synthesis, modification and degradation<Information processing, control of two-component response regulators<transcription factors and their control<regulation of gene expression<Information processing
BSU02830	ycdF	305658	306434	1	SigB Regulon	3.3262	3.3091	2.6035	2.6519	4.4992	5.1067	6.5253	6.3601	6.0705	3.1167	3.0919	4.4756	4.4305	4.7513	2.2423	0	U	-0.4653	0.1171	~	5.9878	0	U	3.9659	0	U	NA<general stress proteins (controlled by SigB)<coping with stress<Lifestyles, NA<NA<poorly characterized/ putative enzymes<Groups of genes
BSU02840	ycdG	306459	308144	1	SigB Regulon	3.2908	3.252	2.6227	2.6363	4.4204	4.7439	6.5179	6.0807	6.067	2.9902	3.0795	4.8729	4.8947	4.9053	2.036	0	U	-0.5412	0.0296	~	5.8888	0	U	4.3738	0	U	NA<general stress proteins (controlled by SigB)<coping with stress<Lifestyles, NA<NA<poorly characterized/ putative enzymes<Groups of genes
BSU02850	adcA	308332	309291	1	SigA Regulon;Zur Regulon	7.4606	7.6438	7.1646	6.6683	7.2437	6.6076	5.6164	5.5305	5.4642	7.5119	7.6098	5.5734	5.5625	5.5226	-0.6147	0.0043	d	0.0068	0.4387	~	-1.5027	0	D	-1.4864	0	D	NA<ABC transporters<transporters<Cellular processes, NA<trace metal homeostasis (Cu, Zn, Ni, Mn, Mo)<homeostasis<Cellular processes, NA<NA<membrane proteins<Groups of genes
BSU02860	adcC	309347	310042	1	SigA Regulon;Zur Regulon	6.8893	6.8528	4.7579	4.1103	5.7808	5.1575	3.6392	3.7756	3.6166	6.6834	6.8308	4.4792	4.2738	4.2863	-1.4736	0	D	-0.1174	0.3491	~	-1.1404	0	D	-0.1519	0.1279	~	NA<ABC transporters<transporters<Cellular processes, NA<trace metal homeostasis (Cu, Zn, Ni, Mn, Mo)<homeostasis<Cellular processes, NA<NA<membrane proteins<Groups of genes
BSU02870	adcB	310000	310842	1	SigA Regulon;Zur Regulon	5.8606	5.7868	4.023	3.7179	4.8807	4.3061	3.4105	3.1482	3.2905	5.5605	5.4859	3.9676	3.6473	3.755	-1.3954	0	D	-0.3331	0.152	~	-1.0018	0.0002	D	-0.122	0.1417	~	NA<ABC transporters<transporters<Cellular processes, NA<trace metal homeostasis (Cu, Zn, Ni, Mn, Mo)<homeostasis<Cellular processes, NA<NA<membrane proteins<Groups of genes
BSU02880	yceB	310880	311875	-1	NA	4.0369	4.0783	4.1384	4.1132	3.8381	3.4761	4.4825	4.4937	4.4014	3.9745	3.9097	3.5627	3.3526	3.4676	-0.5921	0.0035	d	-0.1678	0.2503	~	0.4472	0.009	~	-1.0467	0	D	NA<NA<proteins of unknown function<Groups of genes
new_311859_312061	S105	311859	312061	1	NA	2.3923	2.6926	2.5078	2.3987	2.3219	2.5704	2.4915	2.3219	2.4933	2.5469	2.4757	2.4035	2.3219	2.4	NA	NA	NA	NA	NA	NA	NA	NA	NA	NA	NA	NA
new_312063_312158	S106	312063	312158	1	NA	6.5106	6.0539	6.6366	5.4498	5.6745	5.6638	6.1622	6.2115	5.9311	6.1976	5.8109	5.5864	5.0023	5.7492	-0.6855	0.0447	d	-0.3042	0.2634	~	-0.0546	0.2522	~	-0.74	0.0133	d
BSU02890	yceC	312159	312758	1	SigM Regulon;SigW Regulon;SigB Regulon;SigX Regulon	7.8604	7.6553	8.7272	7.266	6.9833	7.0368	8.1418	8.0055	7.7524	7.2124	7.1362	7.4269	7.2522	7.4883	-0.7746	0.0154	d	-0.6039	0.0777	~	-0.2021	0.1689	~	-0.7996	0.0037	d	NA<general stress proteins (controlled by SigB)<coping with stress<Lifestyles, NA<cell envelope stress proteins (controlled by SigM, V, W, X, Y)<coping with stress<Lifestyles, NA<resistance against toxic metals/ based on similarity<coping with stress<Lifestyles
BSU02900	yceD	312780	313361	1	SigM Regulon;SigW Regulon;SigB Regulon;SigX Regulon	8.8949	8.7819	10.2771	8.897	8.2776	8.4681	10.128	10.0759	9.7845	8.4165	8.3287	9.1253	9.0865	9.227	-0.4696	0.0693	~	-0.4723	0.1199	~	0.2593	0.1322	~	-0.6028	0.0123	d	NA<general stress proteins (controlled by SigB)<coping with stress<Lifestyles, NA<cell envelope stress proteins (controlled by SigM, V, W, X, Y)<coping with stress<Lifestyles, NA<resistance against toxic metals/ based on similarity<coping with stress<Lifestyles, NA<NA<membrane proteins<Groups of genes
BSU02910	yceE	313396	313974	1	SigM Regulon;SigW Regulon;SigB Regulon;SigX Regulon	8.7927	8.7387	10.3905	8.8705	8.257	8.4507	10.1636	9.9825	9.8995	8.5273	8.3994	9.141	9.1744	9.322	-0.4144	0.0997	~	-0.3051	0.236	~	0.1987	0.1702	~	-0.6114	0.015	d	NA<general stress proteins (controlled by SigB)<coping with stress<Lifestyles, NA<cell envelope stress proteins (controlled by SigM, V, W, X, Y)<coping with stress<Lifestyles, NA<resistance against toxic metals/ based on similarity<coping with stress<Lifestyles, NA<NA<phosphoproteins<Groups of genes
BSU02920	yceF	314025	314798	1	SigM Regulon;SigW Regulon;SigB Regulon;SigX Regulon	8.3614	8.3815	10.0429	8.3953	7.9248	8.1524	9.6354	9.5593	9.484	8.0954	8.0653	8.5792	8.6536	8.8659	-0.3341	0.143	~	-0.296	0.2537	~	0.1193	0.2163	~	-0.7446	0.0079	d	NA<general stress proteins (controlled by SigB)<coping with stress<Lifestyles, NA<cell envelope stress proteins (controlled by SigM, V, W, X, Y)<coping with stress<Lifestyles, NA<resistance against toxic metals/ based on similarity<coping with stress<Lifestyles, NA<NA<membrane proteins<Groups of genes
BSU02930	yceG	314883	316496	1	SigM Regulon;SigW Regulon;SigB Regulon;SigX Regulon	6.7069	6.5278	8.1162	6.7588	5.8532	5.7664	7.7259	7.8589	7.6061	5.9897	6.2123	6.6782	6.5413	6.705	-0.869	0.0055	d	-0.5484	0.0863	~	0.1462	0.1935	~	-0.9842	0.0004	d	NA<general stress proteins (controlled by SigB)<coping with stress<Lifestyles, NA<cell envelope stress proteins (controlled by SigM, V, W, X, Y)<coping with stress<Lifestyles
BSU02940	yceH	316512	317603	1	SigM Regulon;SigW Regulon;SigB Regulon;SigX Regulon	7.0437	6.7775	8.4533	7.1933	6.0087	5.9528	7.9529	8.1984	7.837	6.0367	6.2277	6.9465	6.6047	6.7956	-0.9937	0.0016	d	-0.8268	0.0147	d	0.0483	0.2494	~	-1.2048	0	D	NA<general stress proteins (controlled by SigB)<coping with stress<Lifestyles, NA<cell envelope stress proteins (controlled by SigM, V, W, X, Y)<coping with stress<Lifestyles
BSU02950	yceI	317725	318927	1	NadR Regulon	4.7983	4.5366	3.7762	3.4766	4.2336	4.3602	3.7121	3.8367	3.5879	4.9808	4.9095	3.8205	3.7641	3.8924	-0.4838	0.0108	~	0.3316	0.087	~	0.1291	0.1708	~	0.3177	0.0304	~	NA<transporters/ other<transporters<Cellular processes, biosynthesis of NAD(P)<biosynthesis of cofactors<additional metabolic pathways<Metabolism, NA<NA<membrane proteins<Groups of genes
BSU02960	yceJ	319180	320352	-1	NA	2.7964	2.8726	2.4053	2.4144	3.141	3.2477	2.4414	2.3503	2.4714	2.8654	2.846	2.4603	2.3776	2.4417	0.9609	0.0065	u	0.0677	0.408	~	0.3273	0.1858	~	0.2572	0.1463	~	NA<transporters/ other<transporters<Cellular processes, NA<resistance against toxins/ antibiotics/ based on similarity<coping with stress<Lifestyles, NA<NA<membrane proteins<Groups of genes
BSU02970	yceK	320421	320723	-1	NA	6.4581	6.7533	6.7966	6.443	6.0732	5.547	6.0809	6.046	6.1695	7.3528	7.4145	6.7055	6.5567	6.4756	-0.8347	0.0001	d	0.8024	0.0003	u	-0.5612	0.0027	~	-0.0488	0.1711	~	transcription factor/ other/ based on similarity<transcription factors and their control<regulation of gene expression<Information processing
BSU02980	opuAA	321013	322269	1	SigA Regulon;RemA Regulon	7.4307	7.4841	3.7181	5.2697	7.2341	6.8487	5.0113	5.2109	5.1123	8.3089	8.241	7.0997	7.1342	7.1049	-0.4171	0.1294	~	0.8359	0.0492	u	0.5021	0.076	~	2.6739	0	U	NA<ABC transporters<transporters<Cellular processes, NA<coping with hyper-osmotic stress<coping with stress<Lifestyles, NA<NA<membrane proteins<Groups of genes
BSU02990	opuAB	322271	323119	1	SigA Regulon;RemA Regulon	7.7443	7.8719	4.4923	6.0202	7.653	7.5414	6.0396	6.2351	6.16	8.533	8.5013	8.1258	8.2451	8.3019	-0.2164	0.2001	~	0.7204	0.0558	~	0.7642	0.0138	u	2.9249	0	U	NA<ABC transporters<transporters<Cellular processes, NA<coping with hyper-osmotic stress<coping with stress<Lifestyles, NA<NA<membrane proteins<Groups of genes
BSU03000	opuAC	323119	324000	1	SigA Regulon;RemA Regulon	8.781	8.872	5.0551	6.9221	8.6521	8.5634	6.957	7.18	6.9205	9.4416	9.4454	9.282	9.3989	9.3987	-0.2214	0.2098	~	0.6219	0.1144	~	0.7907	0.0194	u	3.1737	0	U	NA<ABC transporters<transporters<Cellular processes, NA<coping with hyper-osmotic stress<coping with stress<Lifestyles, NA<NA<membrane proteins<Groups of genes
BSU03010	amhX	324038	325189	-1	SigA Regulon;CodY Regulon	3.0072	2.9306	8.6351	7.3398	3.3488	3.2848	6.7847	7.3034	6.8918	3.099	2.8638	5.815	5.8137	5.8988	0.8111	0.0205	u	0.0462	0.4208	~	-1.1486	0.0003	D	-2.3903	0	D	NA<NA<poorly characterized/ putative enzymes<Groups of genes
new_325190_325277_c	S107	325190	325277	-1	NA	3.3492	3.0668	8.7825	7.2584	3.7897	3.2226	6.8555	6.0977	7.0157	3.3491	3.6012	6.1308	6.0152	6.0566	0.629	0.1398	~	0.5263	0.2603	~	-1.5399	0.0003	D	-2.23	0	D
BSU03020	ycgA	325339	326772	1	CodY Regulon	2.6816	2.5938	5.4067	4.6789	2.9926	3.0954	4.1649	4.3172	4.4688	2.6029	2.7381	3.7262	3.8171	3.7881	1.4075	0.0001	U	0.1646	0.3456	~	-0.9496	0.0003	d	-1.7336	0	D	NA<NA<membrane proteins<Groups of genes, NA<NA<proteins of unknown function<Groups of genes
BSU03030	ycgB	326888	327469	1	NA	4.9818	4.7848	6.045	5.8192	6.0973	5.9291	5.7479	5.6779	5.6147	6.0745	5.9765	6.2804	6.0909	6.0356	1.2808	0	U	1.2919	0	U	-0.2779	0.0277	~	0.2217	0.0329	~	NA<NA<proteins of unknown function<Groups of genes
new_327480_327617	S108	327480	327617	1	NA	4.2179	4.1642	6.5152	6.3319	6.7617	6.5028	6.1418	6.3382	6.0495	6.3494	5.9847	7.3437	7.1808	7.1784	2.8351	0	U	2.3457	0	U	-0.2717	0.064	~	0.8505	0	u
BSU03040	amyE	327618	329597	1	SigA Regulon;CcpA Regulon;AbrB Regulon	4.4473	4.4243	6.7987	6.7753	6.7729	6.7707	6.5875	6.8482	6.6715	11.4709	11.4639	10.9304	10.9138	11.0485	2.6474	0	U	7.408	0	U	-0.0868	0.1316	~	4.2418	0	U	utilization of starch/ maltodextrin<utilization of specific carbon sources<carbon metabolism<Metabolism
BSU03050	ldh	329774	330739	1	SigA Regulon;Rex Regulon	3.7221	3.7512	8.9993	9.6731	10.7282	11.6243	9.858	9.4144	9.5071	6.5419	6.5635	11.2143	11.1362	11.1458	8.1832	0	U	3.4153	0	U	0.2326	0.1298	~	1.7984	0	U	overflow metabolism<carbon core metabolism<carbon metabolism<Metabolism, NA<NA<phosphoproteins<Groups of genes
BSU03060	lctP	330771	332396	1	SigA Regulon;Rex Regulon	3.3346	3.268	6.7433	7.1063	9.0268	9.9045	7.3249	6.9794	7.0075	4.9809	5.1169	9.7272	9.5064	9.5859	7.2406	0	U	2.5336	0	U	0.1836	0.1481	~	2.7238	0	U	NA<transporters/ other<transporters<Cellular processes, overflow metabolism<carbon core metabolism<carbon metabolism<Metabolism, NA<NA<membrane proteins<Groups of genes
BSU03070	mdr	332441	333979	-1	NA	7.3229	7.3061	4.6798	4.8272	7.3053	7.134	4.3784	4.1275	4.3761	6.5977	6.4843	3.8362	4.0022	4.206	-0.0954	0.2065	~	-0.8059	0	d	-0.5766	0.0006	~	-0.968	0	d	NA<transporters/ other<transporters<Cellular processes, NA<resistance against toxins/ antibiotics<coping with stress<Lifestyles
BSU03080	ycgE	334092	334556	1	NA	5.8993	5.8914	4.4665	4.5016	5.9103	5.3269	4.0148	3.586	3.9636	5.7934	5.9732	4.1962	4.0802	4.3078	-0.2714	0.1088	~	-0.0101	0.4362	~	-0.8266	0.0007	d	-0.3809	0.0303	~	transcription factor/ other/ based on similarity<transcription factors and their control<regulation of gene expression<Information processing
BSU03090	ycgF	334630	335259	1	NA	6.0806	6.0659	4.7333	4.6929	6.0954	5.5907	4.0926	4.0724	4.0517	6.0481	6.1746	4.172	4.1778	4.1545	-0.2254	0.0951	~	0.0426	0.3951	~	-0.8439	0	d	-0.7096	0.0001	d	sporulation proteins/ other<sporulation proteins<sporulation<Lifestyles, NA<NA<membrane proteins<Groups of genes
BSU03100	ycgG	335329	336090	1	SigE Regulon	5.2868	5.3051	4.1993	4.1368	5.3382	4.7696	3.4788	3.7606	3.4876	5.343	5.377	3.9861	3.7202	3.7956	-0.2473	0.1221	~	0.0733	0.3772	~	-0.9209	0.0001	d	-0.48	0.0118	~	sporulation proteins/ other<sporulation proteins<sporulation<Lifestyles, NA<NA<essential genes<Groups of genes
new_335729_336091_c	S109	335729	336091	-1	NA	2.7693	3.0959	2.6658	2.6374	3.5946	3.3581	2.7537	3.3406	3.0619	2.8795	3.2571	3.0161	2.5348	2.8116	1.1999	0.0313	U	0.3651	0.3152	~	1.3661	0.0204	U	0.6182	0.0858	~
BSU03110	ycgH	336092	337432	-1	NA	2.4771	2.5115	2.4234	2.3918	2.8177	2.825	2.56	2.6155	2.574	2.4511	2.5169	2.5009	2.4637	2.4273	1.7025	0.0001	U	-0.0924	0.4056	~	1.7007	0.0011	U	0.7797	0.0412	u	NA<transporters/ other<transporters<Cellular processes, NA<NA<membrane proteins<Groups of genes
BSU03120	ycgI	337562	338158	1	NA	3.026	2.9051	2.3553	2.3746	3.4069	3.0347	2.3219	2.3771	2.4119	2.5273	2.5974	2.4051	2.3496	2.3755	0.6453	0.1072	~	-1.6329	0.0142	D	0.1199	0.2602	~	0.323	0.1663	~	Newly identified sporulation proteins (based on transcription profiling) <sporulation proteins<sporulation<Lifestyles
new_338187_338287	S110	338187	338287	1	NA	6.6435	6.1646	3.8751	4.5981	6.778	6.9684	6.8418	6.6531	6.8251	6.4235	6.325	5.773	5.6964	5.7888	0.4763	0.0233	~	-0.0512	0.3993	~	2.8266	0	U	1.7243	0	U
BSU03130	nadE	338288	339106	1	SigA Regulon;SigB Regulon	7.8934	7.7223	6.4109	6.7818	8.1344	8.4597	8.5051	8.578	8.5679	7.8561	7.7431	7.9112	8.1399	7.902	0.5053	0.0022	~	-0.0099	0.433	~	1.9976	0	U	1.4263	0	U	biosynthesis of NAD(P)<biosynthesis of cofactors<additional metabolic pathways<Metabolism, NA<general stress proteins (controlled by SigB)<coping with stress<Lifestyles, NA<NA<essential genes<Groups of genes
BSU03140	tmrB	339156	339749	-1	NA	4.077	4.0529	3.646	4.1455	4.4663	4.3664	3.7804	3.7678	3.7679	4.7959	4.7706	4.9925	5.0135	5.0904	0.4802	0.0158	~	0.9413	0	u	-0.2387	0.1023	~	1.4398	0	U	NA<resistance against toxins/ antibiotics<coping with stress<Lifestyles, NA<NA<membrane proteins<Groups of genes
new_339807_339955_c	S111	339807	339955	-1	NA	3.1839	2.5845	2.4511	2.3219	2.6331	2.9976	2.4396	2.5314	2.4409	2.7077	2.9414	2.3219	2.4296	2.4273	NA	NA	NA	NA	NA	NA	NA	NA	NA	NA	NA	NA
new_339879_339987	S112	339879	339987	1	NA	5.566	5.6044	2.9185	2.8146	5.3642	5.1428	3.085	2.835	3.0915	5.1015	4.6976	2.6048	3.0315	2.8219	-0.37	0.1226	~	-0.7748	0.037	d	0.4879	0.1596	~	-0.1028	0.186	~
BSU03150	aroK	340025	340585	1	NA	5.8584	5.9983	5.8484	5.512	5.7916	5.7293	5.5402	5.6264	5.5009	5.9937	6.0455	5.2615	5.1808	5.0904	-0.1853	0.0987	~	0.0974	0.2952	~	-0.1483	0.1112	~	-0.5741	0	~	biosynthesis/ acquisition of aromatic amino acids<biosynthesis/ acquisition of amino acids<amino acid/ nitrogen metabolism<Metabolism
BSU03160	ycgJ	340613	341374	-1	NA	3.4053	3.2657	4.0715	4.0444	3.8571	3.8508	4.72	4.9668	4.804	3.0655	3.2009	3.3601	3.2885	3.4198	0.8903	0.0001	u	-0.4318	0.0762	~	1.0045	0	U	-1.1503	0	D	NA<NA<poorly characterized/ putative enzymes<Groups of genes
BSU03170	ycgK	341492	342466	1	NA	4.4299	4.4208	3.5866	3.5708	4.2784	3.9295	3.539	3.7265	3.4987	3.9795	3.974	3.3937	3.2205	3.4	-0.4184	0.027	~	-0.6177	0.0064	d	0.003	0.2743	~	-0.4375	0.0133	~	transcription factor/ other/ based on similarity<transcription factors and their control<regulation of gene expression<Information processing
new_342467_342537	S113	342467	342537	1	NA	7.2436	7.169	5.8598	6.1735	7.0998	6.7783	5.9968	6.0368	5.9497	6.361	6.4563	5.8426	5.5122	5.8837	-0.2672	0.0966	~	-0.835	0.0005	d	-0.0465	0.2444	~	-0.3033	0.0504	~
BSU03180	cah	342538	343494	1	NA	4.9034	4.9026	3.5584	3.7693	4.3391	4.37	3.7796	3.7563	3.7616	4.0816	4.4036	3.7026	3.716	3.9205	-0.689	0.0004	d	-0.8268	0.0001	d	0.1527	0.1521	~	0.1796	0.0876	~	NA<resistance against toxins/ antibiotics<coping with stress<Lifestyles
new_343495_343573	S114	343495	343573	1	NA	6.8598	6.819	4.3231	4.0208	5.9304	5.9195	3.8696	4.5033	4.0308	5.114	5.9893	4.4223	4.6698	4.7625	-0.974	0.0033	d	-1.3131	0.0004	D	-0.0807	0.2466	~	0.5993	0.0379	u
BSU03190	ycgL	343578	344360	1	NA	5.9687	6.1137	3.8437	3.9592	5.3639	5.2435	4.0358	4.5686	4.0821	4.6552	5.34	4.2033	4.2199	4.1326	-0.8192	0.0023	d	-1.1296	0.0001	D	0.4745	0.0362	~	0.4048	0.0352	~	Newly identified sporulation proteins (based on transcription profiling) <sporulation proteins<sporulation<Lifestyles
new_344370_344497	S115	344370	344497	1	NA	2.8835	2.5297	2.9497	2.8413	2.3219	2.6982	3.1631	2.7695	3.0876	2.4452	2.3219	2.6744	2.5611	2.4438	NA	NA	NA	NA	NA	NA	NA	NA	NA	NA	NA	NA
BSU03200	ycgM	344551	345462	1	Spo0A Regulon;SigA Regulon;CodY Regulon;PutR Regulon	2.7496	2.8207	6.8949	9.5041	4.5332	4.951	12.2602	12.3573	12.3742	2.4431	2.5081	9.9054	9.8748	9.9755	3.5395	0	U	-1.7504	0.0115	D	3.624	0	U	1.2057	0.0043	U	utilization of proline<utilization of amino acids<amino acid/ nitrogen metabolism<Metabolism
BSU03210	ycgN	345479	347026	1	Spo0A Regulon;SigA Regulon;CodY Regulon;PutR Regulon	4.4987	4.3437	7.1814	9.8949	5.0168	5.1587	12.1384	12.5187	12.2409	3.9028	3.9098	9.9401	9.9852	10.0694	0.8198	0.0596	~	-0.7194	0.1389	~	3.2205	0	U	0.9057	0.0173	u	utilization of proline<utilization of amino acids<amino acid/ nitrogen metabolism<Metabolism
new_347027_347149	S116	347027	347149	1	NA	7.2312	7.166	8.0613	10.2074	7.2128	6.9162	12.3548	12.4551	12.4787	6.6791	6.612	10.4559	10.5038	10.5866	-0.1313	0.2548	~	-0.577	0.1509	~	2.9372	0	U	1.0195	0.0038	U
BSU03220	ycgO	347150	348571	1	Spo0A Regulon;SigA Regulon;CodY Regulon;PutR Regulon	6.7512	6.7664	7.5602	8.8633	6.5931	6.3636	10.0646	10.2736	10.0489	6.342	6.3553	8.7068	8.7026	8.8061	-0.2906	0.1389	~	-0.4332	0.1294	~	1.7941	0	U	0.3903	0.0431	~	NA<transporters/ other<transporters<Cellular processes, biosynthesis/ acquisition of proline<biosynthesis/ acquisition of amino acids<amino acid/ nitrogen metabolism<Metabolism, utilization of proline<utilization of amino acids<amino acid/ nitrogen metabolism<Metabolism, NA<NA<membrane proteins<Groups of genes
new_347670_349525_c	S117	347670	349525	-1	NA	2.8941	2.8985	3.4266	3.4642	3.0892	3.063	4.167	3.928	4.0402	2.6815	2.702	3.1661	2.9458	3.0661	0.49	0.0199	~	-0.743	0.0063	d	0.9756	0	u	-0.8161	0	d
new_348596_348692	S118	348596	348692	1	NA	4.8614	4.4162	4.4293	4.6446	5.37	4.6621	8.5486	8.3459	8.6616	3.7268	3.6611	5.5166	5.7169	5.7198	0.4952	0.0578	~	-1.3452	0.0013	D	4.3067	0	U	1.3027	0	U
BSU03230	ycgP	348724	349959	1	SigA Regulon	5.2687	5.2691	6.1792	5.4607	6.7242	6.6885	8.1444	7.924	8.0246	5.4635	5.2329	5.298	5.3192	5.3774	1.5672	0	U	0.096	0.3473	~	2.2733	0	U	-0.5922	0.0011	d	utilization of proline<utilization of amino acids<amino acid/ nitrogen metabolism<Metabolism, transcription factors/ other<transcription factors and their control<regulation of gene expression<Information processing
BSU03240	ycgQ	349996	350853	-1	SigM Regulon;SigV Regulon	6.469	6.3226	3.8102	4.2302	5.7981	5.6707	3.9384	3.7158	3.7635	5.0479	5.2327	3.8017	3.8156	3.9002	-0.7155	0.0002	d	-1.3863	0	D	-0.3366	0.0442	~	-0.2996	0.0359	~	NA<cell envelope stress proteins (controlled by SigM, V, W, X, Y)<coping with stress<Lifestyles, NA<NA<membrane proteins<Groups of genes
BSU03250	ycgR	350858	351742	-1	SigM Regulon;SigV Regulon	5.0287	4.9768	3.1983	3.2306	4.559	4.4326	3.3231	3.483	3.2783	4.1776	4.1567	2.9761	2.9152	3.1207	-0.6216	0.0005	d	-1.0617	0	D	0.2774	0.0837	~	-0.4965	0.0097	~	NA<cell envelope stress proteins (controlled by SigM, V, W, X, Y)<coping with stress<Lifestyles, NA<NA<membrane proteins<Groups of genes
BSU03260	ycgS	351842	352696	-1	NA	4.0458	3.9907	4.2753	4.3894	3.8164	3.4527	3.9762	3.9269	3.8589	3.4072	3.4693	2.7047	2.7268	2.8568	-0.5729	0.0103	~	-0.9397	0.0003	d	-0.5807	0.0041	~	-3.0777	0	D	NA<NA<poorly characterized/ putative enzymes<Groups of genes
new_352793_352857	S119	352793	352857	1	NA	3.1545	3.1395	3.0393	3.212	5.6975	6.3099	7.6069	7.7805	7.5022	2.7563	2.7563	2.5627	2.3219	2.752	3.971	0	U	-1.1351	0.1545	~	5.6693	0	U	-2.0962	0.0112	D
BSU03270	ycgT	352858	353868	1	Fur Regulon	5.2281	5.0071	5.2991	5.1565	5.57	5.5117	6.2061	6.5824	5.9302	5.3685	5.2122	5.5487	5.1536	5.3398	0.4792	0.022	~	0.1974	0.2439	~	1.1414	0	U	0.146	0.113	~	NA<electron transport/ other/ based on similarity<electron transport and ATP synthesis<Metabolism
new_353869_356316	S120	353869	356316	1	NA	4.1881	4.1252	4.4323	4.141	4.7509	4.833	4.4691	4.4824	4.3926	4.3384	4.2276	4.0552	3.851	4.0223	0.8229	0	u	0.1737	0.1963	~	0.2056	0.0694	~	-0.438	0.0014	~
BSU03280	nasF	353900	355351	-1	ResD Regulon;SigA Regulon;TnrA Regulon;NsrR Regulon;Fur Regulon	4.782	4.7094	5.1387	5.1128	4.6346	4.7326	5.0518	4.8762	4.8833	4.8034	4.7088	5.2407	5.2891	5.4304	-0.0766	0.2028	~	0.0133	0.4247	~	-0.2161	0.0354	~	0.2275	0.0166	~	anaerobic respiration<respiration<electron transport and ATP synthesis<Metabolism, utilization of nitrate/ nitrite<utilization of nitrogen sources other than amino acids<amino acid/ nitrogen metabolism<Metabolism
BSU03290	nasE	355412	355732	-1	ResD Regulon;SigA Regulon;TnrA Regulon;NsrR Regulon;Fur Regulon	6.0347	5.9023	6.0791	6.2116	5.7933	5.8599	6.1312	6.2832	5.5199	5.9144	5.9929	6.0537	6.0743	5.9775	-0.1562	0.1821	~	-0.0172	0.4296	~	-0.1552	0.1536	~	-0.1209	0.1271	~	anaerobic respiration<respiration<electron transport and ATP synthesis<Metabolism, utilization of nitrate/ nitrite<utilization of nitrogen sources other than amino acids<amino acid/ nitrogen metabolism<Metabolism
BSU03300	nasD	355764	358181	-1	ResD Regulon;SigA Regulon;TnrA Regulon;NsrR Regulon;Fur Regulon	3.1201	3.0531	3.235	3.8041	3.1667	3.4587	3.988	3.3435	3.272	3.1143	3.4053	2.7196	2.7012	2.7093	0.5116	0.1021	~	0.4041	0.2243	~	0.0444	0.2581	~	-2.1186	0	D	anaerobic respiration<respiration<electron transport and ATP synthesis<Metabolism, utilization of nitrate/ nitrite<utilization of nitrogen sources other than amino acids<amino acid/ nitrogen metabolism<Metabolism
BSU03310	nasC	358303	360435	-1	ResD Regulon;SigA Regulon;TnrA Regulon;NsrR Regulon;Fur Regulon	3.0461	2.9132	2.4045	2.4163	2.8395	2.8251	2.8354	2.7305	2.7847	2.375	2.4262	2.3535	2.3528	2.3219	-0.4482	0.0726	~	-3.3651	0	D	2.5834	0	U	-2.1385	0.0004	D	utilization of nitrate/ nitrite<utilization of nitrogen sources other than amino acids<amino acid/ nitrogen metabolism<Metabolism
BSU03320	nasB	360442	362757	-1	ResD Regulon;SigA Regulon;TnrA Regulon;NsrR Regulon;Fur Regulon	3.3894	3.3075	2.4063	2.3828	2.8774	2.8527	2.6519	2.6683	2.7049	2.4511	2.5636	2.3654	2.3433	2.3906	-1.1824	0.0001	D	-2.9105	0	D	2.4477	0	U	-0.6921	0.0484	d	utilization of nitrate/ nitrite<utilization of nitrogen sources other than amino acids<amino acid/ nitrogen metabolism<Metabolism
BSU03330	nasA	362937	364142	1	TnrA Regulon	4.1431	3.9713	2.9593	2.9474	4.7445	4.6817	3.879	4.0681	3.9502	3.4486	3.2184	3.0581	3.0534	3.1435	0.8633	0	u	-1.1912	0	D	1.9471	0	U	0.3477	0.0353	~	NA<transporters/ other<transporters<Cellular processes, utilization of nitrate/ nitrite<utilization of nitrogen sources other than amino acids<amino acid/ nitrogen metabolism<Metabolism, NA<NA<membrane proteins<Groups of genes
BSU03340	folEB	364259	365173	1	SigA Regulon;Zur Regulon	2.6999	2.8082	2.9101	2.6067	2.6113	2.6116	2.5089	2.5892	2.563	2.4755	2.4261	2.4467	2.4606	2.3914	-0.6568	0.0981	~	-1.9043	0.0033	D	-1.0529	0.0214	D	-2.1543	0.0001	D	biosynthesis of folate<biosynthesis of cofactors<additional metabolic pathways<Metabolism
BSU03350	yciB	365170	365754	1	SigA Regulon;Zur Regulon	2.8591	2.7611	3.06	2.5952	2.6383	2.681	2.4702	2.535	2.4718	2.5313	2.4563	2.5126	2.5577	2.4799	-0.6133	0.1345	~	-1.6688	0.0213	D	-1.8264	0.0034	D	-1.5746	0.0033	D	NA<transporters/ other<transporters<Cellular processes, NA<trace metal homeostasis (Cu, Zn, Ni, Mn, Mo)<homeostasis<Cellular processes, NA<NA<membrane proteins<Groups of genes
BSU03359	yczL	365850	366035	1	SigA Regulon;Zur Regulon	2.8984	3.0813	2.6148	2.8847	2.7924	2.5068	2.417	2.3219	2.418	2.8983	2.489	2.4107	2.4088	2.3219	NA	NA	NA	NA	NA	NA	NA	NA	NA	NA	NA	NA	NA<NA<proteins of unknown function<Groups of genes
BSU03360	yciC	366063	367256	1	SigA Regulon;Zur Regulon	2.5274	2.5228	2.5693	2.4744	2.6091	2.6256	2.4109	2.3771	2.4407	2.4537	2.5032	2.3641	2.3496	2.3885	NA	NA	NA	NA	NA	NA	NA	NA	NA	NA	NA	NA	NA<trace metal homeostasis (Cu, Zn, Ni, Mn, Mo)<homeostasis<Cellular processes, NA<NA<membrane proteins<Groups of genes, NA<NA<phosphoproteins<Groups of genes
new_367293_368962	S121	367293	368962	1	NA	2.6569	2.6293	2.6056	2.5353	2.8446	2.8266	2.929	2.8952	2.9561	2.8928	2.7461	2.4109	2.3515	2.3699	0.7788	0.0117	u	0.7303	0.0324	u	1.4887	0	U	-2.2506	0	D
BSU03370	yckA	367305	367985	-1	NA	5.444	5.4477	4.2035	3.8364	6.1937	6.4532	4.4481	4.169	4.5442	6.2655	6.1644	4.531	4.4108	4.4748	0.9662	0	u	0.8452	0	u	0.5268	0.0054	~	0.6099	0.0008	u	NA<ABC transporters<transporters<Cellular processes, NA<NA<membrane proteins<Groups of genes
BSU03380	yckB	367995	368858	-1	NA	6.5902	6.5319	5.3062	4.7627	7.3772	7.4241	5.5521	5.7558	5.5228	7.3304	7.1263	5.1207	4.9219	4.963	0.8746	0	u	0.7003	0.0007	u	0.6338	0.0005	u	-0.0611	0.161	~	NA<ABC transporters<transporters<Cellular processes, NA<NA<membrane proteins<Groups of genes
new_368894_371728_c	S122	368894	371728	-1	NA	3.1279	3.1677	5.1376	4.2291	5.23	5.3034	5.1096	4.8174	5.0355	2.738	2.6982	2.5287	2.5597	2.5694	3.1164	0	U	-1.2895	0.0002	D	0.2908	0.1048	~	-4.6613	0	D
new_368964_369186	S123	368964	369186	1	NA	2.9076	2.663	3.0776	2.9516	3.9746	4.2016	6.0077	5.9146	5.8889	2.6508	2.8687	2.9841	3.3471	3.5646	2.6542	0	U	-0.0945	0.4113	~	4.2026	0	U	0.7057	0.0288	u
BSU03390	yckC	369236	369691	1	SigE Regulon	5.3121	5.3719	5.0379	4.9835	5.4869	4.9768	5.6713	5.4527	5.5145	5.6674	5.3461	4.9371	4.9575	4.776	-0.0993	0.2231	~	0.1962	0.228	~	0.6231	0.0014	u	-0.1409	0.1124	~	sporulation proteins/ other<sporulation proteins<sporulation<Lifestyles, NA<NA<membrane proteins<Groups of genes
BSU03400	yckD	369773	370105	1	SigG Regulon;SigF Regulon	2.8652	2.9127	2.4381	2.9066	2.7258	2.574	2.7869	3.026	2.5756	2.6323	2.6323	2.6418	2.7879	2.6291	NA	NA	NA	NA	NA	NA	NA	NA	NA	NA	NA	NA	sporulation proteins/ other<sporulation proteins<sporulation<Lifestyles
BSU03410	bglC	370259	371692	1	NA	3.9119	3.996	3.2665	3.4789	4.6418	4.8943	3.8351	3.8332	3.7337	3.9845	3.8233	4.4213	4.2845	4.2752	1.0887	0	U	-0.0722	0.3607	~	0.7197	0.0001	u	1.4776	0	U	utilization of beta-glucosides<utilization of specific carbon sources<carbon metabolism<Metabolism
BSU03420	nin	371729	372127	-1	ComK Regulon	6.4668	6.5091	7.8416	7.075	6.4118	6.5678	7.1605	7.1359	7.112	6.5893	6.4138	5.3663	5.6095	5.6674	0.0039	0.3044	~	0.0171	0.4299	~	-0.3829	0.0313	~	-2.0755	0	D	NA<genetic competence<genetics<Information processing, NA<genetic competence<exponential and early post-exponential lifestyles<Lifestyles, NA<NA<membrane proteins<Groups of genes, NA<NA<phosphoproteins<Groups of genes
BSU03430	nucA	372154	372597	-1	ComK Regulon	7.7117	7.7703	7.4189	7.3017	7.3809	7.4295	7.1646	7.0573	7.0958	7.8862	7.765	6.562	6.4898	6.4234	-0.3451	0.0008	~	0.0876	0.2434	~	-0.2601	0.0049	~	-0.9056	0	d	NA<genetic competence<genetics<Information processing, NA<genetic competence<exponential and early post-exponential lifestyles<Lifestyles, NA<NA<membrane proteins<Groups of genes
new_372628_372770_c	S124	372628	372770	-1	NA	4.774	4.8537	5.0786	5.842	4.0255	4.0103	4.3882	3.181	4.2386	4.0855	4.0854	4.7921	4.3459	4.2928	-1.0467	0.0143	D	-0.9501	0.042	d	-1.7813	0	D	-1.2164	0.0008	D
BSU03440	tlpC	372771	374492	-1	SigD Regulon	4.6849	4.762	4.9302	5.3624	3.8796	3.8787	4.0387	4.1735	4.0755	3.8562	3.8984	4.1776	4.0958	4.0952	-1.1413	0	D	-1.1439	0	D	-1.3546	0	D	-1.3124	0	D	signal transduction in motility and chemotaxis<motility and chemotaxis<exponential and early post-exponential lifestyles<Lifestyles, NA<NA<membrane proteins<Groups of genes
new_372801_375944	S125	372801	375944	1	NA	3.5583	3.4767	5.8324	4.5646	5.7362	5.6952	6.6283	6.5391	6.6679	2.7612	2.7573	2.5883	2.6048	2.6329	2.881	0	U	-1.8666	0	D	1.3954	0	U	-5.004	0	D
BSU03450	hxlB	374603	375160	-1	HxlR Regulon	4.6808	4.6118	5.0666	4.8802	4.4042	4.4353	5.2005	5.2383	5.2187	4.1858	4.2568	3.9118	4.3944	4.3556	-0.2896	0.0799	~	-0.5537	0.0149	~	0.286	0.055	~	-0.9311	0	d	NA<resistance against oxidative and electrophile stress<coping with stress<Lifestyles
BSU03460	hxlA	375166	375798	-1	HxlR Regulon	4.6511	4.6145	4.7574	5.0801	4.4776	4.404	5.3041	5.2585	5.1959	4.4206	4.3646	3.9316	4.1582	4.1277	-0.2438	0.0841	~	-0.3074	0.0877	~	0.3763	0.0114	~	-1.1049	0	D	NA<resistance against oxidative and electrophile stress<coping with stress<Lifestyles
BSU03470	hxlR	376032	376394	1	NA	4.3882	4.2214	6.311	5.0493	6.2964	6.1503	7.466	7.4427	7.3237	3.7372	3.6494	3.3279	3.1138	3.2254	2.2385	0	U	-0.8975	0.0236	d	1.6937	0	U	-3.5549	0	D	transcription factors/ other<transcription factors and their control<regulation of gene expression<Information processing, NA<resistance against oxidative and electrophile stress<coping with stress<Lifestyles
new_376667_376967	S126	376667	376967	1	NA	8.4726	8.3836	11.0131	10.1844	6.132	5.4269	9.2812	9.0438	9.1361	8.7064	8.6433	8.3663	8.1554	8.4869	-2.718	0	D	0.2497	0.2322	~	-1.5082	0	D	-2.3326	0	D
BSU03480	srfAA	376968	387731	1	PerR Regulon;Spx Regulon;SigA Regulon;Abh Regulon;PhoP Regulon;ComA Regulon;CodY Regulon	8.2896	8.1475	10.8396	10.1497	6.0375	6.1367	9.8723	10.3183	9.9351	8.0358	7.9993	9.0415	8.9343	9.2085	-2.2181	0	D	-0.2064	0.2288	~	-0.4817	0.0105	~	-1.4783	0	D	biosynthesis of antibacterial compounds<miscellaneous metabolic pathways<additional metabolic pathways<Metabolism, NA<biosynthesis of antibacterial compounds<coping with stress<Lifestyles, NA<NA<membrane proteins<Groups of genes, NA<NA<phosphoproteins<Groups of genes
BSU03490	srfAB	387744	398495	1	PerR Regulon;Spx Regulon;SigA Regulon;Abh Regulon;PhoP Regulon;ComA Regulon;CodY Regulon	8.6385	8.5471	11.0217	10.4074	6.5066	6.6892	10.4601	10.7988	10.5298	8.1728	8.2394	8.7578	8.758	8.9664	-2.0503	0	D	-0.3929	0.0541	~	-0.1437	0.1464	~	-1.9279	0	D	biosynthesis of antibacterial compounds<miscellaneous metabolic pathways<additional metabolic pathways<Metabolism, NA<biosynthesis of antibacterial compounds<coping with stress<Lifestyles, NA<NA<membrane proteins<Groups of genes, NA<NA<phosphoproteins<Groups of genes
BSU03500	comS	390880	391020	1	PerR Regulon;Spx Regulon;SigA Regulon;Abh Regulon;PhoP Regulon;ComA Regulon;CodY Regulon	10.0421	9.8749	11.9639	11.5184	7.8273	7.8679	11.327	11.6309	11.3815	9.6853	9.636	10.0299	9.9763	10.2446	-2.1376	0	D	-0.3017	0.0838	~	-0.3065	0.0267	~	-1.6742	0	D	NA<genetic competence<genetics<Information processing, NA<genetic competence<exponential and early post-exponential lifestyles<Lifestyles, NA<NA<short peptides<Groups of genes
BSU03510	srfAC	398532	402359	1	PerR Regulon;Spx Regulon;SigA Regulon;Abh Regulon;PhoP Regulon;ComA Regulon;CodY Regulon	8.9456	8.8284	11.4239	10.7223	6.9323	7.0728	11.0755	11.324	11.0694	8.1381	8.2723	8.4241	8.4454	8.6451	-1.9259	0	D	-0.6907	0.0021	d	0.046	0.2367	~	-2.6237	0	D	biosynthesis of antibacterial compounds<miscellaneous metabolic pathways<additional metabolic pathways<Metabolism, NA<biosynthesis of antibacterial compounds<coping with stress<Lifestyles, NA<NA<membrane proteins<Groups of genes, NA<NA<phosphoproteins<Groups of genes
BSU03520	srfAD	402388	403116	1	PerR Regulon;Spx Regulon;SigA Regulon;Abh Regulon;PhoP Regulon;ComA Regulon;CodY Regulon	9.1446	9.0336	11.7819	11.0551	7.1589	7.393	11.4826	11.4772	11.478	8.325	8.5362	8.6806	8.6576	8.844	-1.8434	0	D	-0.6634	0.0031	d	0.0155	0.2634	~	-2.7485	0	D	biosynthesis of antibacterial compounds<miscellaneous metabolic pathways<additional metabolic pathways<Metabolism, NA<biosynthesis of antibacterial compounds<coping with stress<Lifestyles
BSU03530	ycxA	403217	404443	1	ComA Regulon	4.3786	4.3555	6.7218	6.6157	3.3795	3.3405	5.9341	5.6455	6.0201	3.2779	3.4898	3.7043	3.791	4.0239	-1.569	0	D	-1.5161	0	D	-0.8468	0	d	-3.3662	0	D	NA<NA<membrane proteins<Groups of genes, NA<NA<proteins of unknown function<Groups of genes
BSU03540	ycxB	404458	405015	-1	NA	4.5185	4.6013	4.8523	4.6311	5.4869	5.2277	4.4458	4.1132	4.6082	4.3175	4.1361	3.6932	4.0606	3.7758	0.9597	0.0001	u	-0.4346	0.0826	~	-0.4131	0.0351	~	-1.2068	0	D	NA<NA<membrane proteins<Groups of genes, NA<NA<proteins of unknown function<Groups of genes
BSU03550	ycxC	405069	406007	-1	NA	3.4016	3.4617	2.8832	3.0849	4.8225	4.7259	3.3777	3.469	3.5545	3.1225	3.0395	2.7436	2.7748	2.7661	1.95	0	U	-0.7413	0.0052	d	1.0327	0	U	-0.7359	0.0025	d	NA<NA<membrane proteins<Groups of genes, NA<NA<proteins of unknown function<Groups of genes
BSU03560	ycxD	406131	407465	1	NA	3.3463	3.3343	3.3094	3.3786	3.3496	3.4343	3.5986	3.7219	3.5677	3.4911	3.3285	3.1307	3.2407	3.2893	0.1005	0.2196	~	0.1384	0.2893	~	0.5037	0.0058	~	-0.2545	0.0509	~	transcription factor/ other/ based on similarity<transcription factors and their control<regulation of gene expression<Information processing
BSU03569	sfp	407460	407627	-1	NA	6.1408	6.0777	5.1254	5.2733	6.4923	6.3677	4.7873	4.6087	4.8772	5.9244	5.9482	4.4507	4.8602	4.8671	0.3447	0.0413	~	-0.1876	0.2245	~	-0.5065	0.0128	~	-0.5534	0.0036	~	biosynthesis of antibacterial compounds<miscellaneous metabolic pathways<additional metabolic pathways<Metabolism, NA<biofilm formation<exponential and early post-exponential lifestyles<Lifestyles, NA<biosynthesis of antibacterial compounds<coping with stress<Lifestyles, NA<NA<pseudogenes<Groups of genes
BSU03570	sfp	407638	408135	-1	NA	7.5408	7.5646	6.3513	6.4717	7.7692	7.489	6.078	5.8823	5.895	7.5429	7.4985	6.1088	6.0535	6.1018	0.0856	0.1854	~	-0.0328	0.391	~	-0.4891	0.0001	~	-0.3486	0.0019	~	biosynthesis of antibacterial compounds<miscellaneous metabolic pathways<additional metabolic pathways<Metabolism, NA<biofilm formation<exponential and early post-exponential lifestyles<Lifestyles, NA<biosynthesis of antibacterial compounds<coping with stress<Lifestyles, NA<NA<pseudogenes<Groups of genes
BSU03580	yczE	408240	408887	-1	NA	6.4431	6.3819	3.6232	4.1843	6.0756	5.6561	3.7018	4.2072	3.3416	6.4448	6.281	5.1469	5.148	5.1489	-0.5722	0.0445	~	-0.0506	0.4135	~	-0.2487	0.1516	~	1.5638	0	U	NA<NA<proteins of unknown function<Groups of genes
new_409056_409207_c	S127	409056	409207	-1	NA	4.7747	4.9276	2.4487	2.7707	5.0059	5.0992	2.9068	3.0113	2.647	3.7294	4.6383	2.6241	2.9369	2.9258	0.2384	0.215	~	-0.7633	0.1025	~	0.8518	0.1086	~	0.8363	0.0715	~
BSU03590	tcyC	409208	409951	-1	NA	7.5231	7.4703	3.9371	4.2826	7.6718	7.8793	4.8789	4.9454	4.7564	6.4984	7.04	4.3668	4.4788	4.5172	0.2896	0.0745	~	-0.7285	0.001	d	0.9485	0	u	0.445	0.0108	~	NA<ABC transporters<transporters<Cellular processes, biosynthesis/ acquisition of cysteine<biosynthesis/ acquisition of amino acids<amino acid/ nitrogen metabolism<Metabolism, NA<NA<membrane proteins<Groups of genes
BSU03600	tcyB	409965	410669	-1	NA	7.0778	7.0811	3.6578	3.906	7.2727	7.3958	4.2142	4.1466	4.0152	6.1839	6.6827	3.9512	3.9135	4.224	0.265	0.0932	~	-0.655	0.004	d	0.4945	0.0162	~	0.3671	0.0288	~	NA<ABC transporters<transporters<Cellular processes, biosynthesis/ acquisition of cysteine<biosynthesis/ acquisition of amino acids<amino acid/ nitrogen metabolism<Metabolism, NA<NA<membrane proteins<Groups of genes
BSU03610	tcyA	410656	411462	-1	NA	8.5828	8.6184	4.0139	4.911	8.8113	8.8776	5.1914	4.9657	4.9588	8.4048	8.8244	5.5408	5.4726	5.3799	0.247	0.1477	~	0.0294	0.4233	~	0.6212	0.011	u	1.1067	0	U	NA<ABC transporters<transporters<Cellular processes, biosynthesis/ acquisition of cysteine<biosynthesis/ acquisition of amino acids<amino acid/ nitrogen metabolism<Metabolism, NA<NA<membrane proteins<Groups of genes
BSU03620	yclA	411578	412450	-1	NA	3.9125	3.6431	2.6505	2.6775	4.5662	4.6538	3.527	3.5109	3.3822	3.762	3.8626	2.7566	2.8964	2.7948	1.1471	0	U	0.0461	0.4031	~	2.1816	0	U	0.6089	0.0186	u	transcription factors/ other<transcription factors and their control<regulation of gene expression<Information processing, NA<resistance against other toxic compounds (nitric oxide, phenolic acids, flavonoids, oxalate)<coping with stress<Lifestyles
BSU03630	ubiX	412540	413154	1	BsdA Regulon	2.6972	2.725	2.6949	2.6468	3.1983	2.9618	2.5419	2.7449	2.714	2.6553	2.59	2.5281	2.5471	2.6091	1.1725	0.0089	U	-0.4168	0.2582	~	-0.042	0.2632	~	-0.5886	0.0628	~	NA<resistance against other toxic compounds (nitric oxide, phenolic acids, flavonoids, oxalate)<coping with stress<Lifestyles
BSU03640	ubiD	413157	414578	1	BsdA Regulon	3.0503	2.9995	3.0076	2.9505	3.6753	3.6707	3.4134	3.5296	3.3409	2.9048	2.9801	2.9601	3.0006	2.9371	1.3045	0	U	-0.2232	0.2186	~	0.9898	0	u	-0.0318	0.1858	~	NA<resistance against other toxic compounds (nitric oxide, phenolic acids, flavonoids, oxalate)<coping with stress<Lifestyles
BSU03651	bsdD	414595	414822	1	BsdA Regulon	3.8204	3.7983	3.8568	3.8323	4.8638	4.8845	4.6435	4.9558	4.5039	3.7564	4.0015	3.965	3.9663	3.9674	1.4314	0	U	0.1146	0.3637	~	1.1541	0	U	0.1839	0.1198	~	NA<resistance against other toxic compounds (nitric oxide, phenolic acids, flavonoids, oxalate)<coping with stress<Lifestyles
BSU03652	yclD	414819	415283	1	NA	2.6576	2.9382	2.9167	2.6851	3.0152	3.1643	3.4403	2.9075	3.2335	2.7482	2.8499	2.865	2.6418	2.8449	0.8232	0.0612	~	-0.0188	0.4381	~	1.1501	0.013	U	-0.0458	0.1936	~	NA<resistance against other toxic compounds (nitric oxide, phenolic acids, flavonoids, oxalate)<coping with stress<Lifestyles
BSU03660	yclE	415350	416195	1	NA	3.4828	3.7098	4.8906	4.513	3.5927	3.8169	4.7984	5.1514	5.0443	4.077	4.0536	4.6047	4.6391	4.7376	0.1775	0.1748	~	0.7186	0.0048	u	0.3504	0.0381	~	-0.0612	0.1647	~	NA<NA<poorly characterized/ putative enzymes<Groups of genes
BSU03670	dtpT	416235	417713	-1	SigA Regulon;TnrA Regulon;ScoC Regulon	5.8178	5.7857	3.5131	3.4496	6.1529	6.4714	4.2381	4.0296	4.3573	6.4039	6.5046	3.9907	3.8523	3.9851	0.5612	0.0007	~	0.7041	0.0001	u	1.1502	0	U	0.7542	0	u	NA<transporters/ other<transporters<Cellular processes, utilization of peptides<utilization of nitrogen sources other than amino acids<amino acid/ nitrogen metabolism<Metabolism, NA<NA<membrane proteins<Groups of genes
new_417763_418267_c	S128	417763	418267	-1	NA	2.5862	2.4045	2.5087	2.5005	4.3662	4.1673	2.7826	2.6742	2.5884	2.4765	2.5339	2.3553	2.3545	2.3219	4.4659	0	U	0.0681	0.4253	~	1.0874	0.039	U	-3.1437	0.0024	D
BSU03680	yclG	417993	419747	1	NA	3.102	2.9988	2.6025	2.5414	3.7121	3.7869	3.563	3.5151	3.4427	2.7283	2.8568	2.3883	2.5002	2.4031	1.3618	0	U	-0.7649	0.01	d	2.7627	0	U	-1.2511	0.0003	D	NA<NA<proteins of unknown function<Groups of genes
BSU03690	yczF	419763	419984	-1	SigG Regulon	3.1883	3.2426	3.1837	2.6437	4.6854	4.7423	3.1223	3.4285	3.4286	2.8708	2.9205	2.4678	2.395	2.3219	2.3078	0	U	-0.8127	0.125	~	0.9623	0.0348	u	-3.306	0.0002	D	Newly identified sporulation proteins (based on transcription profiling) <sporulation proteins<sporulation<Lifestyles, NA<NA<membrane proteins<Groups of genes
BSU03700	gerKA	420110	421744	1	SpoVT Regulon;SigG Regulon	3.0132	2.8983	2.4401	2.5141	3.0257	2.927	2.5393	2.618	2.5416	2.7238	2.7908	2.4128	2.4298	2.4089	0.058	0.2747	~	-0.6482	0.0493	d	0.6333	0.0501	~	-0.7659	0.0237	d	NA<germination<sporulation<Lifestyles, NA<NA<membrane proteins<Groups of genes
BSU03710	gerKC	421734	422957	1	SpoVT Regulon;SigG Regulon	3.4337	3.3877	2.7827	2.7489	3.1784	3.3049	2.7568	2.8454	2.6451	2.865	3.0223	2.5047	2.5247	2.5884	-0.3361	0.1042	~	-1.0588	0.0009	D	-0.0929	0.2293	~	-1.1386	0.0004	D	NA<germination<sporulation<Lifestyles, NA<NA<membrane proteins<Groups of genes
BSU03720	gerKB	422982	424103	1	SpoVT Regulon;SigG Regulon	3.4073	3.377	3.2062	3.0552	3.2522	3.27	3.1436	2.8227	3.1225	2.7506	2.9346	2.5594	2.6871	2.6571	-0.2617	0.1559	~	-1.3297	0.0002	D	-0.1908	0.1721	~	-1.6273	0	D	NA<germination<sporulation<Lifestyles, NA<NA<membrane proteins<Groups of genes
BSU03730	yclH	424208	424888	-1	YclJ Regulon	2.9556	2.7385	2.7086	2.7109	3.7841	3.8321	3.1242	3.0137	2.7425	2.7925	2.6837	2.8759	2.8987	2.822	2.0251	0	U	-0.4006	0.229	~	0.8646	0.0198	u	0.5695	0.0447	~	NA<ABC transporters<transporters<Cellular processes, NA<NA<membrane proteins<Groups of genes
BSU03740	yclI	424904	426364	-1	YclJ Regulon	2.7296	2.7286	2.6747	2.5259	3.725	3.6964	2.7327	2.822	2.7079	2.765	2.7057	2.5874	2.5724	2.6044	2.3115	0	U	0.0264	0.4276	~	0.7085	0.0152	u	-0.051	0.1848	~	NA<ABC transporters<transporters<Cellular processes, NA<NA<membrane proteins<Groups of genes
BSU03750	yclJ	426577	427260	1	ResD Regulon	5.9998	6.1187	6.2441	6.4824	6.0707	5.9772	6.2462	6.1605	6.1011	6.1587	6.2951	5.7761	5.8171	5.7057	-0.0385	0.2558	~	0.1807	0.136	~	-0.2129	0.037	~	-0.6521	0	d	two-component system response regulators<transcription factors and their control<regulation of gene expression<Information processing, NA<NA<phosphoproteins<Groups of genes
BSU03760	yclK	427247	428668	1	ResD Regulon	5.7105	5.7606	6.0433	6.2971	5.6431	5.6902	6.1285	5.9892	5.8487	5.8408	5.9279	5.7446	5.7512	5.7583	-0.0764	0.2033	~	0.1638	0.1639	~	-0.198	0.0466	~	-0.4627	0.0001	~	protein kinases<protein modification<protein synthesis, modification and degradation<Information processing, control of two-component response regulators<transcription factors and their control<regulation of gene expression<Information processing, NA<NA<membrane proteins<Groups of genes, NA<NA<phosphoproteins<Groups of genes
new_428689_428793	S129	428689	428793	1	NA	4.959	4.6609	4.7152	5.3732	4.5719	4.6773	4.864	4.5755	4.5034	4.5538	4.5198	4.071	4.0952	4.0724	-0.2371	0.1874	~	-0.3483	0.2203	~	-0.5184	0.0525	~	-1.2917	0.0001	D
BSU03770	rapC	428831	429979	1	SigA Regulon;ComA Regulon;CodY Regulon;SigH Regulon;CcpA Regulon	7.6148	7.5597	8.4583	8.4098	7.2879	7.0895	8.7013	8.5698	8.7471	7.3598	7.4821	7.1682	7.3999	7.149	-0.4074	0.0014	~	-0.1699	0.146	~	0.2442	0.019	~	-1.218	0	D	NA<genetic competence<genetics<Information processing, protein phosphatases<protein modification<protein synthesis, modification and degradation<Information processing, control of two-component response regulators<transcription factors and their control<regulation of gene expression<Information processing, NA<quorum sensing<regulation of gene expression<Information processing, NA<genetic competen…
BSU03780	phrC	429963	430085	1	SigA Regulon;ComA Regulon;CodY Regulon;SigH Regulon;CcpA Regulon	7.4849	7.0436	10.1025	9.4265	6.9147	7.1122	10.0738	9.8661	10.0965	6.4301	6.6724	8.9846	9.3947	8.8911	-0.274	0.1255	~	-0.7562	0.0083	d	0.2145	0.1264	~	-0.7009	0.001	d	NA<genetic competence<genetics<Information processing, control of two-component response regulators<transcription factors and their control<regulation of gene expression<Information processing, NA<quorum sensing<regulation of gene expression<Information processing, NA<genetic competence<exponential and early post-exponential lifestyles<Lifestyles, NA<NA<short peptides<Groups of genes
BSU03788	yczM	430185	430274	-1	NA	2.6154	2.6091	3.5823	3.0146	2.8058	2.8317	2.83	3.3466	3.2122	2.6482	2.3219	2.6581	2.9193	3.1312	NA	NA	NA	NA	NA	NA	NA	NA	NA	NA	NA	NA	NA<toxins, antitoxins and immunity against toxins/ based on similarity<coping with stress<Lifestyles
BSU03789	yczN	430356	430469	-1	NA	3.0979	3.2902	4.6553	4.219	3.6253	3.7404	4.3216	4.27	4.4118	3.0884	3.5248	3.7318	3.8697	3.8485	0.9091	0.0451	u	0.2617	0.3404	~	-0.1344	0.2187	~	-0.8804	0.0085	d	NA<toxins, antitoxins and immunity against toxins/ based on similarity<coping with stress<Lifestyles
BSU03790	yclM	430623	431987	-1	CodY Regulon;ThrR Regulon	3.8746	3.6747	5.5107	6.0965	3.6675	3.8395	5.5681	5.9231	5.674	3.8699	4.0517	6.2342	6.1633	6.2118	-0.0353	0.2819	~	0.2824	0.1723	~	-0.1176	0.1809	~	0.4001	0.0152	~	biosynthesis/ acquisition of lysine/ threonine<biosynthesis/ acquisition of amino acids<amino acid/ nitrogen metabolism<Metabolism
new_432271_432371	S130	432271	432371	1	NA	10.0854	9.9367	7.1893	7.1965	9.343	9.4819	5.3919	4.5508	5.588	10.4129	10.6959	7.8347	7.7803	7.7336	-0.6026	0.0006	d	0.5506	0.0031	~	-2.0328	0	D	0.6074	0.0002	u
BSU03800	yclN	432372	433322	1	Fur Regulon	8.7265	8.7489	6.1668	6.0735	8.032	8.2588	4.5304	4.5153	4.5553	9.3277	9.4572	6.7531	6.5881	6.6992	-0.5967	0	d	0.6624	0	u	-1.8277	0	D	0.5971	0	u	NA<ABC transporters<transporters<Cellular processes, NA<acquisition of iron<homeostasis<Cellular processes, acquisition of iron<iron metabolism<additional metabolic pathways<Metabolism, NA<NA<membrane proteins<Groups of genes
BSU03810	yclO	433315	434262	1	Fur Regulon	8.9235	8.9725	6.2569	6.1779	8.1545	8.2855	4.684	4.7069	4.6702	9.5611	9.7316	7.0611	6.9465	6.9506	-0.7366	0	d	0.7063	0	u	-1.7432	0	D	0.8121	0	u	NA<ABC transporters<transporters<Cellular processes, NA<acquisition of iron<homeostasis<Cellular processes, acquisition of iron<iron metabolism<additional metabolic pathways<Metabolism, NA<NA<membrane proteins<Groups of genes
BSU03820	yclP	434256	435014	1	Fur Regulon	9.951	9.9178	6.9004	6.8947	8.953	9.1209	5.3764	5.3425	5.319	10.4607	10.6913	7.9877	7.8028	7.8397	-0.9016	0	d	0.6488	0	u	-1.6785	0	D	1.0122	0	U	NA<ABC transporters<transporters<Cellular processes, NA<acquisition of iron<homeostasis<Cellular processes, acquisition of iron<iron metabolism<additional metabolic pathways<Metabolism, NA<NA<membrane proteins<Groups of genes
BSU03830	yclQ	435036	435989	1	Fur Regulon	10.0497	9.9777	8.3979	8.0035	9.0575	9.3272	7.1134	7.508	7.1864	10.4441	10.696	8.9556	8.9154	8.8006	-0.8209	0	d	0.5636	0.0048	~	-0.9586	0	d	0.6874	0	u	NA<ABC transporters<transporters<Cellular processes, NA<acquisition of iron<homeostasis<Cellular processes, acquisition of iron<iron metabolism<additional metabolic pathways<Metabolism, NA<NA<membrane proteins<Groups of genes
BSU03840	ycnB	436036	437454	-1	NA	5.0447	4.9809	4.1081	3.9555	4.7985	4.6608	3.8087	3.7227	3.7673	4.2109	4.1302	3.058	3.009	3.2226	-0.3396	0.0204	~	-1.0683	0	D	-0.3938	0.0095	~	-1.6672	0	D	NA<transporters/ other<transporters<Cellular processes, NA<resistance against toxins/ antibiotics/ based on similarity<coping with stress<Lifestyles, NA<NA<membrane proteins<Groups of genes
BSU03850	ycnC	437474	438352	-1	NA	6.9842	6.8039	5.6556	5.2764	6.4918	5.9079	4.4735	4.0461	4.2467	6.1416	6.148	4.3727	4.3385	4.3957	-0.705	0.0021	d	-0.7959	0.0015	d	-1.4621	0	D	-1.3357	0	D	transcription factor/ other/ based on similarity<transcription factors and their control<regulation of gene expression<Information processing
new_438353_438419_c	S131	438353	438419	-1	NA	6.7853	6.5958	5.4782	5.1881	6.3207	5.7386	4.6888	3.947	3.9552	5.7662	5.72	4.3827	4.4742	4.2719	-0.6731	0.022	d	-1.0201	0.0037	D	-1.2983	0.0006	D	-1.1615	0.0006	D
BSU03860	ycnD	438516	439265	-1	NA	5.5068	5.4698	5.7607	5.4873	5.8419	6.1709	5.7918	5.9276	5.9	5.5245	5.4905	5.2621	5.2914	5.1967	0.5811	0.0002	~	0.0216	0.4168	~	0.2694	0.0301	~	-0.4269	0.0013	~	NA<electron transport/ other<electron transport and ATP synthesis<Metabolism
BSU03870	ycnE	439282	439569	-1	NA	6.8561	6.756	6.5347	6.4907	7.2394	7.3315	6.7475	6.7393	6.6459	6.748	6.617	6.1582	6.2003	6.3576	0.4981	0.0001	~	-0.1288	0.2083	~	0.2085	0.0394	~	-0.2877	0.006	~	NA<NA<phosphoproteins<Groups of genes, NA<NA<proteins of unknown function<Groups of genes
BSU03880	yczG	439709	440023	1	NA	6.3692	6.4399	7.5747	7.0048	6.3481	6.1901	6.9494	7.3727	7.0601	6.5902	6.6769	7.468	7.5435	7.3102	-0.1422	0.1859	~	0.2424	0.1813	~	-0.188	0.1185	~	0.1319	0.1133	~	transcription factor/ other/ based on similarity<transcription factors and their control<regulation of gene expression<Information processing
BSU03890	gabR	440025	441464	-1	SigA Regulon;GabR Regulon	2.7348	2.756	4.2918	3.6583	3.536	3.5552	3.686	3.5791	3.4828	2.5441	2.5539	3.4194	3.3799	3.4793	1.9684	0	U	-1.0012	0.0114	D	-0.6601	0.0069	d	-0.9434	0.0001	d	utilization of gamma-amino butyric acid<utilization of amino acids<amino acid/ nitrogen metabolism<Metabolism, transcription factors/ other<transcription factors and their control<regulation of gene expression<Information processing
BSU03900	gabT	441571	442881	1	SigA Regulon;GabR Regulon	2.8021	2.7606	9.0338	7.6073	4.0071	3.8965	4.2075	4.1234	4.0885	2.5211	2.5853	3.2347	3.2663	3.1909	2.4834	0	U	-1.1066	0.0168	D	-4.8095	0	D	-6.3359	0	D	utilization of gamma-amino butyric acid<utilization of amino acids<amino acid/ nitrogen metabolism<Metabolism, biosynthesis of norspermidine<miscellaneous metabolic pathways<additional metabolic pathways<Metabolism, NA<biofilm formation<exponential and early post-exponential lifestyles<Lifestyles
BSU03910	gabD	442950	444338	1	SigA Regulon;SigB Regulon;GabR Regulon	5.1738	5.2948	10.0367	8.5021	6.2232	6.3653	7.8363	7.8199	7.7681	5.2668	5.1225	5.8248	5.8291	5.7827	1.171	0.0006	U	-0.0452	0.418	~	-1.6783	0	D	-3.7762	0	D	utilization of gamma-amino butyric acid<utilization of amino acids<amino acid/ nitrogen metabolism<Metabolism, NA<general stress proteins (controlled by SigB)<coping with stress<Lifestyles
BSU03920	glcU	444461	445324	1	SpoVT Regulon;SigG Regulon	2.3554	2.3867	2.3678	2.3585	2.4553	2.5014	2.384	2.3219	2.3432	2.3219	2.3409	2.3608	2.5197	2.3954	NA	NA	NA	NA	NA	NA	NA	NA	NA	NA	NA	NA	NA<transporters/ other<transporters<Cellular processes, sporulation proteins/ other<sporulation proteins<sporulation<Lifestyles, NA<NA<membrane proteins<Groups of genes
BSU03930	gdh	445344	446129	1	SpoVT Regulon;SigG Regulon	2.4806	2.5409	2.3968	2.5124	2.5822	2.5973	2.4551	2.5579	2.5795	2.4231	2.5176	2.5973	2.6769	2.637	NA	NA	NA	NA	NA	NA	NA	NA	NA	NA	NA	NA	NA<germination<sporulation<Lifestyles
BSU03940	ycnI	446174	446788	-1	SigA Regulon;YcnK Regulon;AbrB Regulon	8.3953	8.3292	7.3422	8.922	8.2398	8.2912	9.2085	8.0292	8.1517	9.016	9.1133	6.1487	5.9641	6.0103	-0.0984	0.2675	~	0.7114	0.0942	~	0.2315	0.1791	~	-2.3867	0	D	NA<NA<membrane proteins<Groups of genes, NA<NA<proteins of unknown function<Groups of genes
BSU03950	ycnJ	446801	448426	-1	SigA Regulon;YcnK Regulon;AbrB Regulon	7.3846	7.2775	5.955	7.395	7.5595	7.5211	7.3309	6.6488	6.6793	8.0548	8.1738	5.0249	4.8786	4.8895	0.2146	0.2012	~	0.8027	0.037	u	0.0777	0.2388	~	-2.1095	0	D	NA<transporters/ other<transporters<Cellular processes, NA<trace metal homeostasis (Cu, Zn, Ni, Mn, Mo)<homeostasis<Cellular processes, NA<NA<membrane proteins<Groups of genes
BSU03960	ycnK	448461	449033	-1	SigA Regulon;YcnK Regulon;AbrB Regulon	9.6941	9.5529	7.961	9.1958	10.0177	9.8149	8.3236	7.6291	8.1233	10.286	10.5253	7.0749	7.091	6.7875	0.2964	0.1479	~	0.7892	0.0243	u	-0.6625	0.0159	d	-1.7565	0	D	NA<trace metal homeostasis (Cu, Zn, Ni, Mn, Mo)<homeostasis<Cellular processes, transcription factors/ other<transcription factors and their control<regulation of gene expression<Information processing
BSU03970	ycnL	449198	449551	1	SigA Regulon	5.6772	5.342	5.2746	5.1582	5.5454	5.0293	5.0322	4.4871	4.6271	5.5575	5.2683	5.0007	4.6562	4.7967	-0.2353	0.1539	~	-0.1116	0.3555	~	-0.56	0.0173	~	-0.4637	0.0209	~	NA<NA<membrane proteins<Groups of genes, NA<NA<proteins of unknown function<Groups of genes
new_449651_449723	S132	449651	449723	1	NA	3.5793	3.4738	3.4243	3.3671	5.0373	8.5105	7.3928	7.3188	8.1084	3.4927	3.9953	4.4583	4.433	4.2992	4.8904	0	U	0.3976	0.3401	~	5.1537	0	U	1.5438	0.0151	U
BSU03981	mtlA	449724	451160	1	MtlR Regulon;SigA Regulon	3.2881	3.2402	3.7018	4.0104	4.8621	8.3255	6.9982	7.3968	7.2938	3.7077	3.4952	4.5513	4.5799	4.6944	5.2045	0	U	0.6378	0.2615	~	3.9327	0	U	1.0213	0.0444	U	NA<phosphotransferase systems<transporters<Cellular processes, utilization of mannitol<utilization of specific carbon sources<carbon metabolism<Metabolism, control of PRD-type regulators<transcription factors and their control<regulation of gene expression<Information processing, NA<trigger enzyme<regulation of gene expression<Information processing, NA<NA<membrane proteins<Groups of genes, NA<NA…
BSU03982	mtlF	451185	451616	1	MtlR Regulon;SigA Regulon	4.2991	4.2213	5.2705	5.4435	5.8123	9.3802	7.6412	7.4468	7.3537	4.8341	4.5545	6.1936	6.1332	6.3472	4.6521	0	U	0.5684	0.2803	~	2.2725	0.0014	U	0.9555	0.0496	u	NA<phosphotransferase systems<transporters<Cellular processes, utilization of mannitol<utilization of specific carbon sources<carbon metabolism<Metabolism, NA<NA<phosphoproteins<Groups of genes
BSU03990	mtlD	451618	452739	1	MtlR Regulon;SigA Regulon	3.4851	3.4604	4.2474	4.2732	4.3003	7.3939	5.8408	6.1237	6.0981	3.9334	3.7491	5.0691	4.9141	5.1344	3.8654	0	U	0.6175	0.2559	~	2.0869	0.002	U	0.9805	0.0421	u	utilization of mannitol<utilization of specific carbon sources<carbon metabolism<Metabolism
BSU04000	ycsA	452830	453894	1	NA	4.5304	4.3768	3.845	4.2044	4.8645	5.3256	3.2951	3.7221	3.5598	5.4778	5.2363	5.5449	5.5088	5.5936	0.8053	0.0014	u	1.0926	0.0001	U	-0.8133	0.0009	d	1.871	0	U	NA<NA<poorly characterized/ putative enzymes<Groups of genes
BSU04010	sipU	454029	454592	1	NA	6.7638	6.7167	3.8606	4.421	6.309	6.408	3.4966	3.2224	3.4466	6.6504	6.6223	4.8355	4.5869	4.5052	-0.4027	0.0352	~	-0.1093	0.3314	~	-1.2166	0	D	0.6187	0.002	u	NA<protein secretion<protein synthesis, modification and degradation<Information processing, NA<NA<membrane proteins<Groups of genes
new_454593_455317	S133	454593	455317	1	NA	5.6362	5.4981	3.7204	4.0152	5.1194	5.2601	3.3438	3.2951	3.3267	5.4275	5.3033	3.484	3.5951	3.6762	-0.4294	0.0105	~	-0.2278	0.1507	~	-0.9559	0	d	-0.472	0.0057	~
BSU04020	yczH	454652	455260	-1	NA	4.316	4.2904	5.32	4.8095	4.3511	4.3832	5.6444	5.5676	5.6466	3.9366	3.8547	3.9871	4.0163	3.7575	0.0849	0.2386	~	-0.576	0.0176	~	0.6148	0.001	u	-1.5043	0	D	NA<NA<proteins of unknown function<Groups of genes
BSU04030	ycsD	455346	455738	1	NA	6.8764	6.9101	6.6842	6.8287	6.5447	6.349	6.0942	6.0638	6.1852	6.5906	6.6184	5.6195	5.4566	5.3988	-0.4654	0.0005	~	-0.3029	0.0278	~	-0.6809	0	d	-1.3671	0	D	biosynthesis of fatty acids<biosynthesis of lipids<lipid metabolism<Metabolism
BSU04039	yczO	455771	455935	-1	SigB Regulon	3.4793	3.3372	4.6611	4.6341	5.9928	7.482	9.323	8.1798	8.5272	4.5231	4.6073	6.0484	7.2536	6.3805	4.3678	0	U	1.7312	0.0043	U	4.4165	0	U	2.2541	0	U	NA<NA<proteins of unknown function<Groups of genes
BSU04040	ycsE	456068	456817	1	NA	6.7192	6.7995	5.9376	6.3109	7.0499	7.0534	6.4812	6.9253	6.5616	6.9504	6.9142	7.0389	6.8812	6.7131	0.3045	0.0545	~	0.1804	0.2224	~	0.5612	0.0011	~	0.7898	0	u	NA<NA<proteins of unknown function<Groups of genes
new_456926_457022	S134	456926	457022	1	NA	6.3561	6.5687	6.8731	5.4174	4.8595	5.4912	5.4215	5.6263	5.4134	5.3332	5.2903	5.1957	4.9063	4.9625	-1.3845	0.0012	D	-1.2646	0.0057	D	-0.9069	0.0118	d	-1.4339	0.0001	D
BSU04050	ycsF	457023	457796	1	KipR Regulon;TnrA Regulon	6.0512	6.0602	7.3193	6.2304	4.5519	5.0448	5.571	5.845	5.6603	4.6261	4.7137	5.2315	5.2519	5.1954	-1.4056	0	D	-1.5877	0	D	-1.2628	0	D	-1.7918	0	D	NA<NA<poorly characterized/ putative enzymes<Groups of genes
BSU04060	ycsG	457811	459025	1	KipR Regulon;TnrA Regulon	5.7716	5.5921	7.4826	6.3537	4.3948	4.5971	5.6625	5.6528	5.7422	3.9257	4.1329	5.0754	5.132	5.2203	-1.3982	0	D	-2.0298	0	D	-1.4295	0	D	-2.045	0	D	NA<transporters/ other<transporters<Cellular processes, NA<putative amino acid transporter<amino acid/ nitrogen metabolism<Metabolism, NA<NA<membrane proteins<Groups of genes
BSU04070	ycsI	459049	459822	1	KipR Regulon;TnrA Regulon	5.2573	5.1013	7.1583	5.9945	3.9327	3.9782	5.3194	5.4821	5.4334	3.4366	3.5768	4.7075	4.9342	4.886	-1.5732	0	D	-2.2939	0	D	-1.3858	0	D	-2.0476	0	D	NA<NA<proteins of unknown function<Groups of genes
BSU04080	kipI	459867	460589	1	KipR Regulon;TnrA Regulon	5.442	5.3739	7.0603	5.9701	4.1279	4.3434	5.2846	5.515	5.259	3.6441	3.8711	4.945	5.1461	5.0452	-1.432	0	D	-2.1288	0	D	-1.3718	0	D	-1.7276	0	D	NA<phosphorelay<regulation of gene expression<Information processing, NA<phosphorelay<sporulation<Lifestyles
BSU04090	kipA	460592	461599	1	KipR Regulon;TnrA Regulon	5.2961	5.3186	6.7308	5.8821	4.4172	4.4696	4.9486	5.2834	4.9501	3.7177	3.973	4.9652	5.0764	5.1203	-1.0458	0.0001	D	-1.8755	0	D	-1.4443	0	D	-1.4563	0	D	NA<phosphorelay<regulation of gene expression<Information processing, NA<phosphorelay<sporulation<Lifestyles
BSU04100	kipR	461615	462367	1	KipR Regulon;TnrA Regulon	5.8558	5.7452	6.8291	6.0885	5.1392	4.8819	4.9767	5.1414	5.0579	4.0063	4.209	5.2922	5.3823	5.4261	-0.8914	0.0002	d	-2.0476	0	D	-1.5993	0	D	-1.2408	0	D	transcription factors/ other<transcription factors and their control<regulation of gene expression<Information processing, NA<phosphorelay<regulation of gene expression<Information processing, NA<phosphorelay<sporulation<Lifestyles
BSU04110	lipC	462431	463072	1	GerE Regulon;SigK Regulon;KipR Regulon;TnrA Regulon	5.1536	5.1988	5.2659	4.7793	4.7583	4.468	3.9499	3.8507	3.9327	3.4772	3.7682	3.818	4.0605	3.7855	-0.6683	0.0053	d	-2.078	0	D	-1.467	0	D	-1.5006	0	D	utilization of phospholipids<utilization of lipids<lipid metabolism<Metabolism, spore coat proteins<sporulation proteins<sporulation<Lifestyles, NA<germination<sporulation<Lifestyles
new_463070_463495_c	S135	463070	463495	-1	NA	5.2021	5.2317	7.2842	7.4738	5.7005	5.5709	7.3513	7.1733	7.5868	5.2107	5.2768	6.1825	6.2059	6.0487	0.4761	0.0047	~	0.0312	0.4082	~	0.0014	0.275	~	-1.2974	0	D
BSU04120	yczI	463245	463490	1	NA	8.3315	8.388	6.762	7.0969	9.1856	8.927	7.0375	6.183	6.8788	8.3981	8.5698	6.8947	6.8546	6.8583	0.7106	0.0022	u	0.1283	0.3217	~	-0.1939	0.1342	~	-0.0744	0.1603	~	NA<NA<membrane proteins<Groups of genes, NA<NA<proteins of unknown function<Groups of genes
new_463491_463901	S136	463491	463901	1	NA	7.8339	7.8651	6.1472	6.0821	9.7641	9.4784	8.3846	7.9274	8.2438	7.0118	7.0886	4.3585	4.6157	4.4154	1.8013	0	U	-0.8227	0	d	2.1688	0	U	-1.9084	0	D
BSU04130	yczJ	463496	463783	-1	NA	6.4966	6.5568	8.4221	8.7586	6.795	6.3387	8.3804	7.9722	8.4989	6.5209	6.4274	7.4524	7.3864	7.304	0.0618	0.2566	~	-0.0552	0.3909	~	-0.3014	0.0499	~	-1.2437	0	D	NA<NA<proteins of unknown function<Groups of genes
BSU04140	pbpC	463934	465940	1	NA	8.4658	8.4743	7.1461	7.3979	9.6557	9.6661	9.0988	9.2094	9.0239	7.7868	7.8057	7.1751	7.1981	7.246	1.2023	0	U	-0.6861	0	d	1.8686	0	U	-0.0737	0.1065	~	penicillin-binding proteins<cell wall synthesis<cell envelope and cell division<Cellular processes
new_465941_466041	S137	465941	466041	1	NA	9.949	10.001	9.2218	9.3065	11.1313	11.3109	10.9355	10.8888	10.8435	9.3202	9.2851	9.3411	9.387	9.4501	1.2526	0	U	-0.6768	0	d	1.632	0	U	0.1288	0.0455	~
BSU04150	ycsN	466042	466944	1	NA	7.6352	7.6483	7.8768	7.6421	8.8319	9.0439	8.9475	9.0568	8.9324	7.0542	7.013	7.3944	7.4176	7.5544	1.3218	0	U	-0.6275	0	d	1.2351	0	U	-0.3145	0.002	~	NA<NA<poorly characterized/ putative enzymes<Groups of genes
new_467042_467129	S138	467042	467129	1	NA	6.2358	6.0282	7.0256	6.3445	8.0689	8.3022	7.6947	7.1686	7.5346	6.4387	6.0152	7.1551	7.3664	7.3408	2.1361	0	U	0.1149	0.3545	~	0.8034	0.0009	u	0.5966	0.0051	u
BSU04160	mtlR	467130	469214	1	SigA Regulon;CcpA Regulon	5.2776	5.2611	6.7974	6.3336	7.3281	7.6528	6.9084	7.0351	6.8686	6.0595	5.7602	6.9098	6.9375	6.9872	2.39	0	U	0.7239	0.0003	u	0.3724	0.0149	~	0.3792	0.008	~	utilization of mannitol<utilization of specific carbon sources<carbon metabolism<Metabolism, PRD-type regulators<transcription factors and their control<regulation of gene expression<Information processing, NA<NA<phosphoproteins<Groups of genes
new_469286_469367	S139	469286	469367	1	NA	2.7776	3.298	2.917	2.3219	3.7024	4.1214	2.5291	2.6824	2.5312	3.4019	2.6763	2.687	2.8301	2.9547	NA	NA	NA	NA	NA	NA	NA	NA	NA	NA	NA	NA
BSU04170	ydaB	469426	470937	1	NA	4.6616	4.7651	3.2791	3.4853	4.4926	4.6276	3.5536	3.5289	3.3152	4.3294	4.3074	3.5789	3.4484	3.4507	-0.1914	0.1217	~	-0.5072	0.0091	~	0.1409	0.156	~	0.1923	0.0758	~	NA<NA<proteins of unknown function<Groups of genes
BSU04180	ydaC	470957	471502	-1	SigB Regulon	2.4502	2.5403	2.3583	2.3509	4.1455	4.4746	3.4327	3.3686	3.3279	2.3518	2.5451	2.47	2.4106	2.5427	4.5415	0	U	-0.4491	0.2983	~	5.5733	0	U	2.3135	0.0118	U	NA<NA<proteins of unknown function<Groups of genes
BSU04190	ydaD	471709	472569	1	SigB Regulon	2.5569	2.3869	2.4126	2.4968	4.9844	5.7752	5.8456	5.5052	5.3856	2.6308	2.5514	3.9533	4.1265	4.0757	6.1058	0	U	0.8897	0.088	~	6.4423	0	U	4.5441	0	U	NA<general stress proteins (controlled by SigB)<coping with stress<Lifestyles, NA<NA<poorly characterized/ putative enzymes<Groups of genes
BSU04200	ydaE	472585	473088	1	SigB Regulon	2.5623	2.4046	2.509	2.6347	4.6325	5.088	5.2871	4.7882	4.6981	2.5343	2.5343	3.7352	3.9251	3.9249	5.3507	0	U	0.4074	0.2978	~	4.7377	0	U	3.2977	0	U	utilization of other pentoses and hexoses<utilization of specific carbon sources<carbon metabolism<Metabolism, NA<general stress proteins (controlled by SigB)<coping with stress<Lifestyles
BSU04210	ydaF	473174	473725	1	SigB Regulon	4.7876	4.7059	7.3388	7.3929	3.5231	3.4879	6.2304	6.3039	6.1752	4.0873	3.9682	4.7451	4.6719	4.523	-1.7807	0	D	-0.9486	0	d	-1.1868	0	D	-2.9937	0	D	NA<general stress proteins (controlled by SigB)<coping with stress<Lifestyles, NA<NA<poorly characterized/ putative enzymes<Groups of genes
BSU04220	ydaG	473803	474225	1	SigB Regulon	5.2704	5.3688	8.1293	8.0071	7.6035	9.0713	10.5493	9.8607	9.8531	5.1931	4.9437	7.841	8.4103	8.4149	3.369	0	U	-0.2857	0.2788	~	2.0777	0	U	0.1797	0.1379	~	NA<general stress proteins (controlled by SigB)<coping with stress<Lifestyles
new_474268_474634	S140	474268	474634	1	NA	8.9645	8.8912	7.8475	7.3954	7.5002	8.0329	8.9309	7.6578	8.3439	8.5245	8.8815	7.0007	7.3779	7.2522	-1.1555	0.0007	D	-0.2167	0.2991	~	0.7801	0.0078	u	-0.4326	0.0446	~
BSU04230	ydaH	474731	475540	1	SigM Regulon	5.4524	5.313	3.205	2.8868	4.4083	3.9775	2.9804	2.8677	2.9425	4.0679	4.1096	3.6106	3.448	3.6705	-1.4448	0	D	-1.6135	0	D	-0.2934	0.1237	~	1.0922	0.0001	U	NA<cell envelope stress proteins (controlled by SigM, V, W, X, Y)<coping with stress<Lifestyles, NA<NA<membrane proteins<Groups of genes
BSU04240	ydzA	475584	475874	-1	NA	6.2344	6.3781	5.9163	7.3952	6.9934	7.022	7.2894	6.3254	6.1272	7.5818	7.4885	7.1346	6.9331	7.0656	0.7366	0.0461	u	1.2825	0.0057	U	-0.17	0.2044	~	0.2165	0.1317	~	NA<NA<proteins of unknown function<Groups of genes
BSU04250	lrpC	476059	476493	1	SigA Regulon	5.5619	5.5489	5.0753	5.8716	5.5088	4.9951	5.3507	5.3804	5.1058	5.9067	5.8906	4.804	4.7702	4.8835	-0.317	0.109	~	0.3792	0.1337	~	-0.284	0.1003	~	-0.8277	0.0005	d	NA<DNA repair/ recombination<genetics<Information processing
BSU04260	topB	476558	478741	1	SigA Regulon	6.8891	6.8394	6.2308	6.8491	6.8542	6.8485	6.7121	6.7804	6.4673	7.0369	7.058	6.4436	6.4757	6.4803	-0.0137	0.295	~	0.1907	0.2115	~	0.09	0.1904	~	-0.1129	0.119	~	NA<DNA replication<genetics<Information processing, NA<DNA condensation/ segregation<genetics<Information processing
new_478812_478943	S141	478812	478943	1	NA	5.7401	5.8751	3.2062	3.4986	5.0075	5.1629	4.4455	3.234	3.6176	5.2756	5.323	3.6036	3.7807	3.6662	-0.8174	0.0167	d	-0.5709	0.1038	~	0.9081	0.0265	u	0.5593	0.0591	~
BSU04270	ydaJ	478944	480032	1	SigB Regulon	6.1287	6.0391	3.2651	3.5067	5.2093	4.9532	3.8844	3.4853	3.6331	5.1481	5.2248	3.4829	3.4439	3.501	-1.1163	0	D	-1.0002	0	D	0.5159	0.0102	~	0.1492	0.1136	~	NA<NA<proteins of unknown function<Groups of genes
BSU04280	ydaK	480013	480864	1	SigB Regulon	5.0021	4.9214	2.7128	2.8111	4.1107	3.8256	2.9815	3.073	2.8737	3.931	3.9989	2.7511	2.6831	2.7056	-1.2852	0	D	-1.3013	0	D	0.6425	0.0196	u	-0.2119	0.1174	~	NA<metabolism of signalling nucleotides<nucleotide metabolism<Metabolism
BSU04290	ydaL	480875	482584	1	SigB Regulon	5.3608	5.2832	2.8487	3.0261	4.3316	4.085	3.4446	3.3563	3.1406	4.1769	4.211	2.7199	2.7985	2.8699	-1.3689	0	D	-1.3962	0	D	0.8828	0.0003	u	-0.4634	0.0206	~	NA<NA<membrane proteins<Groups of genes, NA<NA<proteins of unknown function<Groups of genes
BSU04300	ydaM	482577	483839	1	SigB Regulon	4.9524	4.8839	2.6359	2.8905	4.2377	4.0986	3.2946	3.3051	3.087	3.8392	4.0426	2.6466	2.6506	2.6544	-0.9571	0.0001	d	-1.2798	0	D	1.2367	0	U	-0.5332	0.0227	~	NA<NA<poorly characterized/ putative enzymes<Groups of genes
BSU04310	ydaN	483845	485956	1	SigB Regulon	5.5228	5.5315	3.1536	3.3615	5.0075	4.815	3.8761	3.9719	3.7207	4.3814	4.3793	2.7513	2.8342	2.7231	-0.7084	0.0001	d	-1.3773	0	D	1.0375	0	U	-1.34	0	D	NA<NA<proteins of unknown function<Groups of genes
BSU_misc_RNA_7	NA	486092	486235	1	NA	8.5806	8.5769	7.7632	7.8034	8.0736	7.5996	7.0013	7.0344	6.6003	9.5476	9.4346	9.0084	9.0928	8.9079	-0.7345	0.0001	d	0.9224	0	u	-0.9286	0	d	1.2403	0	U
new_486278_486431	S142	486278	486431	1	NA	7.6351	7.6159	7.0578	7.2845	7.5014	6.9287	5.5271	5.4191	5.3039	6.8375	6.5988	5.583	5.6644	5.6138	-0.3925	0.0334	~	-0.9354	0	d	-1.8859	0	D	-1.6603	0	D
BSU04320	ydaO	486432	488255	1	ydaO riboswitch	6.1109	6.001	6.3503	6.5814	5.8601	5.9277	5.5332	5.5483	5.5848	5.2723	5.2592	5.4402	5.4209	5.5952	-0.1768	0.0677	~	-0.8794	0	d	-0.9939	0	d	-1.0703	0	D	NA<NA<membrane proteins<Groups of genes, NA<NA<proteins of unknown function<Groups of genes
BSU04330	mutT	488314	488763	1	NA	3.5567	3.5908	2.6054	2.8761	3.146	3.2076	2.9132	2.8215	2.584	3.1176	3.1384	2.854	2.844	2.7826	-0.773	0.0309	d	-0.8844	0.0349	d	0.0698	0.2532	~	0.2552	0.1313	~	NA<DNA repair/ recombination<genetics<Information processing
BSU04340	ydaP	488830	490554	1	SigB Regulon	3.5639	3.3787	2.869	3.2035	4.8875	5.8217	7.5701	7.1732	7.05	3.273	3.3215	6.2949	6.4211	6.3822	2.6388	0	U	-0.3394	0.2135	~	5.5222	0	U	4.5641	0	U	NA<general stress proteins (controlled by SigB)<coping with stress<Lifestyles, NA<NA<poorly characterized/ putative enzymes<Groups of genes
new_489666_490525_c	S143	489666	490525	-1	NA	4.6374	4.5331	3.3146	2.994	4.3127	3.7471	3.5575	3.3615	3.3415	4.6235	4.4976	3.3235	3.2268	3.447	-0.7055	0.0117	d	-0.0307	0.4236	~	0.554	0.0341	~	0.3775	0.0554	~
new_490527_490638_c	S144	490527	490638	-1	NA	7.3661	6.9286	6.5561	7.3084	7.1458	6.2685	5.9825	7.6465	6.9988	7.3216	7.4615	5.9025	5.8977	7.5957	-0.4069	0.1838	~	0.2371	0.3583	~	0.0423	0.2642	~	-0.2896	0.1348	~
new_490639_490854	S145	490639	490854	1	NA	2.5704	2.4486	2.6536	2.5915	2.9574	3.3224	3.4413	3.1329	3.097	2.7194	2.8833	2.7894	2.6014	2.7716	NA	NA	NA	NA	NA	NA	NA	NA	NA	NA	NA	NA
new_490705_490776_c	S146	490705	490776	-1	NA	6.8539	7.1635	8.0642	7.3949	6.989	6.9149	7.5939	7.0695	7.7941	7.1913	7.0341	6.8439	6.7813	7.044	-0.0673	0.2656	~	0.1013	0.3667	~	-0.2405	0.1232	~	-0.8979	0.0002	d
BSU04359	ydzK	490777	491043	-1	NA	6.1682	6.2068	7.3288	6.6125	5.9921	5.907	6.9042	6.155	7.0054	6.3306	6.2476	6.2348	6.3336	6.4673	-0.2565	0.1504	~	0.1092	0.363	~	-0.2829	0.1056	~	-0.6987	0.0029	d	NA<NA<proteins of unknown function<Groups of genes
BSU04360	mntH	491147	492424	-1	MntR Regulon	7.9738	7.8992	11.3595	11.189	7.5373	7.8117	11.0872	10.8306	11.1392	8.3514	8.4401	10.8827	10.7148	10.8305	-0.2619	0.0388	~	0.4676	0.0028	~	-0.252	0.0272	~	-0.4669	0.0002	~	NA<transporters/ other<transporters<Cellular processes, NA<trace metal homeostasis (Cu, Zn, Ni, Mn, Mo)<homeostasis<Cellular processes, NA<NA<membrane proteins<Groups of genes
new_492500_492577_c	S147	492500	492577	-1	NA	2.7975	2.4945	2.5594	2.3219	4.0439	4.958	4.4084	4.5176	4.1805	2.3219	2.9868	3.6518	4.3072	3.6958	NA	NA	NA	NA	NA	NA	NA	NA	NA	NA	NA	NA
BSU04370	ydaS	492654	492911	-1	SigB Regulon	2.4829	2.791	2.9955	2.9625	4.8966	5.769	8.224	7.6656	7.7309	3.0943	3.1671	6.7996	6.8235	6.8862	4.8785	0	U	1.576	0.008	U	6.3414	0	U	5.2473	0	U	NA<general stress proteins (controlled by SigB)<coping with stress<Lifestyles
BSU04380	ydaT	492989	493441	-1	SigB Regulon	2.587	2.7075	2.4896	2.6936	3.9593	4.4856	6.7325	6.5569	6.2944	2.7032	2.6462	5.1706	5.3277	5.4509	3.4552	0	U	0.1237	0.3921	~	6.3459	0	U	5.0152	0	U	NA<general stress proteins (controlled by SigB)<coping with stress<Lifestyles
BSU04390	ydbA	493559	494377	1	NA	4.7746	4.8919	4.0668	4.49	4.9735	5.0249	4.1056	3.8881	4.0973	5.0874	5.033	4.8145	4.8453	4.7315	0.1974	0.12	~	0.2697	0.1197	~	-0.3547	0.0278	~	0.6339	0.0002	u	NA<ABC transporters<transporters<Cellular processes
BSU04400	gsiB	494506	494877	1	SigI Regulon;SigB Regulon	3.0955	3.1906	5.8366	5.8856	8.0285	8.9705	12.2101	11.8354	11.7026	4.3897	4.4616	11.0031	11.5015	11.0658	6.6146	0	U	2.1029	0	U	6.1988	0	U	5.4728	0	U	NA<general stress proteins (controlled by SigB)<coping with stress<Lifestyles
BSU04410	ydbB	495009	495350	1	NA	3.5086	3.8058	4.7126	5.0609	4.0321	4.3261	4.9418	5.1271	5.0148	3.8428	3.8427	5.437	5.3732	5.4843	0.7775	0.0025	u	0.2814	0.2024	~	0.1431	0.1617	~	0.6155	0.0009	u	NA<NA<proteins of unknown function<Groups of genes
BSU04420	ydbC	495344	495703	1	NA	4.3382	4.5429	5.3931	5.7992	4.7414	4.8233	5.5557	5.8011	5.5371	4.6336	4.4363	6.5553	6.3873	6.4426	0.425	0.0292	~	0.1205	0.3209	~	0.0139	0.2644	~	0.9193	0	u	NA<NA<proteins of unknown function<Groups of genes
new_495406_495699_c	S148	495406	495699	-1	NA	2.5936	2.6276	2.3219	2.6163	2.9341	3.1872	3.2184	2.6294	2.4424	2.6689	2.6241	2.809	2.5324	2.528	NA	NA	NA	NA	NA	NA	NA	NA	NA	NA	NA	NA
BSU04430	ydbD	495740	496561	-1	SigB Regulon	4.2016	4.2787	4.2929	4.6654	5.4586	5.699	6.506	6.5092	6.2878	4.5658	4.4188	6.243	6.4277	6.4125	1.6268	0	U	0.3346	0.082	~	2.2164	0	U	2.1385	0	U	NA<general stress proteins (controlled by SigB)<coping with stress<Lifestyles, NA<resistance against oxidative and electrophile stress/ based on similarity<coping with stress<Lifestyles
BSU04440	dctB	496646	497698	-1	SigB Regulon	4.8045	4.8675	4.6331	4.9403	5.8241	6.0649	4.2164	4.044	4.1901	5.133	5.0384	5.2509	5.1773	5.2825	1.2686	0	U	0.298	0.0695	~	-0.8265	0	d	0.5201	0.0002	~	NA<transporters/ other<transporters<Cellular processes, utilization of organic acids<utilization of specific carbon sources<carbon metabolism<Metabolism
new_496980_497767	S149	496980	497767	1	NA	4.1342	4.3644	4.5496	4.1316	4.7052	3.9902	3.7132	3.4859	3.7668	3.8571	3.76	2.9994	3.1508	3.2497	0.1847	0.2044	~	-0.6426	0.0579	~	-1.0025	0.001	D	-2.0228	0	D
BSU04450	dctS	497768	499375	1	NA	3.8231	3.7849	4.7293	4.3047	3.803	3.58	4.0234	4.137	4.0622	3.3022	3.2864	2.8705	2.9365	3.0221	-0.1714	0.1678	~	-0.8987	0.0003	d	-0.6145	0.0015	d	-2.7456	0	D	utilization of organic acids<utilization of specific carbon sources<carbon metabolism<Metabolism, protein kinases<protein modification<protein synthesis, modification and degradation<Information processing, control of two-component response regulators<transcription factors and their control<regulation of gene expression<Information processing, NA<NA<membrane proteins<Groups of genes, NA<NA<phosph…
BSU04460	dctR	499365	500045	1	NA	4.0874	4.1604	5.7598	5.3603	4.3844	4.1903	4.9471	5.2603	5.0326	3.59	3.6963	3.375	3.4279	3.433	0.2289	0.125	~	-0.7297	0.0035	d	-0.5632	0.002	~	-2.9136	0	D	utilization of organic acids<utilization of specific carbon sources<carbon metabolism<Metabolism, two-component system response regulators<transcription factors and their control<regulation of gene expression<Information processing, NA<NA<phosphoproteins<Groups of genes
new_500046_500120	S150	500046	500120	1	NA	4.5819	4.8475	6.6691	6.3428	5.1731	5.1504	6.1973	6.3127	5.8346	4.1652	3.9686	4.2002	4.1136	4.153	0.5265	0.0617	~	-0.858	0.0369	d	-0.4225	0.0487	~	-2.7483	0	D
BSU04470	dctP	500166	501431	1	SigA Regulon;FsrA Regulon;CcpA Regulon;Fur Regulon	5.2263	5.2701	5.7812	5.6117	8.2069	8.6558	5.3561	5.8476	5.5553	5.4582	4.9717	3.9664	3.9356	4.1423	3.383	0	U	-0.015	0.4324	~	-0.1121	0.1912	~	-2.0671	0	D	NA<transporters/ other<transporters<Cellular processes, utilization of organic acids<utilization of specific carbon sources<carbon metabolism<Metabolism, NA<NA<membrane proteins<Groups of genes
BSU04480	ydbI	501579	502631	1	NA	7.9015	7.8841	7.5125	7.5291	7.7743	7.5513	7.1267	6.8672	7.1126	7.9876	8.0127	6.7726	6.547	6.5173	-0.2309	0.0491	~	0.1096	0.2589	~	-0.4944	0.0001	~	-0.9397	0	d	NA<NA<membrane proteins<Groups of genes, NA<NA<proteins of unknown function<Groups of genes
new_502632_502875	S151	502632	502875	1	NA	8.9588	9.0665	8.6447	8.7277	8.8022	8.5775	8.2913	8.1764	8.2246	8.916	8.9345	7.8364	7.5677	7.4415	-0.3227	0.0164	~	-0.0893	0.3029	~	-0.4609	0.0005	~	-1.0821	0	D
BSU04490	ydbJ	502908	503834	1	NA	7.2345	7.2293	4.6365	4.778	7.1314	6.9996	4.3287	4.4968	4.3651	7.1445	7.1827	5.6791	5.5817	5.6522	-0.1707	0.0555	~	-0.0706	0.2916	~	-0.4117	0.0008	~	1.0789	0	U	NA<ABC transporters<transporters<Cellular processes, NA<NA<membrane proteins<Groups of genes
BSU04500	ydbK	503854	504594	1	NA	7.048	7.104	4.4312	5.0043	7.0976	7.0177	4.9127	4.8119	4.8459	7.1228	7.0648	5.9626	6.0182	5.9952	-0.0188	0.2886	~	0.0185	0.4231	~	0.1301	0.1538	~	1.4172	0	U	NA<ABC transporters<transporters<Cellular processes, NA<NA<membrane proteins<Groups of genes
BSU04510	ydbL	504689	505024	1	NA	6.5863	6.9477	7.5318	8.1352	7.4115	7.5176	8.0735	7.1585	7.7721	7.4322	7.4601	7.0505	6.9445	7.0087	0.713	0.0076	u	0.6931	0.0189	u	-0.1498	0.1779	~	-0.8899	0.0002	d	NA<NA<membrane proteins<Groups of genes, NA<NA<proteins of unknown function<Groups of genes
new_505044_505113	S152	505044	505113	1	NA	4.959	4.8616	5.5506	5.5298	4.672	4.9699	4.6895	3.9046	5.0597	5.0326	5.4641	4.5579	3.8966	4.6527	-0.1014	0.2669	~	0.4147	0.2175	~	-1.0111	0.0077	D	-1.3575	0.0003	D
BSU04520	ydbM	505152	506297	1	CymR Regulon	4.9725	4.9335	5.5037	5.7863	4.3823	4.5393	5.7683	5.534	5.2758	4.9358	5.2899	4.5637	4.4341	4.4391	-0.6076	0.0039	d	0.2011	0.2239	~	-0.1256	0.1681	~	-1.3876	0	D	NA<NA<poorly characterized/ putative enzymes<Groups of genes
BSU04530	ydbN	506322	506501	-1	Fur Regulon	9.4444	9.4931	7.677	8.1677	9.5414	10.2664	5.9456	5.6327	5.822	10.5393	10.8625	8.6992	8.6882	8.3844	0.4828	0.0319	~	1.2469	0	U	-2.2359	0	D	0.6643	0.0017	u	NA<acquisition of iron<homeostasis<Cellular processes, acquisition of iron<iron metabolism<additional metabolic pathways<Metabolism, NA<RNA chaperones<RNA synthesis and degradation<Information processing, NA<NA<short peptides<Groups of genes
new_506502_506670_c	S153	506502	506670	-1	NA	8.9473	9.032	7.2557	7.6692	9.2909	9.9445	5.7267	5.0843	5.5905	10.0365	10.4002	8.2431	8.3057	7.9508	0.6692	0.0079	u	1.2477	0	U	-2.0938	0	D	0.7118	0.0014	u
BSU04540	ydbO	506866	507738	1	NA	6.7706	6.7877	5.1249	4.8587	6.1649	6.1073	4.7881	4.4461	4.6784	5.7333	5.844	4.5932	4.5056	4.5338	-0.6818	0	d	-1.0589	0	D	-0.4111	0.0041	~	-0.552	0.0001	~	NA<transporters/ other<transporters<Cellular processes, NA<NA<membrane proteins<Groups of genes
new_507683_507752_c	S154	507683	507752	-1	NA	5.0247	5.8249	4.6968	4.8465	6.6031	6.7978	5.1961	4.982	5.0987	6.3372	5.8783	5.2438	4.9334	4.9064	1.3226	0.0001	U	0.709	0.0436	u	0.3914	0.107	~	0.309	0.0934	~
new_507739_508088	S155	507739	508088	1	NA	6.6603	6.5793	4.4559	4.3596	6.1306	6.0371	4.0977	3.4575	4.0623	5.8705	5.8902	4.5987	4.5925	4.3673	-0.5706	0.0017	~	-0.7927	0.0001	d	-0.6405	0.0029	d	0.1507	0.1077	~
BSU04550	ydbP	507753	508073	-1	NA	7.347	7.2897	5.5665	6.1533	7.8297	8.063	6.2406	6.0739	6.2134	8.0948	7.9691	6.9858	6.7012	6.6428	0.6488	0.0012	u	0.7329	0.0007	u	0.3101	0.0495	~	0.9493	0	u	NA<electron transport/ other/ based on similarity<electron transport and ATP synthesis<Metabolism
new_508090_508247	S156	508090	508247	1	NA	8.7439	8.3607	5.6453	6.2921	8.1525	8.0162	5.5322	4.0045	4.8734	8.3175	8.3172	6.1141	5.9193	6.0224	-0.4865	0.0784	~	-0.2512	0.279	~	-1.1758	0.0006	D	0.0135	0.1998	~
BSU04560	ddl	508248	509312	1	SigM Regulon;SigV Regulon	8.0041	8.0299	6.7878	6.8622	7.9101	7.9671	6.4318	6.5523	6.2614	8.1337	8.0992	6.8298	6.7858	6.7809	-0.0798	0.1692	~	0.1014	0.2183	~	-0.4323	0	~	-0.0282	0.167	~	biosynthesis of peptidoglycan<cell wall synthesis<cell envelope and cell division<Cellular processes, biosynthesis of peptidoglycan<biosynthesis of cell wall components<additional metabolic pathways<Metabolism, NA<cell envelope stress proteins (controlled by SigM, V, W, X, Y)<coping with stress<Lifestyles, NA<NA<essential genes<Groups of genes
BSU04570	murF	509384	510757	1	SigM Regulon;SigV Regulon	7.3055	7.2399	4.7462	4.9708	6.965	7.1088	4.9877	4.7741	4.8716	7.3105	7.3954	5.794	5.6614	5.7657	-0.243	0.0314	~	0.0831	0.2931	~	0.0242	0.2456	~	1.006	0	U	biosynthesis of peptidoglycan<cell wall synthesis<cell envelope and cell division<Cellular processes, biosynthesis of peptidoglycan<biosynthesis of cell wall components<additional metabolic pathways<Metabolism, NA<cell envelope stress proteins (controlled by SigM, V, W, X, Y)<coping with stress<Lifestyles, NA<NA<essential genes<Groups of genes
new_510862_511036	S157	510862	511036	1	NA	8.5115	8.5149	8.1524	7.7971	8.6518	8.6408	7.7689	7.4533	7.6828	8.2533	8.2761	7.5917	7.6526	7.4506	0.1349	0.1467	~	-0.2522	0.0892	~	-0.3429	0.0096	~	-0.4256	0.001	~
new_511038_511105	S158	511038	511105	1	NA	11.8923	11.8534	10.7719	10.4618	12.1575	11.3429	10.2908	9.688	10.1648	11.3555	11.4406	9.8374	9.8279	9.7394	-0.066	0.2616	~	-0.475	0.0654	~	-0.5542	0.0106	~	-0.8262	0.0002	d
BSU04580	cshA	511106	512641	1	NA	10.0568	10.0665	9.6602	9.3321	10.3184	10.0154	9.7333	9.6437	9.6295	9.3247	9.3662	8.0023	8.0484	7.9816	0.1137	0.1575	~	-0.7204	0	d	0.1653	0.0749	~	-1.5126	0	D	NA<DEAD-box RNA helicases<RNA synthesis and degradation<Information processing, ribosome assembly<translation<protein synthesis, modification and degradation<Information processing, NA<cold stress proteins<coping with stress<Lifestyles, NA<NA<membrane proteins<Groups of genes
new_512754_512813	S159	512754	512813	1	NA	8.4794	8.3281	7.0419	5.9614	8.0169	7.9827	7.2042	5.7927	6.7756	7.6236	7.9239	6.5778	6.9234	6.5884	-0.4128	0.1207	~	-0.6359	0.0939	~	0.1395	0.2142	~	0.1193	0.1623	~
BSU04590	ydbS	512814	513293	1	SigW Regulon	7.5154	7.5076	6.3559	5.2541	7.0861	7.1357	6.2548	5.5898	5.8567	6.8999	6.9422	5.5864	5.8098	5.9101	-0.4135	0.0893	~	-0.611	0.0604	~	0.0276	0.2616	~	-0.1422	0.1411	~	NA<cell envelope stress proteins (controlled by SigM, V, W, X, Y)<coping with stress<Lifestyles, NA<resistance against toxins/ antibiotics<coping with stress<Lifestyles, NA<NA<membrane proteins<Groups of genes
BSU04600	ydbT	513283	514764	1	SigW Regulon	8.1001	8.0887	7.5066	6.1037	7.705	7.8167	7.5263	7.1333	7.1113	7.3979	7.5501	6.2499	6.3226	6.3547	-0.3395	0.1301	~	-0.6329	0.0645	~	0.3125	0.1141	~	-0.6943	0.0081	d	NA<cell envelope stress proteins (controlled by SigM, V, W, X, Y)<coping with stress<Lifestyles, NA<resistance against toxins/ antibiotics<coping with stress<Lifestyles, NA<NA<membrane proteins<Groups of genes
new_514779_515106	S160	514779	515106	1	NA	5.5526	5.3294	4.8279	3.4261	5.2882	5.1859	4.6258	4.5516	4.2812	4.6041	4.4168	3.0426	3.1202	3.4165	-0.2364	0.2131	~	-1.1123	0.0224	D	0.276	0.1706	~	-1.78	0	D
BSU04610	ydcA	515016	515615	-1	SigE Regulon	4.2253	4.1674	4.7663	4.7499	4.4353	4.3329	6.2623	5.8227	6.1442	4.2897	4.2468	4.2307	4.486	4.3654	0.2539	0.0958	~	0.098	0.3382	~	1.5219	0	U	-0.4994	0.0022	~	sporulation proteins/ other<sporulation proteins<sporulation<Lifestyles
new_515108_515709	S161	515108	515709	1	NA	6.94	6.8002	5.4269	4.8785	6.4315	6.2533	5.296	4.9589	5.2222	5.7404	5.9867	4.8978	4.7317	4.7514	-0.5551	0.0066	~	-1.0691	0	D	-0.0017	0.2752	~	-0.4505	0.009	~
BSU04620	acpS	515710	516075	1	NA	6.1471	6.2211	5.1654	4.7534	5.8919	5.8444	5.3074	4.8663	5.14	5.2565	5.1589	4.7341	4.6453	4.6104	-0.3425	0.0399	~	-1.083	0	D	0.1927	0.1164	~	-0.369	0.0174	~	biosynthesis of fatty acids<biosynthesis of lipids<lipid metabolism<Metabolism, NA<NA<essential genes<Groups of genes
new_516099_516240	S162	516099	516240	1	NA	7.4901	7.5239	6.3164	6.1735	7.4093	7.1498	6.7126	6.9619	6.4952	6.5585	6.4431	6.0827	5.8022	6.1328	-0.2279	0.1008	~	-1.0469	0	D	0.5064	0.0048	~	-0.249	0.0503	~
BSU04630	ydcC	516241	517257	1	SigE Regulon	6.784	6.7937	6.0533	5.6326	6.5739	6.4991	6.2368	5.983	6.081	5.7611	5.9285	5.5572	5.5802	5.5632	-0.2649	0.0492	~	-1.006	0	D	0.2719	0.032	~	-0.3198	0.01	~	sporulation proteins/ other<sporulation proteins<sporulation<Lifestyles, NA<NA<membrane proteins<Groups of genes
BSU04640	alrA	517372	518541	1	NA	6.8891	6.75	5.0767	5.7194	6.882	6.906	5.5544	5.688	5.5736	7.0637	6.9961	6.3115	6.1892	6.2964	0.0761	0.2367	~	0.218	0.1845	~	0.1897	0.1095	~	0.9108	0	u	biosynthesis of peptidoglycan<cell wall synthesis<cell envelope and cell division<Cellular processes, biosynthesis of peptidoglycan<biosynthesis of cell wall components<additional metabolic pathways<Metabolism, NA<NA<essential genes<Groups of genes
BSU04650	endB	518657	518938	1	NA	10.0531	10.0675	8.4682	9.0929	10.1832	10.1186	8.9821	9.386	8.8346	10.5876	10.403	10.0406	9.7925	9.976	0.0913	0.2336	~	0.4397	0.0541	~	0.2733	0.0741	~	1.1341	0	U	NA<toxins, antitoxins and immunity against toxins<coping with stress<Lifestyles
BSU04660	ndoA	518943	519293	1	NA	8.8642	8.92	7.6398	7.9671	9.1203	9.0667	8.1223	8.4132	8.0243	9.3542	9.1821	8.8543	8.6828	8.7899	0.2035	0.0918	~	0.3819	0.0235	~	0.3869	0.0059	~	0.9794	0	u	NA<RNases<RNA synthesis and degradation<Information processing, NA<toxins, antitoxins and immunity against toxins<coping with stress<Lifestyles
new_519083_519559_c	S163	519083	519559	-1	NA	3.5489	3.4215	5.4372	4.7222	3.6745	4.2064	6.2732	5.5309	6.0662	3.3258	3.2551	3.0388	3.3508	3.5391	0.7721	0.0328	u	-0.3749	0.238	~	0.9774	0.0034	u	-2.5692	0	D
BSU04670	rsbRA	519408	520232	1	SigA Regulon;SigB Regulon;CcpA Regulon	7.0005	7.0672	6.6999	6.5234	7.0625	6.6933	6.5667	6.6349	6.6636	7.1514	7.163	6.37	6.0686	6.2851	-0.1503	0.1367	~	0.1277	0.2532	~	0.0088	0.2668	~	-0.3897	0.0025	~	control of sigma factors<sigma factors and their control<regulation of gene expression<Information processing, NA<NA<phosphoproteins<Groups of genes
new_519561_520160_c	S164	519561	520160	-1	NA	2.7055	2.7338	2.7537	2.654	3.9411	4.2225	6.1932	5.8128	5.8373	3.0748	2.9381	3.4597	3.5406	3.7205	2.918	0	U	0.9392	0.0163	u	5.255	0	U	2.2108	0	U
new_520162_520750_c	S165	520162	520750	-1	NA	2.6537	2.7037	2.6008	2.5709	3.3179	3.4653	3.5307	3.3695	3.2902	2.5539	2.5775	2.6788	2.5074	2.5035	1.9705	0	U	-0.609	0.1727	~	2.4802	0	U	-0.125	0.1726	~
BSU04680	rsbS	520237	520602	1	SigA Regulon;SigB Regulon;CcpA Regulon	6.0418	5.5539	5.6977	5.5677	5.6785	5.4847	5.5557	5.6019	5.6067	5.619	5.2738	5.4971	5.1079	5.3329	-0.2575	0.1098	~	-0.4018	0.0755	~	-0.0505	0.237	~	-0.3515	0.0263	~	control of sigma factors<sigma factors and their control<regulation of gene expression<Information processing, NA<NA<phosphoproteins<Groups of genes
BSU04690	rsbT	520606	521007	1	SigA Regulon;SigB Regulon;CcpA Regulon	6.9883	6.7591	6.69	6.5244	6.8661	6.5887	6.7359	6.7635	6.7575	6.6234	6.6397	6.8043	6.4637	6.694	-0.1502	0.1414	~	-0.2585	0.0991	~	0.151	0.1144	~	0.0552	0.1556	~	protein kinases<protein modification<protein synthesis, modification and degradation<Information processing, control of sigma factors<sigma factors and their control<regulation of gene expression<Information processing
BSU04700	rsbU	521019	522026	1	SigA Regulon;SigB Regulon;CcpA Regulon	6.9148	6.9052	7.0173	6.8083	7.1276	7.0753	7.1618	7.1491	7.2257	6.7568	6.8179	7.0325	6.9078	7.0939	0.1995	0.0363	~	-0.1279	0.1745	~	0.2748	0.004	~	0.1021	0.075	~	protein phosphatases<protein modification<protein synthesis, modification and degradation<Information processing, control of sigma factors<sigma factors and their control<regulation of gene expression<Information processing
BSU04710	rsbV	522088	522417	1	SigA Regulon;SigB Regulon;CcpA Regulon	7.9516	8.0082	8.1843	8.4665	9.6123	10.3744	11.0735	11.0614	10.5574	8.078	8.0833	9.6394	9.7355	10.021	2.0848	0	U	0.1024	0.3576	~	2.6027	0	U	1.4898	0	U	control of sigma factors<sigma factors and their control<regulation of gene expression<Information processing, NA<general stress proteins (controlled by SigB)<coping with stress<Lifestyles, NA<NA<phosphoproteins<Groups of genes
BSU04720	rsbW	522414	522896	1	SigA Regulon;SigB Regulon;CcpA Regulon	7.8308	7.7312	8.334	8.5652	9.7983	10.6777	11.4192	10.9666	10.812	7.8613	7.8699	9.778	9.9626	10.0967	2.5495	0	U	0.0857	0.3773	~	2.6526	0	U	1.5107	0	U	protein kinases<protein modification<protein synthesis, modification and degradation<Information processing, control of sigma factors<sigma factors and their control<regulation of gene expression<Information processing, NA<general stress proteins (controlled by SigB)<coping with stress<Lifestyles
BSU04730	sigB	522862	523650	1	SigA Regulon;SigB Regulon;CcpA Regulon	7.3651	7.3668	7.9935	8.0765	9.5114	10.3692	10.9002	10.523	10.4458	7.2835	7.2933	9.2522	9.5248	9.5347	2.6745	0	U	-0.08	0.3761	~	2.6246	0	U	1.4248	0	U	sigma factors<transcription<RNA synthesis and degradation<Information processing, sigma factors<sigma factors and their control<regulation of gene expression<Information processing, NA<general stress proteins (controlled by SigB)<coping with stress<Lifestyles
BSU04740	rsbX	523650	524249	1	SigA Regulon;SigB Regulon;CcpA Regulon	7.9623	7.9519	8.4428	8.595	10.1581	10.8692	11.2498	10.9915	10.7933	7.6368	7.8166	9.6571	9.8315	9.8621	2.6245	0	U	-0.2327	0.2037	~	2.519	0	U	1.2769	0	U	protein phosphatases<protein modification<protein synthesis, modification and degradation<Information processing, control of sigma factors<sigma factors and their control<regulation of gene expression<Information processing, NA<general stress proteins (controlled by SigB)<coping with stress<Lifestyles
BSU04750	ydcF	524492	524785	1	PamR Regulon	3.7319	3.9339	3.0153	3.0369	4.5915	4.9109	3.7207	3.2855	3.3846	3.9529	3.9161	3.3534	2.9538	3.2052	1.2492	0.0002	U	0.1479	0.3514	~	0.9919	0.0089	u	0.3658	0.0899	~	NA<NA<proteins of unknown function<Groups of genes
BSU04760	ydcG	524782	525222	1	SigA Regulon;PamR Regulon	5.5689	5.5727	6.3889	6.1009	5.596	5.4331	6.2601	5.736	6.2142	5.9891	6.0351	5.6001	5.5707	5.3739	-0.06	0.2552	~	0.4855	0.0224	~	-0.1637	0.1309	~	-0.801	0	d	NA<NA<proteins of unknown function<Groups of genes
new_525021_528076_c	S166	525021	528076	-1	NA	2.5599	2.5627	2.851	2.7179	2.7487	2.7092	3.474	3.2237	3.3199	2.7321	2.7401	2.5196	2.4571	2.4735	0.8539	0.0022	u	0.8813	0.0036	u	1.4567	0	U	-1.6709	0	D
BSU04770	ydcH	525206	525649	1	SigA Regulon;PamR Regulon	5.7158	5.74	6.8633	6.419	5.7477	5.2068	6.6841	6.5725	6.6627	6.0489	6.1171	5.949	5.9525	5.7359	-0.2498	0.1074	~	0.3879	0.0697	~	-0.0155	0.2636	~	-0.8285	0	d	NA<NA<proteins of unknown function<Groups of genes
BSU04780	ydcI	525743	527902	1	NA	6.4419	6.4612	6.2493	6.349	6.8509	7.0007	6.9396	7.1363	6.8799	6.9716	6.9335	6.7843	6.6887	6.7498	0.5004	0	~	0.5265	0	~	0.7241	0	u	0.4666	0	~	NA<NA<phosphoproteins<Groups of genes, NA<NA<proteins of unknown function<Groups of genes
new_527912_528128	S167	527912	528128	1	NA	5.8603	5.829	5.6901	5.3678	5.3986	5.1838	4.8831	4.3985	5.0837	5.9985	6.0565	5.4016	5.3064	5.1987	-0.6136	0.0055	d	0.1994	0.233	~	-0.796	0.0004	d	-0.2593	0.057	~
BSU04790	ydcK	528129	528581	1	NA	6.0773	6.104	6.0711	5.6734	5.6738	5.3941	5.1988	4.9398	5.2398	6.3599	6.353	5.639	5.463	5.4302	-0.6032	0.0013	d	0.2848	0.109	~	-0.8329	0	d	-0.4088	0.0064	~	NA<NA<proteins of unknown function<Groups of genes
new_528616_528703	S168	528616	528703	1	NA	7.9765	8.2075	5.3742	5.0045	6.5851	5.6586	4.4769	3.8337	4.4418	8.6789	8.9334	5.8242	5.6882	5.2366	-1.9744	0	D	0.7255	0.0275	u	-1.0771	0.0029	D	0.4639	0.0437	~
BSU_tRNA_51	trnS-Leu2	529336	529422	1	NA	10.9554	11.0791	8.791	8.0914	9.5932	8.9459	7.2956	6.4585	7.5336	11.2298	11.6271	8.5501	8.6039	8.4488	-1.7208	0	D	0.4243	0.1475	~	-1.3343	0	D	0.0547	0.181	~	tRNA<translation<protein synthesis, modification and degradation<Information processing
new_529454_530352	S169	529454	530352	1	NA	5.5108	5.4071	3.3724	3.2763	5.1259	4.3315	3.4011	2.7682	3.1097	5.064	5.099	2.7875	2.765	3.0247	-0.7918	0.0249	d	-0.4348	0.1861	~	-0.4142	0.1072	~	-1.1359	0.0015	D
BSU04800	ydcL	529505	530611	-1	NA	4.6721	4.6625	8.0128	7.9073	6.0268	6.1932	7.9139	7.6265	7.8481	4.6385	4.7365	6.5686	6.7955	6.5609	1.6527	0	U	0.0261	0.4103	~	-0.1618	0.0832	~	-1.3597	0	D	NA<NA<mobile genetic elements<Prophages and mobile genetic elements
BSU04810	immA	530624	531133	-1	NA	6.3136	6.2056	7.8605	7.5738	7.158	7.119	7.6279	7.2966	7.6371	6.4949	6.6378	6.3137	6.6784	6.1864	0.9233	0	u	0.3267	0.0936	~	-0.1977	0.1014	~	-1.3686	0	D	NA<proteolysis<protein synthesis, modification and degradation<Information processing, control of transcription factor (other than two-component system)<transcription factors and their control<regulation of gene expression<Information processing, NA<NA<mobile genetic elements<Prophages and mobile genetic elements
BSU04820	immR	531130	531513	-1	NA	7.2502	7.3138	8.2724	7.7703	8.0012	7.8496	7.8552	7.7156	7.743	7.6303	7.8533	6.7632	6.9958	6.6597	0.6622	0.0004	u	0.4768	0.0164	~	-0.2746	0.0476	~	-1.2669	0	D	transcription factors/ other<transcription factors and their control<regulation of gene expression<Information processing, NA<NA<mobile genetic elements<Prophages and mobile genetic elements
BSU04830	sacV	531787	531981	1	ImmR Regulon	4.6463	4.7197	3.976	2.9716	5.5162	5.3412	3.395	3.1982	3.0502	4.317	4.5689	3.7524	3.5615	3.5783	0.8826	0.0166	u	-0.2981	0.2745	~	-0.603	0.0806	~	0.1658	0.1543	~	NA<NA<mobile genetic elements<Prophages and mobile genetic elements
BSU04839	ydzL	531978	532238	1	ImmR Regulon	4.3616	4.3758	3.6422	3.0334	5.3957	5.0342	3.2275	3.3082	2.8978	4.1624	4.2967	3.3508	3.1667	3.3489	1.0513	0.0019	U	-0.1845	0.3277	~	-0.4606	0.1037	~	-0.1231	0.1639	~	NA<NA<proteins of unknown function<Groups of genes
BSU04840	ydcO	532292	532552	1	ImmR Regulon	3.7815	3.7187	3.2138	3.0704	5.1102	5.1074	2.9839	2.9403	2.7996	3.6366	3.7812	2.9475	3.1307	3.1169	1.8029	0	U	-0.0634	0.4052	~	-0.6093	0.0676	~	-0.1675	0.1486	~	NA<NA<proteins of unknown function<Groups of genes
new_532412_532652_c	S170	532412	532652	-1	NA	3.0652	3.5078	5.2036	4.5348	5.8474	5.4521	4.9546	3.7236	4.9308	3.5978	3.8789	4.453	4.4116	4.5969	3.2275	0	U	0.7857	0.1081	~	-0.2984	0.1593	~	-0.5139	0.0566	~
new_532604_532921	S171	532604	532921	1	NA	3.0059	3.3644	2.6592	2.4655	3.6886	3.4057	2.3783	2.519	2.4337	2.9768	2.9094	2.5217	2.423	2.5134	0.6958	0.0927	~	-0.6306	0.194	~	-1.155	0.0802	~	-0.5574	0.1112	~
BSU04850	ydcP	532922	533302	1	ImmR Regulon	3.1694	3.2947	3.0525	3.2276	3.8175	3.7199	2.9984	3.3056	3.2535	3.1532	3.3567	2.8103	2.7693	2.8523	0.9716	0.0055	u	0.0525	0.4168	~	0.0702	0.2465	~	-0.9362	0.0066	d	NA<NA<mobile genetic elements/ based on similarity<Prophages and mobile genetic elements
BSU04860	ydcQ	533338	534780	1	ImmR Regulon	2.6954	2.7029	2.6002	2.5186	2.8219	2.8574	2.4549	2.4763	2.4794	2.504	2.6012	2.3911	2.3785	2.4306	0.5303	0.0769	~	-0.7798	0.0629	~	-0.7218	0.0473	d	-1.6665	0.0002	D	NA<NA<mobile genetic elements/ based on similarity<Prophages and mobile genetic elements, NA<NA<membrane proteins<Groups of genes
BSU04870	ydcR	534773	535831	1	ImmR Regulon	2.5516	2.5581	2.396	2.424	2.7427	2.7139	2.4057	2.384	2.4066	2.3828	2.4413	2.3849	2.3376	2.3822	0.8937	0.0518	~	-1.4374	0.0353	D	-0.1825	0.2353	~	-0.9639	0.0533	~	NA<NA<mobile genetic elements<Prophages and mobile genetic elements
new_535832_536095	S172	535832	536095	1	ImmR Regulon	2.7089	2.7419	2.3962	2.4383	2.7191	2.98	2.4541	2.4438	2.4555	2.4416	2.4979	2.5594	2.4997	2.3219	NA	NA	NA	NA	NA	NA	NA	NA	NA	NA	NA	NA
BSU04880	ydcS	536096	536365	1	ImmR Regulon	2.7824	2.9203	2.5299	2.4896	2.5572	3.1322	2.3881	2.5514	2.5725	2.4391	2.5986	2.4998	2.496	2.4378	NA	NA	NA	NA	NA	NA	NA	NA	NA	NA	NA	NA	NA<NA<proteins of unknown function<Groups of genes
BSU04890	ydcT	536404	536670	1	ImmR Regulon	3.0075	3.3762	2.5958	2.7802	3.4652	2.8838	2.9276	2.5538	2.8871	2.8356	2.9194	2.5569	2.552	2.3817	0.0038	0.3063	~	-0.8417	0.167	~	0.4759	0.1689	~	-1.1869	0.0396	D	NA<NA<proteins of unknown function<Groups of genes
BSU04900	yddA	536687	536995	1	ImmR Regulon	2.835	3.037	2.6157	2.9434	3.2401	2.8606	2.9761	2.6159	2.735	2.6538	2.7361	2.5271	2.5228	2.5187	NA	NA	NA	NA	NA	NA	NA	NA	NA	NA	NA	NA	NA<NA<proteins of unknown function<Groups of genes
BSU04910	yddB	536985	538049	1	ImmR Regulon	2.674	2.6346	2.4311	2.3663	2.8	2.8256	2.5293	2.4716	2.4061	2.4263	2.4119	2.4148	2.3529	2.3219	0.6451	0.1151	~	-1.8949	0.0096	D	1.0191	0.0684	~	-0.8755	0.073	~	NA<NA<mobile genetic elements/ based on similarity<Prophages and mobile genetic elements, NA<NA<membrane proteins<Groups of genes
BSU04920	yddC	538061	538309	1	ImmR Regulon	2.5399	2.5838	2.3219	2.5585	2.7908	3.0115	2.5268	2.8752	2.652	2.3219	2.5079	2.4526	2.3219	2.4471	NA	NA	NA	NA	NA	NA	NA	NA	NA	NA	NA	NA	NA<NA<membrane proteins<Groups of genes, NA<NA<proteins of unknown function<Groups of genes
BSU04930	yddD	538322	538846	1	ImmR Regulon	2.577	2.5249	2.692	2.6234	2.7458	2.8681	2.6054	2.6108	2.7717	2.5264	2.353	2.4161	2.384	2.4409	NA	NA	NA	NA	NA	NA	NA	NA	NA	NA	NA	NA	NA<NA<membrane proteins<Groups of genes, NA<NA<proteins of unknown function<Groups of genes
BSU04940	yddE	538836	541229	1	ImmR Regulon	2.5162	2.5224	2.481	2.468	2.6261	2.6917	2.541	2.5665	2.5695	2.4022	2.3891	2.3709	2.3832	2.4013	0.8434	0.0107	u	-1.4828	0.0018	D	0.678	0.0302	u	-1.3074	0.0008	D	NA<NA<mobile genetic elements<Prophages and mobile genetic elements
BSU04950	yddF	541248	541574	1	ImmR Regulon	2.366	2.563	2.4401	2.4166	2.5641	2.7127	2.5773	2.3219	2.7574	2.3219	2.4193	2.3731	2.4203	2.4641	NA	NA	NA	NA	NA	NA	NA	NA	NA	NA	NA	NA	NA<NA<proteins of unknown function<Groups of genes
BSU04960	yddG	541578	544025	1	ImmR Regulon	2.4804	2.5182	2.4097	2.4045	2.6257	2.5178	2.4572	2.3625	2.4239	2.4069	2.4068	2.4031	2.4519	2.387	0.5384	0.1135	~	-1.1112	0.0437	D	0.2171	0.2091	~	0.1219	0.1745	~	NA<NA<proteins of unknown function<Groups of genes
BSU04970	yddH	544022	545011	1	ImmR Regulon	2.4493	2.3505	2.3421	2.338	2.6891	2.5447	2.4114	2.3555	2.3947	2.3548	2.371	2.3559	2.4037	2.3219	NA	NA	NA	NA	NA	NA	NA	NA	NA	NA	NA	NA	autolysis<cell wall degradation/ turnover<cell envelope and cell division<Cellular processes
BSU04980	yddI	545026	545532	1	ImmR Regulon	2.4596	2.4306	2.5425	2.3532	2.7837	2.8841	2.8576	2.5652	2.5874	2.3855	2.3541	2.3219	2.5908	2.3848	NA	NA	NA	NA	NA	NA	NA	NA	NA	NA	NA	NA	NA<NA<membrane proteins<Groups of genes, NA<NA<proteins of unknown function<Groups of genes
BSU04990	yddJ	545595	545975	1	ImmR Regulon;AbrB Regulon	4.4715	4.3096	6.4945	6.3474	4.1716	4.2618	5.6304	5.3805	5.153	4.2769	3.7431	4.9842	4.9637	4.5463	-0.2352	0.1616	~	-0.491	0.0891	~	-1.1153	0	D	-1.767	0	D	NA<NA<proteins of unknown function<Groups of genes
new_546051_546165_c	S173	546051	546165	-1	NA	7.7219	7.6943	8.3594	8.0986	8.3926	8.5544	8.0096	6.6747	7.9329	8.0587	8.0368	7.622	7.733	7.3873	0.782	0.0117	u	0.347	0.2	~	-0.5825	0.0266	~	-0.6604	0.0091	d
BSU05000	yddK	546166	546966	-1	NA	7.5157	7.4319	7.2567	6.9958	7.96	8.0043	6.9436	6.4373	6.9412	7.696	7.6303	6.6332	6.6536	6.3821	0.5202	0.0043	~	0.1942	0.2042	~	-0.3492	0.0223	~	-0.5963	0.0003	d	NA<NA<proteins of unknown function<Groups of genes
BSU05010	rapI	547306	548481	1	SigA Regulon;ComA Regulon;SigH Regulon	3.949	3.9536	5.9311	5.5348	4.2577	4.1765	5.4176	5.2797	5.3779	3.6299	3.5423	4.4273	4.4868	4.3198	0.3785	0.0225	~	-0.5777	0.0048	~	-0.4288	0.0034	~	-1.5767	0	D	protein phosphatases<protein modification<protein synthesis, modification and degradation<Information processing, control of two-component response regulators<transcription factors and their control<regulation of gene expression<Information processing, NA<quorum sensing<regulation of gene expression<Information processing, NA<NA<mobile genetic elements<Prophages and mobile genetic elements
BSU05020	phrI	548438	548557	1	SigA Regulon;ComA Regulon;SigH Regulon	5.6019	5.5959	7.617	7.4746	5.6954	5.9219	7.2348	6.7653	7.3944	5.2414	5.2044	6.4209	6.3983	6.4084	0.2355	0.13	~	-0.4261	0.08	~	-0.3877	0.0204	~	-1.1856	0	D	protein phosphatases<protein modification<protein synthesis, modification and degradation<Information processing, control of two-component response regulators<transcription factors and their control<regulation of gene expression<Information processing, NA<quorum sensing<regulation of gene expression<Information processing, NA<NA<mobile genetic elements<Prophages and mobile genetic elements, NA<NA…
BSU05030	yddM	548710	549651	1	NA	5.1692	5.2693	5.6725	5.2288	5.4643	5.5519	5.12	5.0356	5.3046	4.8879	4.9227	4.9072	5.0969	4.8471	0.3284	0.0432	~	-0.3703	0.0567	~	-0.3476	0.0233	~	-0.5914	0.0003	d	NA<NA<membrane proteins<Groups of genes, NA<NA<proteins of unknown function<Groups of genes
new_549652_549910	S174	549652	549910	1	NA	4.8534	4.8823	5.18	4.7464	5.0309	5.1963	4.7286	4.4045	5.0945	4.6345	4.8033	4.6732	4.8612	4.5288	0.2937	0.1227	~	-0.1788	0.2996	~	-0.2212	0.1389	~	-0.3395	0.0501	~
new_549923_550239_c	S175	549923	550239	-1	NA	5.1466	5.0092	4.7319	4.5681	5.081	4.6925	4.0518	4.0013	4.243	4.8467	5.064	3.982	4.0417	3.9378	-0.211	0.1426	~	-0.1417	0.3009	~	-0.7087	0.002	d	-0.8871	0.0001	d
BSU05040	yddN	550240	551259	-1	NA	4.2122	4.2548	3.9575	3.663	4.3304	4.1919	3.4459	3.4203	3.5426	3.82	3.8924	2.752	3.0792	3.0077	0.0399	0.2786	~	-0.5421	0.034	~	-0.5691	0.0102	~	-1.7222	0	D	NA<NA<poorly characterized/ putative enzymes<Groups of genes
new_551074_551518	S176	551074	551518	1	NA	5.2422	5.3209	3.0244	3.424	5.9309	5.5056	2.8633	2.8263	2.6542	4.2467	4.2466	2.9361	3.2141	3.096	0.5084	0.0349	~	-1.278	0	D	-1.2757	0.0008	D	-0.3652	0.0691	~
BSU05050	lrpA	551519	551929	1	NA	6.8765	6.8587	4.6162	5.1275	7.352	7.0811	4.1527	3.9783	4.1261	5.7145	5.8663	4.4655	4.6724	4.3682	0.3694	0.0386	~	-1.1486	0	D	-1.0385	0	D	-0.4877	0.0069	~	transcription factors/ other<transcription factors and their control<regulation of gene expression<Information processing, NA<phosphorelay<regulation of gene expression<Information processing, NA<phosphorelay<sporulation<Lifestyles
new_551930_551999	S177	551930	551999	1	NA	7.9829	7.8195	5.5506	6.2834	8.472	8.3226	5.2312	4.8216	5.0597	6.6961	7.0556	5.7299	5.9515	5.7379	0.505	0.0206	~	-1.0482	0.0001	D	-1.0198	0.0004	D	-0.1838	0.1122	~
BSU05060	lrpB	552052	552501	-1	NA	4.4316	4.5206	3.8693	3.646	4.2028	3.7971	3.2904	3.0639	2.8911	4.1132	4.4341	3.1806	3.4291	3.0017	-0.6283	0.039	d	-0.2557	0.271	~	-1.2704	0.0005	D	-0.9963	0.0017	d	transcription factors/ other<transcription factors and their control<regulation of gene expression<Information processing, NA<phosphorelay<regulation of gene expression<Information processing, NA<phosphorelay<sporulation<Lifestyles
BSU05070	yddQ	552616	553158	1	NA	5.2442	5.1305	3.9931	4.1512	5.8456	5.9188	4.1932	3.8933	4.2502	4.9231	4.9477	3.1384	3.0336	3.2899	0.7792	0	u	-0.2975	0.1011	~	0.0865	0.2047	~	-1.5972	0	D	NA<NA<proteins of unknown function<Groups of genes
BSU05080	yddR	553711	554475	1	NA	4.2378	4.2025	3.0817	3.3118	4.6074	4.8753	3.0405	3.1381	3.3007	4.4258	4.4893	3.2443	3.0167	3.0436	0.6802	0.0035	u	0.3159	0.1469	~	-0.0911	0.2219	~	-0.2343	0.0925	~	NA<NA<proteins of unknown function<Groups of genes
BSU05090	yddS	554669	555979	1	NA	3.1926	3.2187	3.1428	3.1998	3.0815	2.9924	3.0754	2.7603	3.0482	2.9771	3.0772	3.1123	3.038	3.063	-0.3948	0.0672	~	-0.4209	0.1016	~	-0.4586	0.0341	~	-0.2384	0.0804	~	NA<transporters/ other<transporters<Cellular processes, NA<NA<membrane proteins<Groups of genes
new_556002_556561	S178	556002	556561	1	NA	3.5154	3.3027	3.8425	4.052	3.4137	3.0319	3.8577	3.5423	3.9664	3.2302	3.1495	4.9011	4.9334	4.8112	-0.3487	0.1145	~	-0.4521	0.125	~	-0.2084	0.1462	~	1.2223	0	U
BSU05109	ydzN	557873	558058	1	NA	6.659	6.5463	5.5084	5.2741	6.2049	5.6074	3.9272	2.7818	3.5709	6.3475	6.0189	4.0926	4.6175	4.1491	-0.7126	0.0243	d	-0.4372	0.1576	~	-2.4483	0	D	-1.3254	0.0001	D	NA<NA<proteins of unknown function<Groups of genes
BSU05110	ydeA	558408	559001	1	NA	5.3596	5.3355	4.8327	4.68	4.8901	4.711	4.442	4.0497	4.2073	4.7606	4.6815	4.1794	4.1714	4.0929	-0.639	0.0004	d	-0.7401	0.0001	d	-0.64	0.0003	d	-0.7904	0	d	NA<NA<proteins of unknown function<Groups of genes
new_559146_559263	S179	559146	559263	1	NA	12.7984	12.847	12.093	11.7177	12.3816	11.8364	11.1654	11.0122	10.781	12.0498	12.1384	11.6629	11.654	11.1565	-0.6889	0.0026	d	-0.7288	0.0036	d	-0.9243	0	d	-0.4083	0.0164	~
BSU05120	cspC	559264	559464	1	NA	12.1274	12.1734	11.4688	11.0605	11.7536	11.2543	10.5404	10.4167	10.1983	11.3537	11.4543	10.9581	11.0269	10.4547	-0.626	0.0055	d	-0.7467	0.003	d	-0.8895	0	d	-0.4452	0.0114	~	NA<RNA chaperones<RNA synthesis and degradation<Information processing, NA<cold stress proteins<coping with stress<Lifestyles
new_559362_560150_c	S180	559362	560150	-1	NA	5.654	5.5339	7.4526	6.0871	6.7663	6.8654	8.9747	7.9676	8.7887	4.7548	4.905	5.7228	5.6952	5.4446	1.3135	0.0007	U	-0.8844	0.0309	d	1.7564	0	U	-1.3923	0	D
BSU05130	ydeB	560151	560612	-1	NA	6.1301	6.1449	7.9152	6.7323	7.1719	7.2345	9.3551	8.8821	9.1317	5.7062	5.7727	6.3175	6.3119	6.0513	1.1225	0.0003	U	-0.4331	0.1318	~	1.7248	0	U	-1.2657	0	D	transcription factor/ other/ based on similarity<transcription factors and their control<regulation of gene expression<Information processing
new_560621_561166	S181	560621	561166	1	NA	5.3567	5.4335	3.815	3.8219	5.0358	4.8102	3.6076	3.2115	3.5608	3.8699	4.167	3.3491	3.1725	3.0898	-0.5441	0.013	~	-1.716	0	D	-0.5404	0.0195	~	-1.1055	0	D
BSU05140	ydzE	561180	561416	-1	SigB Regulon	4.5757	4.9895	5.7197	5.6283	5.7187	5.8541	7.0491	6.5529	6.9805	4.7507	4.5125	5.04	4.8753	5.1584	1.1385	0	U	-0.1996	0.264	~	1.2969	0	U	-0.7352	0.0004	d	NA<NA<proteins of unknown function<Groups of genes
BSU05150	ydeC	561514	562389	-1	SigB Regulon	4.2185	4.233	4.4362	4.4237	5.8752	5.6034	6.6129	6.0982	6.5682	4.0361	4.1725	4.0871	4.1252	3.9839	1.8277	0	U	-0.1661	0.2642	~	2.3142	0	U	-0.4939	0.0042	~	transcription factor/ other/ based on similarity<transcription factors and their control<regulation of gene expression<Information processing, NA<general stress proteins (controlled by SigB)<coping with stress<Lifestyles
BSU05160	ydeD	562502	563461	1	NA	3.4138	3.3598	3.6673	3.7038	4.035	3.7238	3.9773	3.7273	4.0123	3.4208	3.3467	3.4947	3.5074	3.5044	0.8461	0.0002	u	-0.0052	0.4404	~	0.3682	0.0346	~	-0.3146	0.0356	~	NA<NA<membrane proteins<Groups of genes, NA<NA<proteins of unknown function<Groups of genes
BSU05170	ydeE	563614	564486	-1	NA	4.4035	4.3414	4.979	4.8105	6.1594	6.1149	7.5595	7.2484	7.4649	4.3849	4.416	4.2631	4.2389	4.1379	2.057	0	U	0.0366	0.3971	~	2.7604	0	U	-0.8683	0	d	transcription factor/ other/ based on similarity<transcription factors and their control<regulation of gene expression<Information processing
BSU05180	ydeF	564704	566101	1	NA	4.1813	4.089	4.7232	4.7345	4.8293	4.6522	5.226	5.2499	5.2276	4.0458	3.9112	3.1376	3.1371	3.3797	0.793	0	u	-0.2226	0.1507	~	0.6009	0.0001	u	-2.3095	0	D	transcription factor/ other/ based on similarity<transcription factors and their control<regulation of gene expression<Information processing
BSU05190	ydeG	566211	567503	1	NA	3.1831	3.0723	3.0796	3.488	3.0091	3.0087	3.5066	3.5983	3.4647	3.1443	2.9844	4.2527	4.232	4.3662	-0.2966	0.1217	~	-0.1493	0.3222	~	0.4072	0.0433	~	1.5703	0	U	NA<transporters/ other<transporters<Cellular processes, NA<NA<membrane proteins<Groups of genes
new_567551_567661	S182	567551	567661	1	NA	5.1366	4.9284	7.0849	6.6715	4.4028	4.4714	5.2511	4.7559	5.4666	4.8918	4.3883	5.9271	5.9465	6.0445	-0.739	0.0167	d	-0.4528	0.1293	~	-1.8169	0	D	-0.9733	0	d
BSU05200	ydeH	567662	568108	1	AbrB Regulon	4.7133	4.7224	6.776	6.1423	3.9724	3.8467	4.7373	4.1714	4.7348	4.4999	4.4072	5.2079	5.1899	5.2169	-1.085	0.0001	D	-0.3331	0.1626	~	-2.1569	0	D	-1.4146	0	D	NA<NA<proteins of unknown function<Groups of genes
BSU05210	ydeI	568345	568938	1	NA	4.5038	4.5814	5.1892	4.9652	4.4859	4.1134	4.9743	5.0707	4.9975	4.479	4.5692	4.0727	4.1159	4.0188	-0.2992	0.062	~	-0.0235	0.4199	~	-0.0792	0.1988	~	-1.2883	0	D	NA<NA<proteins of unknown function<Groups of genes
BSU05220	ydeJ	569290	569949	-1	AbrB Regulon	5.129	5.2943	6.7347	6.4736	4.7934	4.4048	6.2677	6.2016	6.145	4.7626	4.7157	5.6307	5.5266	5.4134	-0.7213	0.0001	d	-0.5651	0.0042	~	-0.4286	0.0044	~	-1.1728	0	D	NA<NA<membrane proteins<Groups of genes, NA<NA<proteins of unknown function<Groups of genes
BSU05230	ydeK	570371	571234	-1	NA	2.7449	2.7731	3.5882	3.7725	3.2888	3.0422	3.5446	3.4138	3.4499	2.4142	2.6602	2.9383	2.8621	2.878	1.1809	0.001	U	-1.0997	0.0182	D	-0.3642	0.0838	~	-1.6955	0	D	NA<NA<proteins of unknown function<Groups of genes
BSU05240	ydeL	571389	572780	1	NA	3.6948	3.7748	4.3779	4.2797	3.944	3.867	4.1923	3.894	4.1148	3.4846	3.5002	3.6785	3.6104	3.7257	0.2647	0.0632	~	-0.4116	0.0295	~	-0.3367	0.0163	~	-0.9614	0	d	transcription factor/ other/ based on similarity<transcription factors and their control<regulation of gene expression<Information processing
BSU05250	ydeM	572974	573399	1	NA	5.9641	6.0461	6.7244	6.4128	6.2584	5.9921	6.0463	6.084	6.1613	6.1237	6.1753	5.9532	5.9675	5.7084	0.1364	0.1613	~	0.1555	0.2286	~	-0.5079	0.0008	~	-0.7442	0	d	NA<NA<proteins of unknown function<Groups of genes
new_573400_574654	S183	573400	574654	1	NA	5.1044	5.0322	5.4678	5.2501	5.2908	5.1036	5.1404	5.0568	5.1685	4.7461	4.6394	4.2241	4.1525	3.9309	0.1537	0.1388	~	-0.452	0.0101	~	-0.273	0.0322	~	-1.5617	0	D
BSU05260	ydeN	573452	574024	-1	NA	4.4943	4.3983	5.757	5.4911	5.2265	5.1858	6.0848	5.4051	6.0995	4.3252	4.259	4.4043	4.293	4.4424	0.925	0.0002	u	-0.2039	0.2562	~	0.3047	0.0669	~	-1.4895	0	D	NA<NA<proteins of unknown function<Groups of genes
new_574025_574105_c	S184	574025	574105	-1	NA	4.4122	4.1578	5.8029	5.0174	5.078	5.2466	6.2652	5.4993	5.9147	4.0248	4.5866	4.3438	4.5117	4.3939	1.0832	0.0085	U	0.0574	0.4192	~	0.5453	0.056	~	-1.2427	0.0005	D
BSU05270	ydzF	574106	574435	-1	NA	4.8954	4.9036	5.7733	5.6256	5.5936	5.5247	6.1958	6.0977	6.0719	4.8859	5.0604	4.5935	4.7379	4.6927	0.7632	0	u	0.0912	0.3245	~	0.4647	0.0009	~	-1.19	0	D	NA<NA<poorly characterized/ putative enzymes<Groups of genes
BSU05280	ydeO	574690	575562	1	NA	6.456	6.4092	6.0212	6.0717	6.7627	6.8174	6.2617	5.7742	6.3919	5.7821	5.8668	4.6947	4.8412	4.7776	0.3768	0.0252	~	-0.6549	0.0012	d	0.1347	0.1479	~	-1.4524	0	D	NA<NA<proteins of unknown function<Groups of genes
BSU05290	ydeP	575712	576098	-1	NA	5.4186	5.3971	3.8814	3.7805	5.9647	5.8595	3.7203	3.2945	3.4316	5.669	5.6435	3.5686	3.6388	3.3368	0.5613	0.0028	~	0.2786	0.1236	~	-0.5136	0.0213	~	-0.51	0.0109	~	transcription factor/ other/ based on similarity<transcription factors and their control<regulation of gene expression<Information processing
new_576099_576163_c	S185	576099	576163	-1	NA	6.67	6.5461	4.3241	4.6221	7.0731	6.9466	4.1427	3.6043	4.072	6.577	6.6668	4.3533	4.1235	4.1005	0.4214	0.0455	~	0.0141	0.4335	~	-0.6621	0.045	d	-0.3947	0.0708	~
BSU05300	ydeQ	576209	576802	1	NA	3.596	3.5453	3.5624	3.2452	3.8738	3.7153	4.4906	4.0834	4.3963	3.3761	3.4914	3.0668	2.8549	2.8063	0.3713	0.0958	~	-0.2434	0.2593	~	1.4511	0	U	-1.1456	0.0001	D	NA<electron transport/ other/ based on similarity<electron transport and ATP synthesis<Metabolism
BSU05310	ydeR	576946	578133	-1	NA	3.0213	2.9626	2.8308	2.7094	3.1978	3.303	2.845	2.6493	2.6661	2.8974	2.9521	2.5472	2.5663	2.5261	0.6125	0.0258	u	-0.1882	0.3086	~	-0.1456	0.2035	~	-1.1056	0.0007	D	NA<transporters/ other<transporters<Cellular processes, NA<resistance against toxins/ antibiotics/ based on similarity<coping with stress<Lifestyles, NA<NA<membrane proteins<Groups of genes
BSU05320	ydeS	578337	578933	1	NA	6.1248	6.1598	4.4637	4.9374	6.411	6.2666	4.3639	4.5317	4.361	6.5225	6.3985	4.8496	4.7724	4.7959	0.2124	0.0972	~	0.341	0.0527	~	-0.399	0.0152	~	0.097	0.1307	~	transcription factor/ other/ based on similarity<transcription factors and their control<regulation of gene expression<Information processing
BSU05329	ydzO	579047	579232	1	NA	4.9633	5.2695	3.3579	3.8914	5.5476	5.587	3.5617	2.7818	3.3933	5.6385	5.4587	4.1192	4.1219	4.0202	0.5047	0.0421	~	0.4869	0.0856	~	-0.5883	0.0563	~	0.6408	0.0177	u	NA<NA<proteins of unknown function<Groups of genes
new_579354_579540	S186	579354	579540	1	NA	4.0593	3.7529	2.6988	2.3219	3.898	3.6415	2.5052	2.4912	2.5071	3.8237	3.8844	2.7854	2.71	2.562	-0.2105	0.2319	~	-0.0898	0.4076	~	-0.0149	0.2742	~	1.0964	0.0562	~
BSU05330	aseR	579541	579876	1	AseR Regulon	4.8053	4.6974	3.5923	3.0533	4.2786	4.385	3.069	3.021	3.3152	4.6565	4.9056	3.3356	3.368	3.2275	-0.5354	0.0401	~	0.0418	0.4155	~	-0.3772	0.1119	~	-0.042	0.1891	~	transcription factors/ other<transcription factors and their control<regulation of gene expression<Information processing, NA<resistance against toxic metals<coping with stress<Lifestyles
BSU05340	ydfA	579889	581196	1	AseR Regulon	5.4492	5.4653	4.2009	3.9674	5.2406	5.2201	4.0838	3.9036	4.023	5.508	5.5714	4.1734	4.1641	4.1894	-0.2587	0.0261	~	0.0931	0.2741	~	-0.1004	0.1572	~	0.1283	0.0822	~	NA<transporters/ other<transporters<Cellular processes, NA<resistance against toxic metals<coping with stress<Lifestyles
BSU05343	ydzS	581228	581329	1	AseR Regulon	7.5707	7.6462	6.115	6.0775	7.3965	7.3515	6.1457	6.5892	5.9569	7.5376	7.5717	5.9204	6.1989	6.1006	-0.2414	0.0892	~	-0.0558	0.3804	~	0.1362	0.1646	~	-0.0185	0.1929	~	NA<NA<pseudogenes<Groups of genes
BSU05344	ydzS	581341	581454	1	AseR Regulon	7.4109	7.5648	5.9525	5.8466	7.1374	7.2448	5.959	6.3857	5.8804	7.3377	7.3508	5.8275	6.0051	5.8571	-0.3079	0.0435	~	-0.1502	0.2443	~	0.1779	0.1285	~	0.0011	0.2042	~	NA<NA<pseudogenes<Groups of genes
BSU05350	ydfB	581694	582479	1	NA	3.5424	3.6149	4.0862	4.0007	3.8585	4	3.8665	3.7954	3.9164	3.2485	3.1921	3.4307	3.2222	3.435	0.5592	0.0066	~	-0.686	0.0064	d	-0.2612	0.073	~	-1.112	0	D	NA<resistance against toxins/ antibiotics/ based on similarity<coping with stress<Lifestyles
BSU05360	ydfC	582536	583456	-1	NA	2.6479	2.5643	2.4475	2.3731	6.19	6.2433	4.1246	3.6533	3.9473	2.4254	2.4087	2.3403	2.3576	2.3569	5.9923	0	U	-1.6767	0.0041	D	5.0787	0	U	-1.5411	0.0181	D	NA<NA<membrane proteins<Groups of genes, NA<NA<proteins of unknown function<Groups of genes
BSU05370	ydfD	583589	585037	1	NA	3.804	3.7748	3.3776	3.3781	4.305	4.2576	3.6254	3.5641	3.6194	3.6468	3.6825	3.01	3.0815	3.0413	0.7111	0	u	-0.2003	0.1515	~	0.4133	0.0061	~	-0.7305	0	d	transcription factor/ other/ based on similarity<transcription factors and their control<regulation of gene expression<Information processing
BSU05380	ydfE	585155	585778	-1	NA	3.9909	4.1656	4.1944	4.2646	8.079	8.0768	6.0329	5.5707	6.0273	3.8412	3.8037	3.7259	3.8139	3.4553	4.4749	0	U	-0.3825	0.098	~	1.9886	0	U	-0.8306	0.0001	d	NA<NA<proteins of unknown function<Groups of genes
BSU05390	ydfF	585868	586548	1	NA	6.2199	6.2677	6.5315	6.4579	6.4756	6.4158	6.3816	6.3286	6.3069	6.0341	5.9503	5.9732	6.1152	5.9925	0.2154	0.0227	~	-0.2708	0.0155	~	-0.1639	0.0406	~	-0.4986	0	~	NA<NA<proteins of unknown function<Groups of genes
BSU05400	ydfG	586628	587071	-1	NA	6.0823	6.103	7.2741	6.8335	7.9501	8.1133	7.3052	7.2901	7.373	6.3893	6.3211	7.1813	7.1497	7.1678	2.0231	0	U	0.2817	0.0698	~	0.2649	0.0265	~	0.1019	0.1066	~	NA<NA<proteins of unknown function<Groups of genes
BSU05408	ydzP	587157	587336	-1	NA	3.0676	3.1906	3.15	2.9001	7.3404	7.4149	4.5847	4.6832	4.9852	2.6482	2.914	2.4998	2.496	2.8469	5.4233	0	U	-0.9825	0.0752	~	2.8386	0	U	-1.4039	0.0057	D	NA<NA<proteins of unknown function<Groups of genes
BSU05409	ydzQ	587333	587476	-1	NA	3.6325	3.802	2.9832	2.8701	8.7772	8.7532	5.8954	5.3131	5.8333	2.9589	3.5037	2.541	2.5364	2.7153	5.7163	0	U	-0.8435	0.0565	~	4.2126	0	U	-1.2722	0.0186	D	NA<NA<proteins of unknown function<Groups of genes
BSU05410	ydfH	587744	588967	1	NA	5.284	5.4432	4.7913	5.0023	5.1406	4.745	4.8163	4.7274	4.7419	5.2907	5.2888	4.2285	4.5301	4.411	-0.4756	0.0083	~	-0.0869	0.3414	~	-0.168	0.1223	~	-0.634	0.0002	d	protein kinases<protein modification<protein synthesis, modification and degradation<Information processing, control of two-component response regulators<transcription factors and their control<regulation of gene expression<Information processing, NA<NA<membrane proteins<Groups of genes, NA<NA<phosphoproteins<Groups of genes
BSU05420	ydfI	588960	589601	1	NA	5.3142	5.1836	4.2162	4.824	4.8682	4.3952	4.7063	4.5429	4.5996	5.1207	5.0448	4.3343	4.4879	4.4743	-0.715	0.004	d	-0.1941	0.2645	~	0.0802	0.2211	~	-0.1583	0.1173	~	two-component system response regulators<transcription factors and their control<regulation of gene expression<Information processing, NA<NA<phosphoproteins<Groups of genes
BSU05430	ydfJ	589717	591891	1	YdfI Regulon	2.7348	2.7164	2.4879	2.4687	2.9123	2.8869	2.5684	2.5631	2.5051	2.7735	2.7341	2.5463	2.5482	2.6488	0.6095	0.0195	u	0.1126	0.36	~	0.545	0.0531	~	0.7954	0.0062	u	NA<resistance against toxins/ antibiotics/ based on similarity<coping with stress<Lifestyles, NA<NA<membrane proteins<Groups of genes
new_591895_592302_c	S187	591895	592302	-1	NA	3.8157	3.9717	3.1593	2.6994	3.9855	3.8585	3.2714	2.8067	3.0523	3.2657	3.4798	2.6559	2.5128	2.6103	0.0416	0.29	~	-0.8761	0.0465	d	0.3726	0.1443	~	-1.3537	0.0032	D
BSU05440	nap	592303	593205	-1	NA	6.3976	6.493	5.3305	4.7444	6.1563	6.0892	5.1064	5.1569	5.2969	5.7866	5.9023	3.7893	3.8151	3.8764	-0.3451	0.0423	~	-0.6466	0.0024	d	0.148	0.1464	~	-1.6282	0	D	utilization of lipids/ other<utilization of lipids<lipid metabolism<Metabolism
new_593206_593301_c	S188	593206	593301	-1	NA	5.7734	5.9372	4.4883	4.3645	5.9167	6.1677	4.4255	3.8776	4.7192	4.9892	5.4674	3.1193	3.8091	4.211	0.206	0.2099	~	-0.6831	0.082	~	-0.0088	0.2732	~	-0.9085	0.0119	d
BSU05450	ydfK	593407	594096	-1	SigA Regulon;Mta Regulon	3.7426	3.5723	3.3445	3.3876	3.8348	3.7225	3.5483	2.9446	3.1977	3.3048	3.5176	2.9359	2.8761	2.8979	0.1939	0.1978	~	-0.4307	0.1496	~	-0.1894	0.1787	~	-1.0991	0.0004	D	NA<NA<proteins of unknown function<Groups of genes
BSU05460	ydfL	594186	594998	-1	NA	4.6061	4.564	4.8251	4.4895	4.8041	4.6359	4.5991	4.2717	4.4496	4.0397	3.9572	3.0348	3.3579	3.2285	0.1718	0.1688	~	-0.7901	0.0015	d	-0.2673	0.0806	~	-2.2506	0	D	transcription factor/ other/ based on similarity<transcription factors and their control<regulation of gene expression<Information processing
BSU05470	ydfM	595109	596002	-1	SigA Regulon;MntR Regulon	4.643	4.6949	2.8914	2.9033	4.2357	3.7585	2.9564	2.7703	2.6363	4.7116	4.6613	2.9586	2.8726	2.9593	-0.8683	0.0019	d	0.0218	0.429	~	-0.3322	0.12	~	0.0982	0.1647	~	NA<transporters/ other<transporters<Cellular processes
new_596003_596095_c	S189	596003	596095	-1	NA	3.8357	3.9689	2.3219	2.4845	3.4308	3.1861	2.3219	2.3219	2.508	4.257	4.1107	2.7875	3.1249	2.3219	NA	NA	NA	NA	NA	NA	NA	NA	NA	NA	NA	NA
BSU05480	ydfN	596478	597098	1	SigA Regulon;MhqR Regulon	2.5605	2.7216	3.1591	3.0693	2.7918	2.7746	4.2686	4.5113	4.1608	2.6733	2.7929	2.9197	3.0928	3.0795	0.5919	0.0779	~	0.4042	0.2261	~	2.0262	0	U	-0.1954	0.1234	~	NA<resistance against oxidative and electrophile stress<coping with stress<Lifestyles
BSU05490	ydfO	597114	598052	1	SigA Regulon;SigB Regulon;MhqR Regulon	2.6793	2.7755	3.0988	3.0128	2.8536	2.9715	4.1383	4.2855	4.2357	2.7049	2.7315	3.1636	3.1492	3.2214	0.6359	0.0219	u	-0.0426	0.418	~	2.0416	0	U	0.2955	0.0563	~	NA<general stress proteins (controlled by SigB)<coping with stress<Lifestyles, NA<resistance against oxidative and electrophile stress<coping with stress<Lifestyles
new_598065_598153	S190	598065	598153	1	NA	3.1686	3.0603	3.9979	3.6413	3.2781	4.0382	5.0946	5.1325	5.5897	3.5128	2.7916	4.3403	4.1144	4.3375	1.1286	0.0409	U	0.1864	0.3874	~	1.9111	0.0001	U	0.6438	0.05	~
BSU05500	ydfP	598154	598543	1	SigA Regulon;SigB Regulon;MhqR Regulon	2.951	3.1395	3.2163	3.234	3.714	3.8371	4.1427	4.1804	4.1935	3.2537	2.9326	3.1838	3.2832	3.5067	1.4091	0.0001	U	0.1305	0.3711	~	1.5804	0	U	0.2196	0.1175	~	NA<general stress proteins (controlled by SigB)<coping with stress<Lifestyles, NA<resistance against oxidative and electrophile stress<coping with stress<Lifestyles
new_598659_598728	S191	598659	598728	1	NA	3.8506	4.0293	2.9983	2.5341	3.8472	3.6166	2.9474	2.3219	2.5643	3.3065	3.8861	2.9127	2.5421	2.7251	NA	NA	NA	NA	NA	NA	NA	NA	NA	NA	NA	NA
BSU05510	ydfQ	598729	599067	1	NA	3.2004	3.3387	2.7767	2.7655	3.3631	3.2481	2.7798	2.7477	2.7028	3.2803	3.3533	2.6765	2.4622	2.5847	0.0735	0.2777	~	0.0934	0.3992	~	-0.1048	0.2446	~	-0.9182	0.0287	d	NA<electron transport/ other/ based on similarity<electron transport and ATP synthesis<Metabolism
BSU05520	ydzH	599107	599343	-1	NA	2.9605	2.5451	3.3645	3.5591	3.4663	3.297	3.2941	2.9903	3.3409	2.9354	3.1065	3.3896	3.1921	3.0171	NA	NA	NA	NA	NA	NA	NA	NA	NA	NA	NA	NA	NA<NA<proteins of unknown function<Groups of genes
new_599344_599505_c	S192	599344	599505	-1	NA	2.6446	2.4885	2.8387	3.0744	3.2922	3.1578	2.7979	2.839	2.6289	2.7575	2.6802	2.7702	2.7615	2.895	NA	NA	NA	NA	NA	NA	NA	NA	NA	NA	NA	NA
new_599509_599874_c	S193	599509	599874	-1	NA	2.3614	2.398	2.3759	2.6351	3.377	3.4003	3.6764	3.0321	4.0329	2.4092	2.3662	2.3219	2.4102	2.3657	4.7362	0	U	0.1882	0.4158	~	3.3666	0	U	-2.218	0.0143	D
BSU05529	ydzR	599875	600105	-1	NA	2.4435	2.4407	2.4865	2.5754	4.1226	3.898	4.7801	4.1372	4.6251	2.3915	2.3915	2.3219	2.3219	2.5795	4.6853	0	U	-0.8131	0.3014	~	4.5308	0	U	-1.2646	0.0531	~	NA<NA<proteins of unknown function<Groups of genes
new_600145_600228_c	S194	600145	600228	-1	NA	2.8908	2.7592	2.7358	2.3219	4.9022	4.5802	5.2824	4.904	4.7603	2.5058	2.3219	2.3219	2.5077	2.5038	3.3912	0	U	-2.6212	0.0922	~	5.1852	0	U	-0.7026	0.1416	~
BSU05530	ydfR	600229	600906	-1	SigG Regulon	2.6831	2.5003	2.5419	2.457	3.6018	3.5198	3.8789	3.7819	3.9077	2.346	2.393	2.3713	2.3702	2.3922	2.7144	0	U	-2.6228	0.0028	D	3.8904	0	U	-1.6941	0.0057	D	sporulation proteins/ other<sporulation proteins<sporulation<Lifestyles
new_600907_601740_c	S195	600907	601740	-1	NA	2.4072	2.3725	2.4379	2.3784	3.1372	3.1518	3.3344	3.0617	3.2754	2.3415	2.3415	2.3422	2.3219	2.3605	3.9969	0	U	-1.814	0.1089	~	3.8878	0	U	-2.1121	0.0117	D
BSU05540	ydfS	601019	601726	1	SigG Regulon	3.2827	3.2555	3.3538	3.3901	3.425	3.1907	3.0854	3.0221	3.2511	2.8913	2.9675	2.682	2.7983	2.7385	0.0917	0.2535	~	-0.8244	0.0165	d	-0.508	0.0377	~	-1.6703	0	D	sporulation proteins/ other<sporulation proteins<sporulation<Lifestyles
BSU05550	cotP	601741	602172	-1	GerE Regulon;SigK Regulon;SigV Regulon	2.5122	2.4786	2.3678	2.3942	3.1269	2.9628	3.5171	3.1765	3.3275	2.3596	2.3596	2.3219	2.3219	2.3219	2.356	0.0004	U	-2.2732	0.0587	~	4.6139	0	U	-3.1216	0.011	D	spore coat proteins<sporulation proteins<sporulation<Lifestyles
BSU05560	ydgA	602185	602427	-1	GerE Regulon;SigK Regulon;SigV Regulon	2.5449	2.4351	2.3219	2.448	3.0352	2.8264	3.709	3.1427	3.3227	2.4515	2.4515	2.3904	2.3219	2.3219	NA	NA	NA	NA	NA	NA	NA	NA	NA	NA	NA	NA	sporulation proteins/ other<sporulation proteins<sporulation<Lifestyles
BSU05570	ydgB	602441	602713	-1	GerE Regulon;SigK Regulon;SigV Regulon	2.4745	2.3734	2.3219	2.4346	3.1953	2.7788	3.4327	3.3386	3.3776	2.4378	2.4378	2.383	2.3219	2.3219	NA	NA	NA	NA	NA	NA	NA	NA	NA	NA	NA	NA	sporulation proteins/ other<sporulation proteins<sporulation<Lifestyles
BSU05580	ydgC	603012	603599	1	NA	6.892	7.0409	7.4281	6.9146	7.0294	7.1208	6.5371	6.7433	6.5268	6.2622	6.2656	5.8904	6.0019	5.7914	0.1116	0.193	~	-0.7428	0.0001	d	-0.6155	0.0002	d	-1.3719	0	D	NA<NA<proteins of unknown function<Groups of genes
BSU05590	ydgD	603596	603940	1	NA	7.4298	7.6913	8.2137	7.668	7.8117	7.6621	7.6603	7.556	7.5614	6.8749	6.8562	6.4621	6.4644	6.3725	0.1768	0.1341	~	-0.7257	0.0002	d	-0.3798	0.0123	~	-1.5883	0	D	NA<NA<membrane proteins<Groups of genes, NA<NA<proteins of unknown function<Groups of genes
new_603941_604102	S196	603941	604102	1	NA	7.8897	8.1467	8.8625	8.3218	8.3633	8.2123	8.2645	7.9237	8.201	7.3786	7.3506	7.0384	7.0069	6.9188	0.2706	0.0789	~	-0.6758	0.0017	d	-0.4821	0.0049	~	-1.6664	0	D
BSU05600	ydgE	604103	604576	1	NA	6.2191	6.1683	7.4393	7.1247	6.5433	6.5678	6.8107	6.9206	6.6195	5.3707	5.6485	5.4912	5.442	5.3972	0.3849	0.0128	~	-0.7424	0	d	-0.524	0.0004	~	-1.9747	0	D	NA<NA<proteins of unknown function<Groups of genes
new_604577_605269	S197	604577	605269	1	NA	4.0697	4.1655	5.3838	4.8344	5.0191	5.0831	5.2951	5.1319	5.1752	3.5653	3.5245	3.3857	3.4369	3.1419	1.1868	0	U	-0.8905	0.0013	d	0.0845	0.21	~	-2.5787	0	D
BSU05610	vmlR	604736	606379	-1	SigA Regulon;RNA switch	4.1142	4.0848	5.3484	5.567	3.7479	3.768	5.2021	5.3133	5.1714	4.342	4.2395	4.7167	4.7251	4.784	-0.5098	0.0004	~	0.2643	0.0574	~	-0.2696	0.0114	~	-0.8458	0	d	NA<ABC transporters<transporters<Cellular processes, NA<resistance against toxins/ antibiotics<coping with stress<Lifestyles
new_606414_606611_c	S198	606414	606611	-1	NA	6.1732	5.9732	8.7729	8.2069	5.7278	5.1499	8.0181	6.5778	7.7514	6.5867	6.3773	7.8198	8.1538	7.5009	-0.67	0.0521	~	0.4375	0.1936	~	-0.9609	0.0053	d	-0.6796	0.018	d
BSU05620	ydgF	606699	608075	-1	NA	6.0404	6.1818	5.9521	5.6517	6.0797	5.9493	4.9053	4.8413	4.9208	6.231	6.1623	5.2597	5.3896	5.3655	-0.1046	0.1682	~	0.0905	0.2904	~	-1.0476	0	D	-0.5239	0	~	NA<transporters/ other<transporters<Cellular processes, NA<NA<membrane proteins<Groups of genes
BSU05630	dinB	608246	608764	-1	LexA Regulon	5.2684	5.3509	5.354	4.6914	6.8767	7.1616	5.9789	5.7215	5.922	6.8483	6.7483	5.8151	5.6352	5.5996	1.8536	0	U	1.6169	0	U	0.9345	0	u	0.7195	0.0003	u	NA<DNA repair/ recombination<genetics<Information processing
BSU05640	ydgG	608933	609391	1	LexA Regulon	5.4276	5.3136	3.0343	3.1679	4.4717	4.319	3.0063	3.0525	2.9355	4.977	5.232	3.2482	3.4308	3.3798	-1.1783	0	D	-0.3014	0.124	~	-0.295	0.1288	~	0.532	0.0195	~	transcription factor/ other/ based on similarity<transcription factors and their control<regulation of gene expression<Information processing
BSU05650	ydgH	609388	612045	1	LexA Regulon	5.1696	5.1747	3.4156	3.5938	4.6091	4.6831	3.4753	3.5211	3.3711	4.7706	4.9988	3.9085	3.969	3.957	-0.6316	0	d	-0.3342	0.0291	~	-0.104	0.164	~	0.7022	0	u	NA<transporters/ other<transporters<Cellular processes, NA<NA<membrane proteins<Groups of genes
BSU05660	ydgI	612191	612820	-1	NA	6.1163	6.101	3.6218	3.8675	6.2236	6.264	4.1095	3.8316	4.1038	6.3193	6.3863	4.2663	4.256	4.3446	0.1452	0.1235	~	0.262	0.0613	~	0.4251	0.0108	~	0.7714	0	u	NA<electron transport/ other/ based on similarity<electron transport and ATP synthesis<Metabolism
BSU05670	ydgJ	612836	613330	-1	NA	5.6735	5.8471	2.9928	3.2789	5.9112	5.5545	3.4271	3.1313	3.4697	6.0771	5.9373	3.5161	3.4827	3.3405	-0.0205	0.2914	~	0.2686	0.1641	~	0.4613	0.0526	~	0.6027	0.0112	u	transcription factor/ other/ based on similarity<transcription factors and their control<regulation of gene expression<Information processing
new_613552_613640	S199	613552	613640	1	NA	6.0939	5.4218	2.7155	3.0207	6.0468	5.5807	2.8348	2.6571	2.9777	5.8798	6.2271	3.3655	3.3487	3.5819	0.0414	0.289	~	0.2919	0.2673	~	-0.1141	0.2537	~	1.2718	0.0188	U
BSU05680	ydgK	613641	614849	1	NA	5.3744	5.2909	3.1855	3.6091	5.1836	5.1476	3.2164	3.0979	3.1738	5.5217	5.5171	3.9032	4.0695	3.832	-0.1928	0.1393	~	0.2107	0.2031	~	-0.5138	0.0137	~	0.856	0	u	NA<transporters/ other<transporters<Cellular processes, NA<resistance against toxins/ antibiotics/ based on similarity<coping with stress<Lifestyles, NA<NA<membrane proteins<Groups of genes
BSU05690	ydhB	614885	615622	-1	NA	3.7282	3.5911	2.477	2.3856	3.3366	3.3941	2.4633	2.4524	2.3951	3.7309	3.7053	2.7224	2.6076	2.7403	-0.528	0.0408	~	0.0932	0.3749	~	0.1027	0.2515	~	1.944	0.0002	U	NA<NA<membrane proteins<Groups of genes, NA<NA<proteins of unknown function<Groups of genes
new_615623_615761_c	S200	615623	615761	-1	NA	4.2385	3.4675	2.46	2.3219	3.6217	3.6753	2.5634	2.3219	2.3219	3.9708	3.9323	2.7439	2.7357	2.7277	-0.4014	0.1883	~	0.0726	0.4203	~	0.6751	0.2126	~	2.8902	0.017	U
BSU05700	ydhC	615871	616545	1	NA	6.1759	6.3592	5.4855	5.6913	6.4676	6.5017	5.4291	5.634	5.4743	6.657	6.6001	5.6971	5.495	5.604	0.2278	0.0502	~	0.38	0.0095	~	-0.0963	0.1579	~	0.0072	0.1979	~	transcription factor/ other/ based on similarity<transcription factors and their control<regulation of gene expression<Information processing
BSU05710	ydhD	616672	617934	1	SigE Regulon	3.2842	3.2259	2.4145	2.5554	3.2473	3.0216	2.6095	2.497	2.5513	3.1444	3.0841	2.523	2.5752	2.4454	-0.2547	0.1776	~	-0.3131	0.2397	~	0.5212	0.0986	~	0.2008	0.1467	~	NA<cell wall/ other/ based on similarity<cell envelope and cell division<Cellular processes, sporulation proteins/ other<sporulation proteins<sporulation<Lifestyles
BSU05720	ydhE	618095	619282	1	LiaR Regulon	4.3761	4.5889	4.3826	4.9993	4.7568	5.1035	4.5802	4.075	4.261	5.3022	5.2538	4.8802	4.924	4.9039	0.5614	0.0223	~	0.9568	0.001	u	-0.5111	0.0209	~	0.215	0.0913	~	NA<resistance against toxins/ antibiotics/ based on similarity<coping with stress<Lifestyles
BSU05730	ydhF	619321	620031	-1	SigA Regulon;SigE Regulon;PhoP Regulon	2.9997	3.2314	2.7584	2.7308	4.5798	4.533	5.74	5.7621	5.7129	4.7246	4.8741	3.127	3.0858	3.1775	2.3247	0	U	2.6286	0	U	4.8333	0	U	1.1482	0	U	sporulation proteins/ other<sporulation proteins<sporulation<Lifestyles
BSU05740	phoB	620097	621485	-1	SigA Regulon;SigE Regulon;PhoP Regulon	3.468	3.3468	3.2435	2.999	5.0543	4.7895	6.3526	6.3781	6.3308	6.7832	6.9293	3.7595	3.7918	3.6781	2.1797	0	U	4.3045	0	U	4.3788	0	U	1.1858	0	U	NA<phosphate metabolism<additional metabolic pathways<Metabolism, sporulation proteins/ other<sporulation proteins<sporulation<Lifestyles
new_621545_621613_c	S201	621545	621613	-1	NA	3.3433	3.2187	4.8714	4.0227	6.1639	6.2115	7.306	6.0749	6.8622	3.8178	3.5383	3.458	4.6954	4.11	3.8445	0	U	0.7337	0.2013	~	2.6477	0	U	-0.4233	0.1011	~
new_621713_621846	S202	621713	621846	1	NA	8.2346	8.394	6.0082	6.3426	8.7349	8.4489	6.0537	5.5451	5.7856	8.2625	8.5726	6.442	6.313	6.064	0.2868	0.0806	~	0.111	0.3262	~	-0.3932	0.0362	~	0.0975	0.1443	~
BSU05750	ydhG	621847	622218	1	NA	7.3341	7.5458	5.3713	5.8109	7.8819	7.624	5.5868	5.0648	5.3071	7.4376	7.6352	5.8699	5.9271	5.5736	0.3233	0.071	~	0.0987	0.3473	~	-0.299	0.071	~	0.2068	0.0816	~	biosynthesis of iron-sulfur clusters<iron metabolism<additional metabolic pathways<Metabolism
BSU05760	ydhH	622293	622790	-1	NA	4.8402	5.0602	5.782	5.4588	5.2205	5.0811	5.8773	5.8476	5.6287	5.0532	5.1306	5.1723	4.9948	5.0488	0.2335	0.0954	~	0.1628	0.2416	~	0.1771	0.1065	~	-0.6304	0.0001	d	NA<NA<membrane proteins<Groups of genes, NA<NA<proteins of unknown function<Groups of genes
BSU05770	ydhI	622808	623290	-1	NA	4.3314	4.2754	4.4435	4.7327	4.3983	4.2741	3.9892	3.9185	4.211	4.3812	4.4293	4.1956	3.8033	4.1002	0.0459	0.2739	~	0.1348	0.3159	~	-0.7278	0.001	d	-0.7457	0.0003	d	NA<NA<proteins of unknown function<Groups of genes
BSU05780	ydhJ	623373	624350	1	NA	4.8646	4.6478	4.9955	4.9529	6.3261	6.1467	5.9353	5.6672	5.8666	4.143	4.2486	3.8253	3.65	3.9381	1.6748	0	U	-0.7283	0.0002	d	0.9743	0	u	-1.5506	0	D	NA<NA<proteins of unknown function<Groups of genes
BSU05790	ydhK	624492	625109	1	SigB Regulon	4.2698	4.3332	3.0487	2.9434	5.9488	6.4239	5.2121	4.8061	4.6314	4.4163	4.4223	4.8085	5.2571	5.0734	2.2242	0	U	0.1552	0.3179	~	3.0753	0	U	3.2548	0	U	NA<general stress proteins (controlled by SigB)<coping with stress<Lifestyles
BSU05800	pbuE	625125	626291	-1	a-box	7.4102	7.3399	3.2456	4.1409	7.3505	7.1908	4.838	4.7517	4.8944	8.1315	8.1262	6.5987	6.4345	6.6237	-0.1059	0.2445	~	0.7715	0.016	u	1.4437	0	U	3.3682	0	U	NA<transporters/ other<transporters<Cellular processes, NA<nucleotide metabolism/ other<nucleotide metabolism<Metabolism, NA<NA<membrane proteins<Groups of genes
BSU_misc_RNA_8	NA	626346	626446	-1	NA	6.9957	6.9513	3.0797	3.7265	6.7305	6.4296	3.1312	2.3219	3.5816	7.5117	7.7909	5.5572	5.1409	5.0658	-0.4033	0.071	~	0.7068	0.0146	u	-0.5512	0.1098	~	2.4723	0	U
BSU05810	gmuB	626622	626933	1	SigA Regulon;GmuR Regulon;CcpA Regulon;AbrB Regulon	4.978	4.9192	3.374	3.1556	6.6769	7.0236	3.0439	2.5226	2.6862	5.7012	5.6121	4.5916	4.1805	4.2285	2.1028	0	U	0.8127	0.0036	u	-1.2172	0.0025	D	1.739	0	U	NA<phosphotransferase systems<transporters<Cellular processes, utilization of glucomannan<utilization of specific carbon sources<carbon metabolism<Metabolism, NA<NA<phosphoproteins<Groups of genes
BSU05820	gmuA	626933	627265	1	SigA Regulon;GmuR Regulon;CcpA Regulon;AbrB Regulon	5.0727	4.8561	3.5231	3.0871	6.6509	7.0314	2.8643	2.5966	2.7913	5.7558	5.6364	4.7253	4.3399	4.2528	2.0723	0	U	0.8339	0.0054	u	-1.4034	0.0007	D	1.7853	0	U	NA<phosphotransferase systems<transporters<Cellular processes, utilization of glucomannan<utilization of specific carbon sources<carbon metabolism<Metabolism, NA<NA<phosphoproteins<Groups of genes
BSU05830	gmuC	627284	628612	1	SigA Regulon;GmuR Regulon;CcpA Regulon;AbrB Regulon	4.4389	4.4024	3.2262	3.0813	6.4678	6.9561	2.6522	2.8806	2.8022	5.4226	5.2474	3.9485	3.9223	4.1488	2.6257	0	U	1.11	0	U	-1.0972	0.0001	D	1.5132	0	U	NA<phosphotransferase systems<transporters<Cellular processes, utilization of glucomannan<utilization of specific carbon sources<carbon metabolism<Metabolism
BSU05840	gmuD	628630	630027	1	SigA Regulon;GmuR Regulon;CcpA Regulon;AbrB Regulon	5.0832	4.9781	3.7533	3.4686	7.1299	7.69	3.0224	3.1958	3.16	6.1604	5.7787	4.5775	4.6235	4.6216	2.6024	0	U	1.071	0	U	-0.9669	0.0001	d	1.4184	0	U	utilization of glucomannan<utilization of specific carbon sources<carbon metabolism<Metabolism
new_630028_630114	S203	630028	630114	1	NA	6.05	6.1629	4.7364	4.5925	8.639	9.2143	3.618	4.4849	4.0681	7.5299	7.1577	5.8896	6.2092	5.7968	2.941	0	U	1.3119	0	U	-0.8274	0.0161	d	1.512	0	U
BSU05850	gmuR	630170	630883	1	SigA Regulon;GmuR Regulon;CcpA Regulon;AbrB Regulon	5.5263	5.6026	5.0076	5.0496	7.2886	7.8433	4.5347	4.5597	4.4851	6.4867	6.2614	5.2286	5.1018	5.101	2.1504	0	U	0.885	0	u	-0.6176	0.0008	d	0.1358	0.1063	~	utilization of glucomannan<utilization of specific carbon sources<carbon metabolism<Metabolism, transcription factors/ other<transcription factors and their control<regulation of gene expression<Information processing
BSU05860	gmuE	630912	631811	1	SigA Regulon;GmuR Regulon;CcpA Regulon;AbrB Regulon	4.933	4.8612	4.8827	4.5462	6.5452	7.1408	4.0167	4.4556	4.2543	5.8221	5.5346	4.5053	4.2657	4.6035	2.1779	0	U	0.9055	0.0014	u	-0.6153	0.0082	d	-0.3248	0.0487	~	utilization of glucomannan<utilization of specific carbon sources<carbon metabolism<Metabolism
BSU05870	gmuF	631808	632755	1	SigA Regulon;GmuR Regulon;CcpA Regulon;AbrB Regulon	5.2059	5.1167	5.1276	4.8279	6.8314	7.5308	4.1284	4.2289	4.1617	6.145	5.8903	4.4798	4.4861	4.637	2.2289	0	U	0.9629	0.0001	u	-1.0337	0	D	-0.5498	0.0041	~	utilization of glucomannan<utilization of specific carbon sources<carbon metabolism<Metabolism
BSU05880	gmuG	632774	633862	1	SigA Regulon;GmuR Regulon;CcpA Regulon;AbrB Regulon	4.4754	4.3035	5.0612	4.4161	5.8433	6.6309	3.9672	3.9216	4.1213	5.3673	5.098	3.9608	4.0944	4.0265	2.1953	0	U	1.0346	0.0015	U	-1.0094	0.0003	D	-0.9804	0.0002	d	utilization of glucomannan<utilization of specific carbon sources<carbon metabolism<Metabolism
BSU05890	ydhU	633923	634651	-1	Fur Regulon	2.51	2.54	2.4538	2.3863	2.3912	2.4881	3.3643	3.2434	3.31	2.4515	2.4922	2.3904	2.3889	2.3659	-0.8352	0.091	~	-0.4646	0.2659	~	3.8454	0	U	-0.696	0.0897	~	NA<resistance against oxidative and electrophile stress/ based on similarity<coping with stress<Lifestyles, NA<NA<pseudogenes<Groups of genes
BSU05899	ydhU	634651	634776	-1	Fur Regulon	2.6342	2.7166	2.7358	2.4437	2.4527	2.5872	4.363	3.8316	4.4441	2.5622	2.7681	2.5698	2.5646	2.4457	-0.9216	0.16	~	-0.0347	0.4376	~	3.8189	0	U	-0.3847	0.1575	~	NA<NA<pseudogenes<Groups of genes
new_635022_635109	S204	635022	635109	1	NA	7.5709	7.6347	3.3993	2.7847	6.2016	5.1433	2.3219	2.6605	2.8445	7.8584	7.7964	3.5495	3.7576	3.0367	-1.9343	0	D	0.23	0.3104	~	-1.6476	0.0333	D	0.7813	0.0548	~
BSU05900	thiL	640662	641639	1	NA	7.1739	7.2355	5.4128	5.6786	6.5402	6.2673	5.1573	5.417	5.1094	6.9701	6.9925	5.5843	5.6479	5.7296	-0.8323	0	d	-0.2322	0.1185	~	-0.3707	0.0088	~	0.1134	0.1049	~	biosynthesis/ acquisition of thiamine<biosynthesis of cofactors<additional metabolic pathways<Metabolism
BSU05910	ydiB	641654	642130	1	NA	7.9363	7.9008	5.8238	6.2062	7.0667	6.8366	5.7685	5.743	5.8683	7.7112	7.7484	6.4602	6.4927	6.5952	-0.9912	0	d	-0.193	0.1463	~	-0.2559	0.0372	~	0.5196	0.0001	~	tRNA modification and maturation<translation<protein synthesis, modification and degradation<Information processing
BSU05920	ydiC	642111	642800	1	NA	7.7334	7.6604	5.6671	6.0411	6.9031	6.8674	5.5241	5.6786	5.6756	7.4752	7.491	6.6373	6.403	6.5643	-0.8391	0	d	-0.22	0.1132	~	-0.2687	0.0293	~	0.718	0	u	tRNA modification and maturation<translation<protein synthesis, modification and degradation<Information processing, NA<NA<essential genes<Groups of genes
BSU05930	rimI	642810	643265	1	NA	7.243	7.0174	5.2028	5.6888	6.4781	6.1906	5.1117	5.4358	4.9529	6.7885	6.8061	6.2567	5.9202	6.0898	-0.8323	0.0003	d	-0.3513	0.1053	~	-0.3428	0.051	~	0.6888	0.0005	u	translation/ other/ based on similarity<translation<protein synthesis, modification and degradation<Information processing, protein acetylase/ deacetylase/ based on similarity<protein modification<protein synthesis, modification and degradation<Information processing
BSU05940	gcp	643258	644298	1	NA	6.0336	5.9157	4.5669	4.8407	5.3165	5.3151	4.4694	4.8261	4.5888	5.7081	5.6043	5.2843	5.1448	5.2235	-0.7341	0	d	-0.3498	0.0363	~	-0.1097	0.1618	~	0.6023	0	u	tRNA modification and maturation<translation<protein synthesis, modification and degradation<Information processing, NA<NA<essential genes<Groups of genes, NA<NA<universally conserved proteins<Groups of genes
BSU05950	ydiF	644528	646456	-1	NA	5.8584	5.867	6.8823	6.7674	6.458	6.6326	7.5815	7.5848	7.5122	5.9488	6.0305	6.2157	6.2133	6.2666	0.7354	0	u	0.1389	0.1278	~	0.7603	0	u	-0.6277	0	d	NA<ABC transporters<transporters<Cellular processes
new_646220_646409	S205	646220	646409	1	NA	4.6459	4.6337	4.9406	4.9935	5.0165	5.1062	4.7185	4.159	4.4714	5.2613	4.8447	3.7091	3.9663	4.1271	0.5109	0.0407	~	0.5183	0.0713	~	-0.5866	0.0179	d	-1.3371	0	D
new_646411_646581	S206	646411	646581	1	NA	6.8764	6.7101	6.6799	6.5919	7.3014	7.2883	6.2636	5.91	6.4976	7.0097	7.0133	5.8275	6.0089	5.7855	0.5192	0.0032	~	0.2254	0.1605	~	-0.395	0.0137	~	-0.8121	0	d
BSU05960	moaC	646582	647094	1	NA	7.4038	7.3603	8.0234	7.6355	8.1134	7.9694	7.471	7.2989	7.3749	7.6047	7.432	6.8601	6.672	6.7992	0.6774	0	u	0.1428	0.227	~	-0.4687	0.0007	~	-1.0977	0	D	biosynthesis of molybdopterin<biosynthesis of cofactors<additional metabolic pathways<Metabolism
BSU05970	rex	647091	647738	1	NA	7.657	7.605	9.3127	9.2911	8.5095	8.4397	9.3414	9.0572	9.2966	8.0546	7.8592	9.0643	8.8574	8.9467	0.8603	0	u	0.3366	0.0152	~	-0.0645	0.185	~	-0.3464	0.0013	~	NA<regulators of electron transport<electron transport and ATP synthesis<Metabolism, overflow metabolism<carbon core metabolism<carbon metabolism<Metabolism, transcription factors/ other<transcription factors and their control<regulation of gene expression<Information processing
BSU05980	tatAY	647760	647933	1	NA	9.5298	9.5042	12.0746	11.9781	10.1065	10.0869	12.1402	12.2736	11.9788	9.9802	9.8845	11.8698	11.6559	11.6765	0.583	0	~	0.4185	0.0021	~	0.1085	0.1211	~	-0.2902	0.0036	~	NA<protein secretion<protein synthesis, modification and degradation<Information processing, NA<NA<membrane proteins<Groups of genes
BSU05990	tatCY	647940	648704	1	NA	6.9714	6.976	9.6211	9.382	7.6817	7.6844	9.6613	9.3282	9.6718	7.391	7.1953	9.0792	9.0604	9.1921	0.7324	0	u	0.3347	0.0328	~	0.057	0.2056	~	-0.3977	0.0012	~	NA<protein secretion<protein synthesis, modification and degradation<Information processing, NA<NA<membrane proteins<Groups of genes
BSU06000	ydiK	648742	648933	-1	NA	5.5797	5.6188	5.8043	5.5151	6.0447	5.9911	5.6299	4.8998	5.5134	5.7724	5.7484	5.5008	5.3913	5.5911	0.4601	0.0255	~	0.1784	0.2626	~	-0.2823	0.0792	~	-0.1851	0.0924	~	NA<NA<membrane proteins<Groups of genes, NA<NA<proteins of unknown function<Groups of genes
BSU06010	ydiL	648930	649664	-1	NA	6.4864	6.464	6.241	6.322	6.9309	6.7034	6.3593	5.5535	6.2108	6.759	6.8096	6.3266	6.1017	6.2008	0.3647	0.057	~	0.3258	0.1291	~	-0.2093	0.1178	~	-0.0746	0.1582	~	NA<NA<proteins of unknown function<Groups of genes
new_649718_649826	S207	649718	649826	1	NA	4.8218	4.3547	3.0358	3.0979	4.5964	4.5998	3.4341	3.5118	2.9885	4.1351	3.7419	2.8413	2.8314	2.5934	-0.0105	0.3034	~	-0.8862	0.0692	~	0.5249	0.1401	~	-0.9427	0.0482	d
new_649828_649902	S208	649828	649902	1	NA	10.1615	10.0919	7.6332	8.2746	10.3372	11.0767	7.8999	7.6252	8.1241	11.0774	11.0587	7.8314	7.9461	7.85	0.6288	0.0106	u	0.944	0.0008	u	-0.0906	0.2156	~	-0.1183	0.1411	~
BSU06020	groES	649903	650187	1	HrcA Regulon;SigA Regulon	10.8049	10.7903	8.8928	9.2305	11.0388	11.7495	8.9359	8.8453	9.102	11.8707	11.8476	8.7161	8.6992	8.782	0.6413	0.0019	u	1.0637	0	U	-0.1073	0.1836	~	-0.3426	0.0218	~	NA<chaperones/ protein folding<protein synthesis, modification and degradation<Information processing, NA<heat shock proteins<coping with stress<Lifestyles, NA<NA<essential genes<Groups of genes, NA<NA<universally conserved proteins<Groups of genes
BSU06030	groEL	650234	651868	1	HrcA Regulon;SigA Regulon	9.7508	9.7106	9.5826	9.3238	9.9076	10.6025	9.5257	9.9703	9.7356	10.7229	10.6998	8.3745	8.4851	8.4728	0.5684	0.0064	~	0.9848	0	u	0.2981	0.0565	~	-1.0245	0	D	NA<chaperones/ protein folding<protein synthesis, modification and degradation<Information processing, NA<heat shock proteins<coping with stress<Lifestyles, NA<NA<essential genes<Groups of genes, NA<NA<phosphoproteins<Groups of genes
new_651869_651961	S209	651869	651961	1	NA	9.8442	9.8117	9.8379	9.3969	9.7798	10.4557	9.8845	9.9029	9.788	10.6879	10.5266	8.4394	8.6336	8.6107	0.3303	0.0626	~	0.7848	0.0008	u	0.227	0.0968	~	-1.0794	0	D
new_651963_653431	S210	651963	653431	1	NA	4.3488	4.2326	4.4026	3.9254	4.7001	5.0138	4.1221	3.8508	4.2636	3.6395	3.5843	2.5667	2.5325	2.5088	0.7272	0.0042	u	-1.0129	0.0005	D	-0.1209	0.1937	~	-4.039	0	D
BSU06033	ydzT	651977	652084	-1	NA	4.1059	4.0012	3.435	3.4126	4.5052	4.8647	4.064	3.3769	3.7332	3.8595	3.9608	4.3044	3.9215	4.4752	0.847	0.0276	u	-0.2096	0.3429	~	0.6246	0.084	~	1.2959	0.0022	U	NA<NA<pseudogenes<Groups of genes
BSU06034	ydzT	652087	652245	-1	NA	3.7333	3.6052	3.2309	3.1994	4.9336	4.7544	4.3314	3.7849	4.1278	3.5634	3.6065	3.9093	3.6158	4.1228	1.6217	0	U	-0.1431	0.3721	~	1.5411	0.0004	U	1.2115	0.002	U	NA<NA<pseudogenes<Groups of genes
BSU06036	ydzT	652290	652418	-1	NA	3.2812	2.791	2.9457	2.653	5.7076	5.0697	5.0218	4.6866	5.0132	2.6617	2.557	2.3219	2.4456	2.3219	3.5188	0	U	-1.5817	0.0616	~	3.7118	0	U	-3.5952	0.0023	D	NA<NA<pseudogenes<Groups of genes
BSU06037	ydzT	652511	652720	-1	NA	2.9819	2.7841	2.8061	2.66	5.3324	4.913	4.6895	4.904	4.5034	2.6058	2.6688	2.3219	2.5421	2.3974	3.6609	0	U	-0.9664	0.1202	~	3.6859	0	U	-2.1517	0.005	D	NA<NA<pseudogenes<Groups of genes
BSU06038	ydzT	652713	653018	-1	NA	2.6988	2.7616	2.9085	2.6893	5.8268	5.3917	5.2753	4.9479	5.064	2.475	2.6134	2.3219	2.4269	2.4246	4.76	0	U	-0.9647	0.1122	~	3.9294	0	U	-2.945	0.0002	D	NA<NA<pseudogenes<Groups of genes
BSU06040	ydiM	653432	653812	1	NA	5.2892	5.0988	5.0293	4.9017	5.5655	5.9323	5.1596	4.7546	5.0832	3.694	3.5719	2.366	2.4869	2.4448	0.6346	0.0052	u	-2.0948	0	D	0.0665	0.2277	~	-6.0222	0	D	NA<NA<proteins of unknown function<Groups of genes
new_653813_654070	S211	653813	654070	1	NA	5.3576	4.9056	4.8881	4.668	5.5525	5.8265	5.3075	4.9618	5.2667	3.6209	3.513	2.5644	2.5036	2.6073	0.6194	0.0129	u	-2.1515	0	D	0.4975	0.0264	~	-4.6496	0	D
BSU06048	ydzU	654071	654343	1	NA	4.9727	4.8919	4.6839	4.4769	5.3387	5.6557	5.0871	4.9545	5.1105	3.2943	3.4403	2.7035	2.5986	2.6416	0.6616	0.0031	u	-2.26	0	D	0.5833	0.0065	~	-3.8981	0	D	NA<NA<proteins of unknown function<Groups of genes
BSU06049	ydzV	654333	654692	1	NA	5.5288	5.7843	5.4389	5.0528	6.1068	6.4361	5.5664	5.3762	5.4101	3.442	3.5435	2.7312	2.7231	2.7494	0.672	0.0021	u	-2.8654	0	D	0.2303	0.1044	~	-4.324	0	D	NA<NA<pseudogenes<Groups of genes
new_654693_655136	S212	654693	655136	1	NA	5.7772	5.8134	5.5093	5.0381	6.1841	6.5795	5.7865	5.317	5.6804	3.7807	4.028	2.8862	3.3319	3.352	0.6474	0.0159	u	-2.3332	0	D	0.3651	0.072	~	-3.0112	0	D
new_655138_655222	S213	655138	655222	1	NA	9.2181	9.0284	7.2552	7.0821	8.9016	8.5372	7.5678	6.9715	7.3831	8.455	8.5891	5.6875	5.8227	5.9564	-0.3991	0.0292	~	-0.6095	0.0056	d	0.1807	0.1322	~	-1.424	0	D
BSU06060	ydiO	655223	656506	1	LexA Regulon	7.6092	7.5513	6.9906	6.6708	7.6548	7.6842	6.9535	6.6067	6.9256	7.0389	7.0329	5.2467	5.2729	5.2195	0.0914	0.1946	~	-0.5625	0.0005	~	0.0005	0.2759	~	-1.7317	0	D	NA<DNA restriction/ modification<genetics<Information processing, NA<NA<essential genes<Groups of genes
BSU06070	ydiP	656528	657697	1	LexA Regulon	8.1571	8.1254	7.7546	7.6237	8.2508	8.3165	7.8917	7.5911	7.8104	7.5166	7.4829	5.8836	5.9706	5.9656	0.1451	0.0945	~	-0.6561	0	d	0.0832	0.148	~	-1.8369	0	D	NA<DNA restriction/ modification<genetics<Information processing, NA<NA<essential genes<Groups of genes
BSU06073	ydzW	657793	658062	-1	NA	5.4871	5.4013	7.0601	6.3902	6.0024	5.6499	6.5162	6.9837	6.6788	5.2713	5.0588	5.4993	5.2609	5.3776	0.4367	0.0504	~	-0.3158	0.174	~	-0.0281	0.2571	~	-1.4948	0	D	NA<NA<pseudogenes<Groups of genes
BSU06074	ydzW	658061	658189	-1	NA	6.9383	6.9643	9.0238	8.4522	7.6105	7.1092	8.3767	8.6347	8.4971	6.8313	6.4626	7.4343	6.8903	7.1622	0.4464	0.0463	~	-0.3064	0.1784	~	-0.2632	0.0983	~	-1.6199	0	D	NA<NA<pseudogenes<Groups of genes
BSU06076	ydzW	658189	658605	-1	NA	6.4355	6.2827	8.3677	7.6807	6.9097	6.4783	7.6857	7.7152	7.7534	6.1524	5.9498	6.688	6.3121	6.4044	0.3693	0.0622	~	-0.3287	0.1402	~	-0.3529	0.0464	~	-1.643	0	D	NA<NA<pseudogenes<Groups of genes
new_658495_658899	S214	658495	658899	1	NA	3.2872	3.4428	3.7301	3.5665	3.5593	3.434	3.3223	3.0787	3.3075	3.2281	3.1613	4.033	3.9845	4.121	0.2449	0.1638	~	-0.3558	0.1902	~	-0.7173	0.0092	d	0.6172	0.0061	u
BSU06077	ydzW	658615	658758	-1	NA	6.5355	6.2526	8.3585	7.6514	6.8506	6.4154	7.6391	7.7492	7.6419	6.2918	5.9469	6.4015	6.3063	6.254	0.2638	0.1276	~	-0.29	0.1884	~	-0.3776	0.0439	~	-1.7895	0	D	NA<NA<pseudogenes<Groups of genes
BSU06078	ydzW	658813	659010	-1	NA	6.4935	6.1964	7.8379	7.293	6.7214	6.3359	7.3285	7.2696	7.3208	6.2078	6.1025	6.3925	6.0927	6.3108	0.2014	0.1475	~	-0.21	0.2289	~	-0.2897	0.0621	~	-1.3767	0	D	NA<NA<pseudogenes<Groups of genes
BSU06079	ydzW	659010	659129	-1	NA	5.976	5.8546	7.2436	6.7983	6.2236	5.9345	6.6736	6.6995	6.7256	5.9	5.6494	6.0008	5.5934	5.8614	0.1857	0.1649	~	-0.1493	0.301	~	-0.3489	0.0401	~	-1.2825	0	D	NA<NA<pseudogenes<Groups of genes
BSU06083	ydzW	659129	659221	-1	NA	7.3219	7.1762	8.4456	7.956	7.9944	7.453	7.8305	7.7582	7.7708	7.2336	6.8048	7.085	6.8119	7.0556	0.5133	0.0207	~	-0.2236	0.2322	~	-0.4402	0.0227	~	-1.2636	0	D	NA<NA<pseudogenes<Groups of genes
new_659222_659341_c	S215	659222	659341	-1	NA	6.7349	6.5451	7.7748	7.2824	7.425	7.0518	7.0346	7.0556	6.7544	6.6392	6.2274	6.5703	6.331	6.3923	0.6341	0.0061	u	-0.206	0.248	~	-0.6164	0.0034	d	-1.1588	0	D
new_659343_659558_c	S216	659343	659558	-1	NA	4.7343	4.5598	4.8533	4.5057	6.4732	6.1954	5.307	4.8702	5.1388	4.5219	4.0556	4.1794	3.8958	3.8744	1.9207	0	U	-0.4413	0.1195	~	0.5362	0.0235	~	-0.9281	0.0005	d
BSU06090	ydiR	659623	660564	1	NA	7.3936	7.4731	7.2533	7.2603	7.3334	7.4837	7.153	7.16	7.1085	7.2846	7.1725	7.3364	7.1816	7.0964	-0.0243	0.2691	~	-0.2109	0.0621	~	-0.1207	0.093	~	-0.0504	0.1394	~	NA<DNA restriction/ modification<genetics<Information processing
BSU06100	ydiS	660596	661627	1	NA	7.5035	7.467	7.3591	7.4247	7.2965	7.4994	7.3022	6.873	7.2363	7.3285	7.3012	7.6653	7.5183	7.4802	-0.0865	0.2049	~	-0.1757	0.1818	~	-0.2487	0.0368	~	0.1691	0.0587	~	NA<DNA restriction/ modification<genetics<Information processing
BSU06110	ydjA	661630	663027	1	NA	7.3887	7.3659	7.4814	7.4713	7.0851	7.3263	7.3962	7.0932	7.3964	7.1876	7.1653	7.4945	7.5825	7.4446	-0.1722	0.0909	~	-0.2076	0.1083	~	-0.1778	0.0625	~	0.0329	0.1696	~	NA<DNA restriction/ modification<genetics<Information processing
new_663028_663224	S217	663028	663224	1	NA	7.0219	6.9831	6.9585	7.0984	6.8847	6.9701	7.1876	6.385	7.2774	6.9656	7.0275	6.9469	7.1802	7.1195	-0.0779	0.2505	~	-0.006	0.4399	~	-0.0183	0.2635	~	0.0569	0.1713	~
new_663288_663600	S218	663288	663600	1	NA	6.5425	6.4641	4.3959	4.4129	6.8406	6.7573	4.4456	3.2422	3.9478	6.0022	6.1277	4.7982	4.8098	4.7352	0.3113	0.1136	~	-0.4676	0.0908	~	-0.5516	0.0314	~	0.4756	0.0261	~
BSU06120	ydjB	663601	663936	1	NA	6.4232	6.2043	4.1431	4.3115	7.1531	7.0747	4.1241	3.3499	3.9344	4.7043	4.9138	3.2315	3.5693	3.631	0.837	0.0009	u	-1.6942	0	D	-0.5121	0.0334	~	-1.1479	0	D	NA<NA<proteins of unknown function<Groups of genes
new_663937_664318	S219	663937	664318	1	NA	6.0412	5.9622	3.6636	3.7307	6.7032	6.7282	3.732	3.2119	3.4638	4.4717	4.5836	2.8092	3.2528	3.3252	0.7604	0.0013	u	-1.7085	0	D	-0.3186	0.1035	~	-1.0464	0.0002	D
BSU06130	ydjC	664319	664669	1	NA	5.9161	5.8846	3.6728	3.6354	6.3866	6.4165	3.4293	2.8721	3.1123	4.2837	4.4322	2.9744	2.9927	3.0937	0.5394	0.0044	~	-1.8171	0	D	-0.8706	0.0022	d	-1.2793	0	D	NA<NA<proteins of unknown function<Groups of genes
BSU06140	gutR	664775	667264	-1	NA	4.3783	4.4263	5.8495	5.8354	5.6019	5.7161	5.8148	6.0556	5.8925	4.7283	4.5348	4.7925	4.915	4.9717	1.4964	0	U	0.2972	0.0394	~	0.0876	0.1579	~	-1.0811	0	D	utilization of glucitol<utilization of specific carbon sources<carbon metabolism<Metabolism, transcription factors/ other<transcription factors and their control<regulation of gene expression<Information processing
new_667383_667465	S220	667383	667465	1	NA	3.7614	3.1985	7.4218	8.4723	4.9506	4.6826	8.1195	7.4829	8.0578	4.0612	3.937	3.5112	3.5793	3.6414	1.8761	0.0003	U	0.7922	0.1195	~	-0.127	0.214	~	-5.2186	0	D
BSU06150	gutB	667466	668527	1	SigA Regulon;GutR Regulon	3.2248	3.3006	7.6567	8.9966	4.1148	4.0749	8.943	9.2945	9.1532	3.6469	3.4479	3.7315	3.8261	3.8853	1.3935	0.0001	U	0.5462	0.1093	~	0.6676	0.0145	u	-5.2737	0	D	utilization of glucitol<utilization of specific carbon sources<carbon metabolism<Metabolism
BSU06160	gutP	668601	669992	1	SigA Regulon;GutR Regulon	2.816	2.7461	6.9855	8.2039	3.275	3.2232	7.5897	7.8392	7.848	2.9229	2.7923	3.5168	3.4335	3.5013	1.2664	0.0004	U	0.2667	0.2766	~	0.0448	0.2512	~	-5.0551	0	D	NA<transporters/ other<transporters<Cellular processes, utilization of glucitol<utilization of specific carbon sources<carbon metabolism<Metabolism
BSU06170	ydjE	670087	671049	1	SigA Regulon;GutR Regulon	5.8506	5.8811	8.8794	9.666	5.9666	6.3791	9.6868	10.1902	9.9014	5.9271	5.7491	9.1891	9.2899	9.2102	0.3481	0.08	~	-0.0275	0.4231	~	0.6189	0.0047	u	-0.0962	0.1492	~	utilization of sucrose<utilization of specific carbon sources<carbon metabolism<Metabolism
BSU06180	pspA	671245	671928	1	SigW Regulon;AbrB Regulon	8.6331	8.4833	8.7348	7.0335	6.5699	6.5891	7.4501	7.3703	6.8902	6.8561	7.0048	6.2121	6.4625	6.4741	-2.0388	0	D	-1.6688	0.0001	D	-0.8861	0.0082	d	-1.796	0	D	NA<cell envelope stress proteins (controlled by SigM, V, W, X, Y)<coping with stress<Lifestyles, NA<NA<membrane proteins<Groups of genes
new_671929_671993	S221	671929	671993	1	NA	9.9045	9.6903	9.4258	7.8418	7.8004	7.6483	8.0609	7.5099	7.3881	8.1822	8.3699	7.3329	7.3724	7.3716	-2.1012	0	D	-1.5376	0.0002	D	-1.1718	0.0009	D	-1.5084	0	D
BSU06190	ydjG	671994	673019	1	SigW Regulon;AbrB Regulon	7.6767	7.5369	7.7629	5.8919	5.7624	5.7733	5.9301	5.4933	5.4429	6.0718	6.2457	5.3583	5.3214	5.5193	-1.942	0	D	-1.5142	0.001	D	-1.5706	0.0001	D	-1.8372	0	D	NA<NA<membrane proteins<Groups of genes, NA<NA<proteins of unknown function<Groups of genes
BSU06200	ydjH	673019	673783	1	SigW Regulon;AbrB Regulon	7.6486	7.5735	6.9975	5.389	5.6097	5.4883	5.1681	4.75	4.9079	5.8009	6.1383	4.9865	4.703	4.9966	-2.1866	0	D	-1.7138	0.0001	D	-1.6171	0	D	-1.6803	0	D	NA<NA<membrane proteins<Groups of genes, NA<NA<proteins of unknown function<Groups of genes
BSU06210	ydjI	673814	674785	1	SigW Regulon;AbrB Regulon	6.7249	6.6671	7.5546	5.8179	5.0674	5.0123	6.7857	6.5225	6.3458	5.1798	5.3451	4.7346	4.8394	5.0334	-1.8226	0	D	-1.5612	0.0003	D	-0.3878	0.108	~	-2.2673	0	D	NA<NA<proteins of unknown function<Groups of genes
BSU06220	ydjJ	674832	675857	-1	NA	2.3641	2.3495	2.3607	2.3979	2.8272	3.1342	4.849	3.9693	4.265	2.3693	2.3379	2.5935	2.5329	2.5826	4.5846	0	U	-0.1357	0.4182	~	6.2847	0	U	2.1648	0.0007	U	NA<NA<proteins of unknown function<Groups of genes
new_676139_676441	S222	676139	676441	1	NA	2.5454	2.6194	3.9196	3.5574	3.4486	3.4429	3.4673	3.0131	3.0302	2.4765	2.5245	7.5984	7.0238	6.9035	2.5705	0	U	-0.5901	0.2597	~	-0.9931	0.0064	d	4.09	0	U
BSU06230	iolT	676442	677863	1	IolR Regulon	2.5235	2.4835	4.1505	3.4188	3.1068	3.202	2.9562	3.3788	3.035	2.6239	2.5467	8.5106	8.3218	8.3083	2.5426	0	U	0.5818	0.1546	~	-1.3075	0.0001	D	5.1605	0	U	NA<transporters/ other<transporters<Cellular processes, utilization of inositol<utilization of specific carbon sources<carbon metabolism<Metabolism, NA<NA<membrane proteins<Groups of genes
BSU06240	bdhA	677911	678951	-1	AbrB Regulon	7.5675	7.4272	9.0962	8.9536	6.535	7.1321	8.4416	8.4453	8.403	6.6555	6.6379	10.2538	10.2165	10.2577	-0.658	0.0002	d	-0.8857	0	d	-0.6037	0.0001	d	1.2241	0	U	overflow metabolism<carbon core metabolism<carbon metabolism<Metabolism, NA<NA<phosphoproteins<Groups of genes
new_678515_679050	S223	678515	679050	1	NA	3.1199	3.1809	3.7921	3.9878	2.6384	2.8821	3.567	3.0831	3.3243	2.8554	2.8971	4.9123	4.3116	4.256	-1.1164	0.0101	D	-0.7281	0.0897	~	-0.9192	0.0069	d	0.8672	0.0038	u
new_678952_679246_c	S224	678952	679246	-1	NA	8.4923	8.4817	10.0566	9.9931	7.5291	8.0292	9.2538	8.6967	9.244	7.6191	7.6017	11.4371	11.3586	11.4197	-0.6991	0.0007	d	-0.8937	0.0001	d	-0.9425	0	d	1.3847	0	U
new_679052_679349	S225	679052	679349	1	NA	5.325	5.3312	3.2755	3.4779	3.725	3.3084	2.9164	2.6257	2.8376	5.5939	5.9337	3.7356	4.0035	3.797	-2.4159	0	D	0.4992	0.0635	~	-1.396	0.0007	D	0.7873	0.005	u
BSU06250	ydjM	679390	679761	1	PhoP Regulon;WalR Regulon	7.991	7.934	3.3041	4.1556	6.8341	6.253	3.3372	3.0775	3.0776	8.4411	8.3522	5.4024	5.6118	5.7303	-1.4385	0	D	0.4422	0.1252	~	-1.1467	0.0012	D	2.2629	0	U	NA<cell wall/ other<cell envelope and cell division<Cellular processes
BSU06260	ydjN	679827	680873	1	PhoP Regulon;WalR Regulon	6.4198	6.5552	2.8612	3.3342	5.1948	4.7668	2.8912	2.6631	2.5944	6.5359	6.6125	4.5577	4.5626	4.6216	-1.6553	0	D	0.0905	0.3812	~	-1.194	0.0006	D	2.3483	0	U	NA<NA<proteins of unknown function<Groups of genes
BSU06269	ydzJ	680907	681065	-1	NA	4.3675	4.2734	4.7752	4.134	3.8849	3.7001	3.605	3.5346	3.5163	3.6066	3.7287	3.7982	3.8875	3.4166	-0.7523	0.0382	d	-0.9572	0.0293	d	-1.358	0.0006	D	-1.0916	0.0015	D	NA<NA<proteins of unknown function<Groups of genes
new_681122_681254_c	S226	681122	681254	-1	NA	9.5119	9.4808	10.5616	8.9488	9.954	9.6837	10.589	9.5966	9.8894	9.537	9.5184	9.291	9.2233	9.1765	0.3308	0.1605	~	0.0315	0.4292	~	0.1189	0.2232	~	-0.7431	0.0138	d
BSU06270	ydjO	681255	681464	-1	SigE Regulon;SigW Regulon	9.7809	9.7431	10.8162	9.098	9.9459	9.7461	10.727	9.9925	10.0479	9.5621	9.5855	9.3913	9.2523	9.2065	0.0879	0.269	~	-0.1894	0.3399	~	0.0981	0.2325	~	-0.9187	0.0043	d	NA<cell envelope stress proteins (controlled by SigM, V, W, X, Y)<coping with stress<Lifestyles, NA<cold stress proteins<coping with stress<Lifestyles, NA<NA<phosphoproteins<Groups of genes
BSU06280	ydjP	681547	682362	-1	SigE Regulon;SigW Regulon	7.6249	7.5602	9.6047	6.7454	6.8548	7.0747	9.2918	8.4478	8.6742	5.8966	6.1102	4.5245	5.117	5.101	-0.6449	0.1453	~	-1.6644	0.0261	D	0.06	0.2617	~	-4.0919	0	D	sporulation proteins/ other<sporulation proteins<sporulation<Lifestyles, NA<cell envelope stress proteins (controlled by SigM, V, W, X, Y)<coping with stress<Lifestyles, NA<NA<poorly characterized/ putative enzymes<Groups of genes
BSU06290	yeaA	682375	683364	-1	SigE Regulon;SigW Regulon	7.3762	7.3219	9.1887	6.5376	6.4919	6.7438	8.497	7.4752	7.8658	5.8934	6.2388	4.7615	5.3147	5.2152	-0.7561	0.1156	~	-1.3391	0.0562	~	-0.4	0.1702	~	-3.4883	0	D	sporulation proteins/ other<sporulation proteins<sporulation<Lifestyles, NA<cell envelope stress proteins (controlled by SigM, V, W, X, Y)<coping with stress<Lifestyles
BSU06300	cotA	683462	685003	-1	GerE Regulon;SigK Regulon	2.6592	2.5685	3.7411	3.1571	3.0318	2.845	3.6829	3.6231	3.7064	2.415	2.4349	2.3973	2.4261	2.4434	1.2567	0.0016	U	-1.6017	0.0029	D	0.3403	0.1118	~	-4.0824	0	D	spore coat proteins<sporulation proteins<sporulation<Lifestyles
BSU06310	gabP	685155	686564	-1	SigA Regulon;TnrA Regulon;CodY Regulon	2.9649	2.9061	8.509	7.5973	3.5533	3.7572	6.71	6.7759	6.8151	2.5485	2.5584	4.389	4.5086	4.4282	1.5244	0	U	-1.6067	0	D	-1.3978	0	D	-4.0317	0	D	NA<transporters/ other<transporters<Cellular processes, utilization of gamma-amino butyric acid<utilization of amino acids<amino acid/ nitrogen metabolism<Metabolism, NA<NA<membrane proteins<Groups of genes
BSU06319	ydzX	686602	686889	-1	NA	2.3219	2.4637	2.6901	2.3765	2.7798	2.6097	2.9332	2.7261	2.7609	2.3219	2.378	2.3219	2.3786	2.3219	NA	NA	NA	NA	NA	NA	NA	NA	NA	NA	NA	NA	NA<NA<proteins of unknown function<Groups of genes
BSU06320	yeaB	686962	687834	1	SigA Regulon;MntR Regulon	4.0094	3.8447	4.4132	4.1718	4.126	4.1433	4.1212	3.9068	4.0327	4.2525	4.3388	3.8547	3.9241	3.6732	0.2962	0.0697	~	0.5175	0.0151	~	-0.3656	0.0256	~	-0.679	0.0001	d	NA<transporters/ other<transporters<Cellular processes, NA<NA<membrane proteins<Groups of genes
BSU06330	yeaC	688184	689146	1	NA	5.178	5.1877	5.3035	5.0714	4.9164	4.5618	4.8579	4.9308	4.8413	5.2261	5.2575	4.6144	4.4249	4.5699	-0.5145	0.0022	~	0.0683	0.3551	~	-0.3726	0.0104	~	-0.7886	0	d	NA<NA<proteins of unknown function<Groups of genes
BSU06340	yeaD	689146	690342	1	NA	5.6762	5.4182	5.3768	5.2789	5.3733	5.2022	4.9966	5.1351	4.9262	5.6501	5.3238	5.1247	4.9468	5.2299	-0.2971	0.0525	~	-0.0637	0.3688	~	-0.3597	0.0178	~	-0.2577	0.0341	~	NA<NA<proteins of unknown function<Groups of genes
BSU06350	yebA	690364	692577	1	NA	6.479	6.3561	5.6657	5.5717	6.2221	6.0592	5.6761	5.8849	5.5621	6.1574	6.1425	5.9212	5.8454	5.9088	-0.2948	0.0159	~	-0.2874	0.0358	~	0.1015	0.1402	~	0.3009	0.0046	~	NA<NA<membrane proteins<Groups of genes, NA<NA<proteins of unknown function<Groups of genes
new_692610_692739	S227	692610	692739	1	NA	10.1055	9.9542	7.797	8.3649	9.6076	9.1507	8.1277	7.8989	7.9298	10.419	10.3741	9.0147	8.7669	8.9182	-0.6383	0.0019	d	0.3664	0.0767	~	-0.1224	0.1726	~	0.8035	0	u
BSU06360	guaA	692740	694281	1	SigA Regulon	9.917	9.8922	7.593	8.2443	9.4512	9.3554	7.6916	8.2283	7.9219	10.3698	10.3833	9.0172	9.0022	9.0619	-0.5037	0.0127	~	0.474	0.0344	~	0.0083	0.2698	~	1.0874	0	U	biosynthesis/ acquisition of purine nucleotides<biosynthesis/ acquisition of nucleotides<nucleotide metabolism<Metabolism
BSU_misc_RNA_9	NA	694425	694527	1	NA	10.0036	10.1501	4.8091	5.1134	9.2505	8.4386	5.0021	4.0268	5.043	10.294	10.5143	7.5967	7.1468	7.22	-1.1859	0.0001	D	0.3311	0.1881	~	-0.1993	0.18	~	2.5639	0	U
BSU06370	pbuG	694662	695984	1	PurR Regulon;G-box	7.0786	6.9994	3.3311	3.539	6.2577	5.8782	3.7721	3.5683	3.6383	7.2547	7.3042	5.528	5.4039	5.5628	-1.0137	0	D	0.2488	0.1183	~	0.3933	0.0203	~	2.776	0	U	NA<transporters/ other<transporters<Cellular processes, biosynthesis/ acquisition of purine nucleotides<biosynthesis/ acquisition of nucleotides<nucleotide metabolism<Metabolism, NA<NA<membrane proteins<Groups of genes
new_696054_696194	S228	696054	696194	1	NA	8.8078	8.6952	6.2246	4.692	7.2488	6.9493	4.8253	4.7701	4.5891	7.6036	7.956	6.0563	5.8427	5.7502	-1.682	0	D	-0.9782	0.0143	d	-1.0624	0.0034	D	0.2708	0.106	~
BSU06380	yebC	696195	696998	1	SigM Regulon;SigV Regulon	7.0827	6.9596	4.5906	3.6697	6.0139	5.6685	3.7041	3.6962	3.7051	6.1477	6.3805	4.7681	4.6245	4.5477	-1.2448	0.0001	D	-0.7938	0.014	d	-0.7346	0.0086	d	0.5919	0.0127	u	NA<cell envelope stress proteins (controlled by SigM, V, W, X, Y)<coping with stress<Lifestyles, NA<NA<membrane proteins<Groups of genes
new_697093_697156	S229	697093	697156	1	NA	5.1986	5.3714	8.2926	8.4721	4.8251	4.2409	7.5318	6.6376	6.9662	5.1059	6.1131	4.0868	4.8301	4.5556	-0.8661	0.0344	d	0.4591	0.1952	~	-1.3139	0.0002	D	-4.1935	0	D
BSU06390	yebD	697157	697324	1	NA	5.1004	5.2935	8.0724	8.3772	4.2918	3.9277	7.1324	6.4155	6.4418	5.0084	5.9323	4.0528	4.4709	4.0952	-1.3544	0.0007	D	0.3899	0.1996	~	-1.5723	0	D	-4.4411	0	D	NA<NA<proteins of unknown function<Groups of genes
new_697399_697485	S230	697399	697485	1	NA	2.3219	2.7461	2.5366	2.3219	3.2941	3.1133	4.3422	4.1999	3.7109	2.3219	2.6582	3.0692	3.056	3.254	NA	NA	NA	NA	NA	NA	NA	NA	NA	NA	NA	NA
BSU06400	yebE	697538	698092	1	SigB Regulon	4.2404	4.3413	3.544	3.8672	4.6079	5.1671	5.9445	5.3892	5.5471	4.3814	4.5554	4.6801	4.9047	4.7691	0.7851	0.004	u	0.2359	0.2496	~	2.4678	0	U	1.4679	0	U	NA<NA<membrane proteins<Groups of genes, NA<NA<proteins of unknown function<Groups of genes
BSU06410	yebG	698092	698289	1	SigB Regulon	5.6022	5.533	4.649	4.9951	5.9199	6.3301	6.9537	6.3263	6.418	5.7399	5.6922	5.7759	6.105	5.9934	0.6252	0.0118	u	0.1648	0.3026	~	1.9626	0	U	1.2829	0	U	NA<NA<proteins of unknown function<Groups of genes
BSU_misc_RNA_10	NA	698369	698471	1	NA	8.5242	8.1105	5.0346	4.6079	7.2239	6.8821	4.9742	4.4561	5.1976	7.7854	7.8068	6.1363	6.0459	6.0282	-1.3005	0	D	-0.5461	0.023	~	0.1507	0.1903	~	1.4151	0	U
new_698472_698611	S231	698472	698611	1	NA	8.2501	7.8308	4.7777	4.4874	6.8039	6.5407	4.9225	4.5416	4.8003	7.546	7.6074	6.0839	5.9126	6.1187	-1.4212	0	D	-0.4894	0.0222	~	0.1924	0.1564	~	1.6218	0	U
BSU06420	purE	698612	699100	1	SigA Regulon;PurR Regulon;G-box	6.214	6.0491	3.8355	3.7063	4.9096	4.63	4.0005	4.437	4.0462	5.8377	5.7431	5.0074	4.9905	5.0612	-1.5398	0	D	-0.3726	0.0501	~	0.5613	0.0068	~	1.6694	0	U	biosynthesis/ acquisition of purine nucleotides<biosynthesis/ acquisition of nucleotides<nucleotide metabolism<Metabolism
BSU06430	purK	699093	700235	1	SigA Regulon;PurR Regulon;G-box	6.7874	6.665	4.4211	4.3865	5.5397	5.3746	5.1119	5.2084	5.1733	6.4548	6.4975	6.1394	6.1536	6.271	-1.3716	0	D	-0.2648	0.0228	~	0.9313	0	u	2.0728	0	U	biosynthesis/ acquisition of purine nucleotides<biosynthesis/ acquisition of nucleotides<nucleotide metabolism<Metabolism
BSU06440	purB	700232	701527	1	SigA Regulon;PurR Regulon;G-box	7.4526	7.374	5.4375	5.2751	6.3724	6.207	6.1656	6.2922	6.0892	7.0763	7.3207	7.3634	7.2948	7.3718	-1.1738	0	D	-0.217	0.0898	~	0.9099	0	u	2.129	0	U	biosynthesis/ acquisition of purine nucleotides<biosynthesis/ acquisition of nucleotides<nucleotide metabolism<Metabolism
BSU06450	purC	701601	702326	1	SigA Regulon;PurR Regulon;G-box	6.7244	6.6667	5.9339	5.5967	5.3538	5.2845	6.4149	6.4229	6.2308	5.5447	5.9671	7.7776	7.7867	7.7669	-1.4977	0	D	-0.9917	0	d	0.6322	0.0001	u	2.1092	0	U	biosynthesis/ acquisition of purine nucleotides<biosynthesis/ acquisition of nucleotides<nucleotide metabolism<Metabolism
BSU06460	purS	702319	702573	1	SigA Regulon;PurR Regulon;G-box	6.7077	6.7129	6.0147	5.6064	5.4253	5.2539	6.5906	6.2859	6.3851	5.6822	5.8649	7.7356	7.8899	7.815	-1.4863	0	D	-1.0013	0	D	0.6619	0.0001	u	2.0978	0	U	biosynthesis/ acquisition of purine nucleotides<biosynthesis/ acquisition of nucleotides<nucleotide metabolism<Metabolism
BSU06470	purQ	702570	703253	1	SigA Regulon;PurR Regulon;G-box	5.513	5.5818	4.9213	4.498	4.3735	4.2149	5.4974	5.4639	5.4136	4.6067	4.8472	6.5936	6.6439	6.6958	-1.5109	0	D	-0.9535	0	d	0.8691	0	u	2.1558	0	U	biosynthesis/ acquisition of purine nucleotides<biosynthesis/ acquisition of nucleotides<nucleotide metabolism<Metabolism
BSU06480	purL	703237	705465	1	SigA Regulon;PurR Regulon;G-box	5.0946	5.0077	4.8771	4.3751	3.9701	3.9107	5.3761	5.7668	5.315	4.1502	4.2793	6.4926	6.4497	6.6797	-1.4436	0	D	-1.0519	0	D	1.0039	0	U	2.1398	0	U	biosynthesis/ acquisition of purine nucleotides<biosynthesis/ acquisition of nucleotides<nucleotide metabolism<Metabolism, NA<NA<membrane proteins<Groups of genes
BSU06490	purF	705441	706871	1	SigA Regulon;PurR Regulon;G-box	4.8796	4.8267	4.8429	4.2561	3.7118	3.8893	5.2798	5.5857	5.2854	3.7547	4.0294	6.386	6.4259	6.5097	-1.4165	0	D	-1.27	0	D	0.9678	0	u	2.1188	0	U	biosynthesis/ acquisition of purine nucleotides<biosynthesis/ acquisition of nucleotides<nucleotide metabolism<Metabolism
new_706872_706972	S232	706872	706972	1	NA	6.5843	6.529	5.7927	4.7233	5.0362	4.885	6.1715	6.1196	5.8951	5.006	5.3436	7.853	7.8355	7.8604	-1.7666	0	D	-1.5068	0	D	0.8082	0.0033	u	2.6744	0	U
BSU06500	purM	706973	708013	1	SigA Regulon;PurR Regulon;G-box	5.2685	5.1905	4.3565	4.0121	4.2267	4.0049	4.7428	5.0126	4.6288	3.8892	4.2299	6.4336	6.3798	6.6269	-1.392	0	D	-1.4642	0	D	0.7819	0.0002	u	2.6712	0	U	biosynthesis/ acquisition of purine nucleotides<biosynthesis/ acquisition of nucleotides<nucleotide metabolism<Metabolism
BSU06510	purN	708010	708597	1	SigA Regulon;PurR Regulon;G-box	5.2826	5.1974	4.418	3.9862	4.3754	4.0967	4.7415	4.8155	4.7545	3.7388	4.155	6.3909	6.4323	6.5257	-1.234	0	D	-1.6323	0	D	0.7188	0.0008	u	2.6083	0	U	biosynthesis/ acquisition of purine nucleotides<biosynthesis/ acquisition of nucleotides<nucleotide metabolism<Metabolism
BSU06520	purH	708594	710132	1	SigA Regulon;PurR Regulon;G-box	5.5662	5.473	4.932	4.5845	4.437	4.5217	5.1033	5.376	5.1117	4.0669	4.3342	6.819	6.8339	6.9506	-1.2402	0	D	-1.6028	0	D	0.5139	0.0018	~	2.3322	0	U	biosynthesis/ acquisition of purine nucleotides<biosynthesis/ acquisition of nucleotides<nucleotide metabolism<Metabolism
BSU06530	purD	710148	711416	1	SigA Regulon;PurR Regulon;G-box	5.617	5.4484	5.0772	4.6423	4.7008	4.7572	5.2243	5.6448	5.2911	4.1224	4.4359	6.9698	6.9691	7.1298	-0.9427	0	d	-1.5095	0	D	0.6078	0.002	u	2.3641	0	U	biosynthesis/ acquisition of purine nucleotides<biosynthesis/ acquisition of nucleotides<nucleotide metabolism<Metabolism
BSU06540	yezC	711456	711875	-1	NA	3.4962	3.6225	3.8715	3.7066	3.9168	3.8913	3.7807	3.957	3.898	4.1409	3.8594	4.0467	4.06	4.1177	0.5519	0.0212	~	0.7034	0.0105	u	0.1318	0.1865	~	0.43	0.0194	~	transcription factor/ other/ based on similarity<transcription factors and their control<regulation of gene expression<Information processing
BSU06550	yecA	712019	713293	1	NA	2.8298	2.7957	2.4575	2.5851	2.8106	2.9246	2.547	2.5414	2.4468	2.655	2.7825	2.6439	2.5839	2.5893	0.1838	0.2202	~	-0.3504	0.2361	~	-0.1393	0.2263	~	0.5117	0.0583	~	NA<transporters/ other<transporters<Cellular processes
BSU06559	yezF	713308	713535	-1	NA	2.5028	2.3833	2.7732	2.6361	3.0717	3.3247	2.7957	2.59	2.6143	2.4596	2.4596	2.5935	2.588	2.5217	NA	NA	NA	NA	NA	NA	NA	NA	NA	NA	NA	NA	NA<NA<proteins of unknown function<Groups of genes
new_713536_713956_c	S233	713536	713956	-1	NA	2.5169	2.542	3.1121	3.3417	3.6629	3.4043	3.2946	2.7939	2.8337	3.0452	2.6052	2.7704	2.608	2.7243	3.0989	0	U	1.487	0.0367	U	-0.5413	0.1131	~	-1.5477	0.0018	D
BSU06560	yerA	713664	715406	1	NA	5.6335	5.631	9.1367	9.8995	8.8591	8.8641	8.7012	8.3903	8.2186	7.4126	6.9363	8.8821	8.6104	8.6826	3.3671	0	U	1.665	0	U	-1.1285	0	D	-0.8459	0.0001	d	NA<NA<phosphoproteins<Groups of genes, NA<NA<poorly characterized/ putative enzymes<Groups of genes
BSU06570	yerB	715433	716428	1	Spo0A Regulon	8.2587	8.2756	8.6761	9.4852	9.3261	9.316	8.1495	8.0046	7.8909	9.0852	8.8258	9.199	9.0354	9.0803	1.0662	0	U	0.7032	0.0035	u	-1.1331	0	D	-0.0306	0.1853	~	NA<NA<mobile genetic elements<Prophages and mobile genetic elements, NA<NA<membrane proteins<Groups of genes, NA<NA<phosphoproteins<Groups of genes
BSU06580	yerC	716431	716745	1	Spo0A Regulon	8.6249	8.6021	8.8018	9.6074	9.605	9.6122	8.5408	8.4036	8.4056	9.4139	9.1595	9.4127	9.2952	9.2736	1.0044	0	U	0.6858	0.0035	u	-0.8179	0	d	0.0682	0.1594	~	NA<NA<proteins of unknown function<Groups of genes
BSU06590	yerD	716780	718357	-1	SigB Regulon	2.4717	2.4927	2.5016	2.6311	3.7204	4.1678	6.0633	5.6897	5.6795	2.526	2.5077	3.832	3.8876	4.0141	4.1685	0	U	0.2998	0.2743	~	5.7689	0	U	3.411	0	U	NA<general stress proteins (controlled by SigB)<coping with stress<Lifestyles, NA<NA<membrane proteins<Groups of genes, NA<NA<poorly characterized/ putative enzymes<Groups of genes
BSU06600	pcrB	718622	719308	1	LexA Regulon	5.7934	5.6854	4.2259	4.5881	6.0422	5.7033	4.6909	4.6914	4.6023	5.9717	5.8458	4.8822	4.9044	5.0626	0.1568	0.153	~	0.1863	0.2066	~	0.3013	0.0464	~	0.6568	0.0001	u	NA<lipid metabolism/ other<lipid metabolism<Metabolism
BSU06610	pcrA	719370	721589	1	LexA Regulon	6.7561	6.7009	5.3461	5.8237	6.8931	6.8515	6.0875	6.3439	6.0404	7.107	7.0424	6.8248	6.7714	6.9418	0.1505	0.1534	~	0.3615	0.0458	~	0.6083	0.0002	u	1.3344	0	U	NA<DNA repair/ recombination<genetics<Information processing, NA<NA<mobile genetic elements<Prophages and mobile genetic elements, NA<NA<essential genes<Groups of genes
BSU06620	ligA	721613	723619	1	LexA Regulon	7.5499	7.4178	6.0125	6.446	7.4918	7.5144	6.78	7.0807	6.8572	7.5665	7.5372	7.3925	7.3715	7.5482	0.0183	0.2883	~	0.0685	0.3539	~	0.7015	0	u	1.2494	0	U	NA<DNA replication<genetics<Information processing, NA<NA<essential genes<Groups of genes
BSU06630	yerH	723635	724825	1	LexA Regulon	8.5404	8.5084	7.1171	7.506	8.5442	8.6458	7.8606	8.1586	7.9989	8.4469	8.5399	8.3603	8.4871	8.4784	0.0724	0.2201	~	-0.0308	0.4023	~	0.7026	0	u	1.1427	0	U	NA<NA<membrane proteins<Groups of genes, NA<NA<proteins of unknown function<Groups of genes
new_724870_724986	S234	724870	724986	1	NA	7.6548	7.661	9.5969	9.3912	6.9485	6.8961	8.9771	8.7407	8.6753	7.3496	7.4003	9.1942	9.1429	9.0906	-0.7596	0	d	-0.2907	0.0533	~	-0.6971	0	d	-0.3564	0.0014	~
BSU06640	yerI	724987	725997	1	AbrB Regulon	7.4223	7.3273	9.2698	9.1307	6.574	6.6008	8.715	8.7943	8.5792	6.9788	6.8699	8.812	8.6998	8.7865	-0.821	0	d	-0.4666	0.0001	~	-0.5088	0	~	-0.4392	0	~	NA<NA<proteins of unknown function<Groups of genes
new_726024_726828	S235	726024	726828	1	NA	3.4746	3.2282	3.4107	3.113	3.0602	2.9421	3.0673	3.0065	2.9456	2.8619	3.0088	2.8183	3.1017	3.0276	-0.797	0.0173	d	-0.9789	0.0117	d	-0.6008	0.0364	d	-0.6529	0.0151	d
BSU06650	sapB	726035	726733	-1	NA	4.43	4.3036	4.6361	4.6111	4.063	4.0329	4.9666	5.0721	5.0375	4.376	4.1288	3.9358	3.8738	4.0967	-0.4389	0.012	~	-0.1474	0.2535	~	0.4864	0.0018	~	-0.8771	0	d	NA<phosphate metabolism<additional metabolic pathways<Metabolism, NA<NA<membrane proteins<Groups of genes
BSU06660	opuE	726840	728318	-1	SigB Regulon;CcpA Regulon	4.6443	4.6767	2.995	3.1599	4.4969	5.5532	5.9306	5.0553	5.1644	4.6212	4.9868	3.703	4.1568	4.3569	0.5525	0.0881	~	0.1907	0.3454	~	3.4718	0	U	1.8077	0	U	NA<transporters/ other<transporters<Cellular processes, NA<general stress proteins (controlled by SigB)<coping with stress<Lifestyles, NA<coping with hyper-osmotic stress<coping with stress<Lifestyles, NA<NA<membrane proteins<Groups of genes
new_728319_728449_c	S236	728319	728449	-1	NA	5.898	5.8093	3.4409	3.6577	5.7254	7.3549	7.7851	6.8476	6.9795	6.137	6.6932	4.9606	5.7756	5.9205	0.966	0.0324	u	0.6324	0.1614	~	4.461	0	U	2.6937	0	U
new_728598_728731	S237	728598	728731	1	NA	10.0615	9.9002	6.4561	6.9469	9.9826	9.8112	5.9908	5.8575	6.1386	10.4489	10.3872	8.3861	8.0599	8.0784	-0.084	0.223	~	0.4372	0.0217	~	-0.7647	0.0001	d	1.4985	0	U
BSU06670	gatC	728732	729022	1	NA	10.6297	10.5782	7.4011	8.2299	10.8447	10.7738	7.4032	7.6278	7.4839	11.0627	11.0418	9.3237	9.2012	9.1342	0.2061	0.1388	~	0.4494	0.0452	~	-0.3789	0.03	~	1.3648	0	U	aminoacyl-tRNA synthetases<translation<protein synthesis, modification and degradation<Information processing, NA<NA<essential genes<Groups of genes, NA<NA<phosphoproteins<Groups of genes
BSU06680	gatA	729038	730495	1	NA	9.3457	9.2687	7.1495	7.5382	9.4845	9.5429	7.3144	7.2649	7.2979	9.7126	9.6602	8.6531	8.6532	8.7021	0.2078	0.0503	~	0.3816	0.0047	~	-0.0669	0.1805	~	1.3388	0	U	aminoacyl-tRNA synthetases<translation<protein synthesis, modification and degradation<Information processing, NA<NA<essential genes<Groups of genes
BSU06690	gatB	730509	731939	1	NA	9.5024	9.553	8.5553	8.5814	9.6395	9.7744	8.7389	9.3505	8.7336	9.8404	9.7997	9.3566	9.4557	9.4163	0.1817	0.1396	~	0.2941	0.1107	~	0.407	0.0119	~	0.8502	0	u	aminoacyl-tRNA synthetases<translation<protein synthesis, modification and degradation<Information processing, NA<NA<essential genes<Groups of genes
BSU06700	yerO	731954	732823	-1	NA	5.2241	5.2233	5.4025	4.8373	4.7903	4.5539	4.1066	4.2104	4.1301	5.2582	5.2406	3.7746	3.8299	3.8354	-0.6527	0.0017	d	0.0296	0.4155	~	-1.2565	0	D	-1.7442	0	D	transcription factor/ other/ based on similarity<transcription factors and their control<regulation of gene expression<Information processing
new_732824_732898_c	S238	732824	732898	-1	NA	5.9663	5.4806	5.2666	4.46	5.2046	5.1504	3.9194	3.4864	4.0832	5.2378	5.4024	3.7717	3.9793	3.8103	-0.6382	0.0532	~	-0.472	0.1657	~	-1.341	0.002	D	-1.392	0.0005	D
BSU06710	swrC	732916	736113	1	NA	8.4075	8.4318	8.7079	8.3705	8.309	8.2442	7.2598	7.3233	7.1567	7.8264	7.8594	7.6614	7.8371	7.8252	-0.145	0.1137	~	-0.5873	0	d	-1.3299	0	D	-0.786	0	d	NA<resistance against toxins/ antibiotics<coping with stress<Lifestyles, NA<NA<membrane proteins<Groups of genes
BSU06720	dagK	736436	737347	1	NA	8.3864	8.3127	5.9346	6.039	7.7664	7.4088	5.8276	5.678	5.9769	8.3055	8.4641	7.1606	7.104	7.0318	-0.7666	0	d	0.0375	0.3927	~	-0.1653	0.0973	~	1.1762	0	U	biosynthesis of lipoteichoic acid<cell wall synthesis<cell envelope and cell division<Cellular processes, biosynthesis of lipoteichoic acid<biosynthesis of cell wall components<additional metabolic pathways<Metabolism, NA<NA<essential genes<Groups of genes
new_737348_737602	S239	737348	737602	1	NA	7.6811	7.5804	4.1807	4.2583	6.8298	6.3538	3.9706	4.0761	3.7317	7.3354	7.413	5.075	5.0861	4.7499	-1.0582	0	D	-0.2642	0.1526	~	-0.4371	0.0453	~	0.9563	0	u
BSU06730	yefA	737603	738982	1	NA	7.3062	7.2978	4.1736	4.3125	6.6616	6.4082	4.3022	4.3998	4.2238	6.765	6.8526	4.508	4.5066	4.523	-0.7945	0	d	-0.5119	0.0002	~	0.0767	0.1825	~	0.3496	0.0029	~	rRNA modification and maturation<translation<protein synthesis, modification and degradation<Information processing
new_738983_739575	S240	738983	739575	1	NA	5.9383	5.9168	3.4902	3.5641	5.7328	5.4065	3.6894	3.093	3.4794	5.378	5.3845	3.3752	3.2881	3.4462	-0.3839	0.0438	~	-0.607	0.0104	d	-0.1037	0.2101	~	-0.2912	0.0645	~
BSU06740	yefB	738995	739897	-1	NA	3.1133	3.0614	3.7383	3.1083	5.1449	4.9952	5.5802	5.1929	5.6259	2.7592	2.7456	2.3955	2.3583	2.375	3.0325	0	U	-1.0096	0.0146	D	2.7415	0	U	-4.9512	0	D	NA<DNA repair/ recombination/ based on similarity<genetics<Information processing
new_739577_739877	S241	739577	739877	1	NA	6.3527	6.5148	3.6873	3.4458	6.1603	5.7549	4.032	3.433	3.8438	4.4007	4.3744	2.7581	2.8296	2.9307	-0.4975	0.0285	~	-2.3565	0	D	0.42	0.0732	~	-1.6537	0	D
BSU06750	yefC	739878	740213	1	NA	7.5517	7.6105	4.2882	4.0201	7.2856	6.8541	4.6853	3.9762	4.4566	4.7506	5.1322	3.4091	3.1055	3.0633	-0.5112	0.0368	~	-2.8431	0	D	0.359	0.0876	~	-1.6153	0	D	NA<DNA repair/ recombination/ based on similarity<genetics<Information processing
new_740214_740287	S242	740214	740287	1	NA	8.8724	8.8363	5.5389	5.0653	8.6582	8.2106	6.0009	5.249	5.74	5.7234	6.2763	4.5938	4.1274	3.9705	-0.4074	0.0741	~	-2.9277	0	D	0.4641	0.0637	~	-1.3031	0.0001	D
BSU06760	yeeA	740288	742927	1	NA	7.0222	7.0516	4.7643	4.6058	6.9841	6.6951	4.9619	4.8171	4.8905	4.335	4.483	3.4933	3.5308	3.3796	-0.1981	0.0822	~	-2.9566	0	D	0.2519	0.0343	~	-1.7722	0	D	NA<NA<proteins of unknown function<Groups of genes
BSU06770	yeeB	742939	744738	1	NA	7.5791	7.5869	6.0558	5.7904	7.7805	7.6181	6.402	6.289	6.3221	4.8959	5.0487	4.817	4.9587	4.7653	0.1217	0.146	~	-2.8205	0	D	0.4426	0.0004	~	-1.2301	0	D	NA<NA<proteins of unknown function<Groups of genes
new_744739_744850	S243	744739	744850	1	NA	8.5482	8.6571	7.0387	6.7282	8.9664	8.8534	7.5688	7.8421	7.5048	5.7257	5.753	5.7413	5.8598	5.5016	0.311	0.0362	~	-2.9875	0	D	0.7751	0	u	-1.262	0	D
BSU06780	yeeC	744851	745999	1	NA	7.5523	7.5378	6.7525	6.4551	7.9586	7.7313	6.9755	6.8695	6.9459	5.4465	5.4097	5.1506	5.2929	5.3047	0.312	0.0136	~	-2.2557	0	D	0.3369	0.0048	~	-1.4864	0	D	NA<NA<proteins of unknown function<Groups of genes
new_746000_747189	S244	746000	747189	1	NA	6.2482	6.1287	5.8597	5.4367	6.7631	6.5694	6.1718	5.5412	6.1856	4.3057	4.3806	3.9512	4.0095	4.1617	0.5096	0.0208	~	-2.1515	0	D	0.3689	0.0434	~	-1.9901	0	D
BSU06790	yeeD	746261	746566	-1	NA	3.9023	3.3933	5.2154	4.6507	5.3064	5.2093	6.2316	5.6294	6.0645	3.8219	3.9139	3.4313	4.273	3.8485	2.1077	0	U	0.3151	0.2684	~	1.18	0.0006	U	-1.4041	0.0001	D	NA<NA<proteins of unknown function<Groups of genes
BSU06800	yezA	746633	746839	-1	NA	4.0678	4.085	5.5063	5.3447	5.2114	5.4188	6.3208	5.9361	6.1282	4.2319	4.1668	3.7609	3.9629	3.9152	1.5551	0	U	0.1722	0.3011	~	0.7951	0.0001	u	-1.9605	0	D	NA<NA<proteins of unknown function<Groups of genes
BSU06811	yezG	747079	747534	-1	NA	5.4248	5.4313	6.7588	7.2192	6.1322	6.143	7.072	6.5944	7.1255	5.73	5.6166	5.7498	6.096	5.7973	0.7814	0.0006	u	0.2759	0.1688	~	-0.0571	0.23	~	-1.1891	0	D	NA<toxins, antitoxins and immunity against toxins/ based on similarity<coping with stress<Lifestyles
BSU06812	yeeF	747554	749563	-1	NA	4.6247	4.5826	5.9527	6.4711	5.1525	5.097	5.7367	5.5804	5.7025	4.6999	4.5608	4.7327	4.7909	4.7763	0.6303	0.0004	u	0.0354	0.4032	~	-0.6096	0.0001	d	-1.6629	0	D	NA<toxins, antitoxins and immunity against toxins/ based on similarity<coping with stress<Lifestyles
BSU06820	yeeG	749775	750797	1	NA	2.7089	2.6349	2.7306	2.668	5.975	5.7788	5.7504	5.8641	5.7515	2.4154	2.4003	2.387	2.3856	2.3378	5.295	0	U	-2.1616	0.0001	D	5.0816	0	U	-3.1321	0	D	NA<NA<membrane proteins<Groups of genes, NA<NA<proteins of unknown function<Groups of genes
BSU06830	rapH	750959	752089	1	ComK Regulon;SigA Regulon;RghR Regulon;AbrB Regulon	5.2456	5.2644	9.1504	8.6387	5.3571	5.4799	8.6578	8.634	8.6036	3.4995	3.6168	4.3724	4.5869	4.4439	0.1879	0.1232	~	-2.2894	0	D	-0.2882	0.0318	~	-4.8	0	D	protein phosphatases<protein modification<protein synthesis, modification and degradation<Information processing, control of two-component response regulators<transcription factors and their control<regulation of gene expression<Information processing, NA<phosphorelay<regulation of gene expression<Information processing, NA<quorum sensing<regulation of gene expression<Information processing, NA<p…
BSU06839	phrH	752079	752252	1	ComK Regulon;SigA Regulon;RghR Regulon;AbrB Regulon	4.5106	4.59	8.0093	7.6852	4.8939	4.7894	7.7817	7.67	7.7949	2.8009	2.9914	3.5999	4.1647	3.9729	0.3623	0.0728	~	-2.9059	0	D	-0.1052	0.177	~	-4.4626	0	D	NA<phosphorelay<regulation of gene expression<Information processing, NA<quorum sensing<regulation of gene expression<Information processing, NA<phosphorelay<sporulation<Lifestyles, NA<NA<short peptides<Groups of genes
new_752253_752357	S245	752253	752357	1	NA	4.174	4.1872	7.234	6.7119	4.3881	3.9908	6.7156	6.2256	6.8575	2.843	3.0465	3.3306	3.2322	3.8751	0.0348	0.2933	~	-2.2725	0.0003	D	-0.3763	0.0856	~	-4.2583	0	D
BSU06840	yeeI	752412	753131	1	NA	7.1743	7.112	7.5076	7.3473	7.135	7.2295	7.576	7.7328	7.5552	7.4189	7.1981	7.0256	7.0316	7.032	0.0409	0.2459	~	0.1751	0.1186	~	0.1979	0.0325	~	-0.4131	0.0001	~	NA<NA<proteins of unknown function<Groups of genes
BSU06850	yeeK	753265	753702	1	GerE Regulon;SigK Regulon	3.5222	3.4591	3.8157	3.3671	3.7061	3.7462	3.4306	3.3289	3.5332	3.5257	3.6204	3.5027	3.3604	3.4326	0.3993	0.0883	~	0.1462	0.3398	~	-0.2749	0.1271	~	-0.2944	0.0762	~	spore coat proteins<sporulation proteins<sporulation<Lifestyles
BSU06860	yezE	753817	754401	1	NA	4.798	4.8526	5.9848	4.8478	4.7366	4.6119	4.5749	5.038	4.6827	4.9927	4.7784	4.4092	4.4377	4.6475	-0.184	0.2102	~	0.0773	0.3978	~	-0.8751	0.0037	d	-1.2139	0.0001	D	transcription factor/ other/ based on similarity<transcription factors and their control<regulation of gene expression<Information processing
BSU06870	yesE	754480	754923	1	NA	4.2525	4.1658	4.3169	3.4089	4.2479	3.7025	3.458	3.5943	3.3694	4.0619	3.8205	3.1466	3.1746	3.2593	-0.2929	0.1773	~	-0.3747	0.231	~	-0.7456	0.0288	d	-1.2943	0.0005	D	NA<NA<proteins of unknown function<Groups of genes
BSU06880	yesF	754920	755780	1	NA	3.0327	2.7375	3.4591	3.1481	2.9067	2.6451	3.1414	2.785	2.9818	2.9359	2.7634	2.805	2.6798	2.773	-0.3645	0.1705	~	-0.1262	0.3885	~	-0.7469	0.036	d	-1.4948	0.0002	D	NA<NA<proteins of unknown function<Groups of genes
BSU06890	cotJA	755907	756155	1	SigE Regulon;SpoIIID Regulon	2.9354	2.961	2.5462	2.3219	3.6089	3.7469	2.3935	2.4509	2.3943	2.7236	2.8203	2.4526	2.3873	2.5623	1.5225	0.0108	U	-0.5677	0.2555	~	-0.3271	0.2335	~	0.5031	0.1435	~	spore coat proteins<sporulation proteins<sporulation<Lifestyles
BSU06900	cotJB	756139	756402	1	SigE Regulon;SpoIIID Regulon	2.6658	2.8954	2.4669	2.3219	3.3191	3.4933	2.3895	2.4438	2.3903	2.7506	2.6043	2.5036	2.3219	2.5497	NA	NA	NA	NA	NA	NA	NA	NA	NA	NA	NA	NA	spore coat proteins<sporulation proteins<sporulation<Lifestyles
BSU06910	cotJC	756417	756986	1	SigE Regulon;SpoIIID Regulon	2.8532	2.8427	2.4885	2.6018	3.3115	3.259	2.3846	2.3797	2.3853	2.6786	2.9267	2.3515	2.3792	2.378	1.1111	0.0157	U	-0.1352	0.39	~	-1.9675	0.0102	D	-2.3448	0.0017	D	spore coat proteins<sporulation proteins<sporulation<Lifestyles
new_756987_757065	S246	756987	757065	1	NA	3.6679	3.0245	2.3219	2.3219	4.0963	4.0935	2.3219	2.3219	2.5386	3.4305	3.8473	2.5229	2.3219	2.5146	NA	NA	NA	NA	NA	NA	NA	NA	NA	NA	NA	NA
BSU06920	yesJ	757111	757653	1	SigE Regulon;SpoIIID Regulon	5.9611	5.7504	6.1793	6.2784	5.8918	6.1433	5.7131	5.9545	5.8327	6.3771	6.3567	7.2123	7.1246	7.3539	0.1774	0.1095	~	0.5473	0.001	~	-0.4325	0.0019	~	1.0537	0	U	sporulation proteins/ other<sporulation proteins<sporulation<Lifestyles
BSU06930	yesK	757676	757978	1	SigE Regulon;SpoIIID Regulon	3.2258	3.2099	2.7251	2.9189	3.6882	4.4591	2.5449	2.5281	2.5472	4.0439	3.7725	4.1428	3.8976	4.0156	1.5284	0.0005	U	1.2278	0.0087	U	-1.3636	0.0179	D	2.4073	0	U	sporulation proteins/ other<sporulation proteins<sporulation<Lifestyles, NA<NA<membrane proteins<Groups of genes
BSU06940	yesL	758093	758722	1	CcpA Regulon	2.6528	2.8005	6.3957	5.5271	4.0175	4.4363	3.9213	3.8685	3.4983	2.9484	2.8965	4.9079	5.0215	4.9614	3.0936	0	U	0.6641	0.1102	~	-2.7972	0	D	-1.1964	0	D	NA<NA<membrane proteins<Groups of genes, NA<NA<proteins of unknown function<Groups of genes
BSU06950	yesM	758719	760452	1	CcpA Regulon	2.9545	2.8821	6.2074	5.574	4.7526	5.2958	3.7866	3.8611	3.6976	3.0858	2.8158	4.8186	4.6363	4.7548	3.4562	0	U	0.1106	0.3705	~	-2.6715	0	D	-1.3614	0	D	protein kinases<protein modification<protein synthesis, modification and degradation<Information processing, control of two-component response regulators<transcription factors and their control<regulation of gene expression<Information processing, NA<NA<membrane proteins<Groups of genes, NA<NA<phosphoproteins<Groups of genes
BSU06960	yesN	760452	761558	1	CcpA Regulon	2.9022	2.8467	4.9232	4.7994	4.5223	5.0355	3.4526	3.6398	3.5495	2.7775	2.7108	3.2367	3.1469	3.2223	3.2928	0	U	-0.4558	0.1218	~	-1.8547	0	D	-2.5176	0	D	two-component system response regulators<transcription factors and their control<regulation of gene expression<Information processing, NA<NA<phosphoproteins<Groups of genes
BSU06970	yesO	761662	762945	1	NA	2.629	2.4497	3.1907	2.7031	2.6561	2.5945	2.6284	2.7489	2.6198	2.622	2.5689	2.663	2.8485	2.8027	0.5103	0.1455	~	0.3439	0.3054	~	-1.0762	0.0151	D	-0.6074	0.0518	~	NA<ABC transporters<transporters<Cellular processes, utilization of pectin<utilization of specific carbon sources<carbon metabolism<Metabolism, NA<NA<membrane proteins<Groups of genes
BSU06980	yesP	762942	763871	1	NA	2.4714	2.3968	2.8432	2.4845	2.4799	2.5579	2.417	2.5238	2.5928	2.4571	2.4409	2.5734	2.6981	2.5632	NA	NA	NA	NA	NA	NA	NA	NA	NA	NA	NA	NA	NA<ABC transporters<transporters<Cellular processes, utilization of pectin<utilization of specific carbon sources<carbon metabolism<Metabolism, NA<NA<membrane proteins<Groups of genes
BSU06990	yesQ	763875	764765	1	NA	2.4326	2.3537	2.7658	2.409	2.4864	2.4214	2.4017	2.5957	2.4412	2.3764	2.4115	2.4323	2.4125	2.4777	NA	NA	NA	NA	NA	NA	NA	NA	NA	NA	NA	NA	NA<ABC transporters<transporters<Cellular processes, utilization of pectin<utilization of specific carbon sources<carbon metabolism<Metabolism, NA<NA<membrane proteins<Groups of genes
BSU07000	yesR	764781	765815	1	NA	2.4825	2.3762	2.9058	2.5634	2.4945	2.4891	2.5196	2.5045	2.6265	2.4144	2.3842	2.5914	2.5858	2.4993	NA	NA	NA	NA	NA	NA	NA	NA	NA	NA	NA	NA	utilization of pectin<utilization of specific carbon sources<carbon metabolism<Metabolism
BSU07010	yesS	765838	768123	1	RhgR Regulon	2.6217	2.5473	3.4692	3.0102	2.6207	2.6442	2.9214	3.0189	3.1251	2.6834	2.6777	2.8929	2.8723	3.063	0.2643	0.1813	~	0.4974	0.1459	~	-0.536	0.04	~	-0.7502	0.0054	d	utilization of pectin<utilization of specific carbon sources<carbon metabolism<Metabolism, transcription factors/ other<transcription factors and their control<regulation of gene expression<Information processing, NA<NA<membrane proteins<Groups of genes
BSU07020	rhgT	768137	768835	1	RhgR Regulon	2.7059	2.4208	3.9244	3.3217	2.5069	2.6905	2.965	3.1424	3.2179	2.6381	2.5997	2.7049	2.622	2.8918	0.1846	0.2577	~	0.2869	0.3473	~	-1.0559	0.0202	D	-2.1533	0	D	utilization of pectin<utilization of specific carbon sources<carbon metabolism<Metabolism
BSU07030	yesU	768828	769490	1	RhgR Regulon	2.5082	2.4459	3.6407	2.9716	2.4465	2.5516	2.828	2.9323	3.0502	2.418	2.4638	2.5584	2.6163	2.6303	0.202	0.2571	~	-0.3998	0.325	~	-0.9376	0.0275	d	-2.2562	0	D	NA<NA<proteins of unknown function<Groups of genes
BSU07040	yesV	769487	770113	1	RhgR Regulon	2.4342	2.3888	4.0701	2.9527	2.4782	2.6825	2.9498	3.2691	3.1833	2.3735	2.3987	2.6595	2.6527	2.7268	1.6293	0.0303	U	-0.4931	0.3353	~	-0.9326	0.0475	d	-2.3593	0	D	utilization of pectin<utilization of specific carbon sources<carbon metabolism<Metabolism
BSU07050	yesW	770234	772096	1	RhgR Regulon	2.3985	2.4184	3.4536	2.907	2.5043	2.5152	2.9163	3.2943	3.0043	2.4488	2.3655	2.4695	2.5297	2.635	1.1678	0.0313	U	-0.0135	0.4406	~	-0.2962	0.1696	~	-2.3225	0	D	utilization of pectin<utilization of specific carbon sources<carbon metabolism<Metabolism
BSU07060	yesX	772142	773980	1	RhgR Regulon	2.3994	2.4196	3.1552	2.8483	2.4562	2.4823	2.6092	2.851	2.7228	2.4172	2.3919	2.5604	2.5165	2.5124	0.7764	0.0701	~	-0.0878	0.4134	~	-0.9219	0.0086	d	-1.9725	0	D	utilization of pectin<utilization of specific carbon sources<carbon metabolism<Metabolism
BSU07070	yesY	774138	774791	1	RhgR Regulon	2.5301	2.6175	3.8362	3.1946	2.608	2.7339	3.211	3.4188	3.3349	2.617	2.6374	2.647	2.7199	2.731	0.5172	0.138	~	0.2995	0.321	~	-0.422	0.1039	~	-2.1543	0	D	utilization of pectin<utilization of specific carbon sources<carbon metabolism<Metabolism
BSU07080	yesZ	774799	776790	1	RhgR Regulon	2.5525	2.5227	3.5773	3.1714	2.5386	2.5747	3.0976	3.3339	3.131	2.4179	2.5079	2.6495	2.5316	2.5554	0.1313	0.2516	~	-0.644	0.1227	~	-0.4111	0.0801	~	-2.4813	0	D	utilization of pectin<utilization of specific carbon sources<carbon metabolism<Metabolism
BSU07090	yetA	776834	779407	1	NA	2.6191	2.5334	2.4563	2.4006	2.5276	2.5151	2.4047	2.3982	2.4522	2.563	2.5022	2.4904	2.4983	2.5279	-0.3814	0.1359	~	-0.295	0.2674	~	-0.0875	0.2451	~	0.848	0.0127	u	NA<NA<proteins of unknown function<Groups of genes
BSU07100	lplA	779529	781037	1	NA	2.4606	2.4916	2.8427	2.6267	2.719	2.9754	2.5249	2.5289	2.5056	2.5901	2.6608	3.0163	2.99	2.9293	1.9749	0	U	1.0545	0.0256	U	-1.1801	0.0025	D	0.7995	0.0078	u	NA<ABC transporters<transporters<Cellular processes, NA<NA<membrane proteins<Groups of genes
BSU07110	lplB	781092	782048	1	NA	2.4394	2.6302	2.7704	2.4951	2.9883	2.8859	2.7342	2.5185	2.5696	2.6718	2.5299	2.7098	2.6337	2.8794	1.7196	0.0045	U	0.4083	0.3003	~	-0.0979	0.2497	~	0.4909	0.0932	~	NA<ABC transporters<transporters<Cellular processes, NA<NA<membrane proteins<Groups of genes
BSU07120	lplC	782062	782949	1	NA	2.5361	2.5033	2.6989	2.539	2.8522	2.6852	2.7156	2.6578	2.6875	2.5764	2.5763	2.5189	2.4815	2.5737	NA	NA	NA	NA	NA	NA	NA	NA	NA	NA	NA	NA	NA<ABC transporters<transporters<Cellular processes, NA<NA<membrane proteins<Groups of genes
BSU07130	lplD	782958	784298	1	SigF Regulon	2.661	2.6874	2.7024	2.698	2.9061	2.8631	2.8136	2.6558	2.7886	2.5902	2.6104	2.6399	2.6031	2.5464	0.7871	0.0114	u	-0.3783	0.2004	~	0.2587	0.1447	~	-0.5153	0.0332	~	NA<NA<poorly characterized/ putative enzymes<Groups of genes
new_783392_785083_c	S247	783392	785083	-1	NA	4.3833	4.3878	3.7893	3.3288	7.2128	7.1732	5.979	5.8468	6.1042	4.301	4.318	3.0557	3.1239	3.2381	3.1519	0	U	-0.1008	0.3418	~	3.0773	0	U	-0.8497	0	d
new_784299_784380	S248	784299	784380	1	NA	2.7776	3.1088	2.917	2.9459	3.8555	3.7579	3.268	3.2107	2.714	3.4019	3.198	3.1043	2.6798	3.1904	NA	NA	NA	NA	NA	NA	NA	NA	NA	NA	NA	NA
BSU07140	yetF	784381	785076	1	SigF Regulon	3.1599	3.2885	3.2497	3.0334	3.5588	3.3385	2.9503	2.7382	2.9387	3.3804	3.1729	3.0692	2.8053	3.0145	0.4514	0.0881	~	0.1147	0.3744	~	-0.6564	0.0321	d	-0.439	0.0519	~	Newly identified sporulation proteins (based on transcription profiling) <sporulation proteins<sporulation<Lifestyles, NA<NA<membrane proteins<Groups of genes
BSU07150	yetG	785113	785490	-1	Fur Regulon	8.5191	8.5768	8.0783	7.5385	8.4604	8.6453	7.2753	7.8363	7.4613	8.7634	8.9845	8.3766	8.2359	8.0321	0.0076	0.3015	~	0.3339	0.1182	~	-0.2996	0.0631	~	0.3967	0.0167	~	acquisition of iron<iron metabolism<additional metabolic pathways<Metabolism
BSU07160	yetH	785543	785905	-1	NA	7.6239	7.2905	6.0927	6.933	7.66	7.5385	6.7063	6.8572	6.7851	7.6666	7.4743	7.3437	7.2945	7.0797	0.1376	0.2048	~	0.1099	0.3454	~	0.2177	0.1219	~	0.6969	0.0008	u	NA<NA<proteins of unknown function<Groups of genes
new_785976_786536_c	S249	785976	786536	-1	NA	2.6477	2.6202	2.392	2.4051	2.938	3.0309	2.6677	2.5939	2.6451	2.8146	2.7722	2.352	2.4083	2.3788	1.2722	0.0095	U	0.6795	0.1536	~	2.1688	0.0037	U	-0.4193	0.145	~
BSU07170	yetI	786689	787264	1	NA	6.3609	6.4257	5.8505	5.6457	6.8545	6.8335	5.4457	5.1827	5.4415	6.9662	6.8884	5.8216	5.848	5.8134	0.4746	0.0002	~	0.562	0	~	-0.4191	0.0007	~	0.0868	0.1101	~	control of sigma factors<sigma factors and their control<regulation of gene expression<Information processing, NA<NA<pseudogenes<Groups of genes
BSU07180	yetI	787264	787560	1	NA	6.7349	6.9809	6.4468	6.5672	7.4828	7.6032	6.3227	5.657	6.2667	7.7808	7.4926	7.0424	7.0324	7.0035	0.7051	0.0007	u	0.8075	0.0003	u	-0.4086	0.0199	~	0.5422	0.0018	~	control of sigma factors<sigma factors and their control<regulation of gene expression<Information processing, NA<NA<phosphoproteins<Groups of genes, NA<NA<pseudogenes<Groups of genes
BSU07190	yezD	787715	787882	1	CymR Regulon	4.9812	5.2827	2.643	3.1096	3.5558	3.1349	2.5245	2.9581	2.4279	3.7903	6.2417	2.5117	2.5923	2.5868	-2.5186	0.0023	D	0.3939	0.3349	~	-1.1244	0.0946	~	-1.4405	0.0364	D	NA<NA<proteins of unknown function<Groups of genes
BSU07200	yetJ	787992	788636	1	CymR Regulon	8.3127	8.2681	6.5535	6.5872	7.9113	8.0289	5.6083	4.8124	5.548	8.092	8.2034	5.7807	5.6721	5.7686	-0.3251	0.0672	~	-0.1443	0.2931	~	-1.2998	0	D	-0.8929	0	d	NA<NA<membrane proteins<Groups of genes, NA<NA<proteins of unknown function<Groups of genes
BSU07210	yetK	788636	789628	1	NA	5.7011	5.6006	4.4962	5.2052	5.189	5.2199	4.3436	4.7315	4.4352	5.3512	5.397	4.3795	4.1667	4.255	-0.5063	0.0252	~	-0.3116	0.1597	~	-0.4841	0.0203	~	-0.7953	0.0003	d	NA<NA<membrane proteins<Groups of genes, NA<NA<proteins of unknown function<Groups of genes
BSU07220	yetL	789652	790155	-1	NA	4.7524	4.9152	6.0637	6.2328	4.9964	4.6544	5.693	5.8201	5.8381	4.7836	4.9353	4.7498	4.6787	4.6591	0.0009	0.3064	~	0.0303	0.4102	~	-0.4007	0.0058	~	-1.6599	0	D	transcription factors/ other<transcription factors and their control<regulation of gene expression<Information processing, NA<resistance against other toxic compounds (nitric oxide, phenolic acids, flavonoids, oxalate)<coping with stress<Lifestyles
BSU07230	yetM	790318	791427	1	YetL Regulon	2.995	2.9904	2.5712	2.6204	3.2016	3.1714	2.6581	2.6214	2.6214	3.4818	3.275	2.8226	2.813	2.6487	0.4722	0.0583	~	0.8745	0.0057	u	0.2034	0.1867	~	0.763	0.0097	u	NA<resistance against other toxic compounds (nitric oxide, phenolic acids, flavonoids, oxalate)<coping with stress<Lifestyles
BSU07240	yetN	791462	792532	-1	NA	5.7099	5.6406	3.793	3.7205	5.9576	5.7462	4.2443	4.4202	4.1188	5.8214	5.8601	4.0982	4.0979	3.9528	0.1987	0.0853	~	0.1821	0.1668	~	0.7286	0	u	0.4444	0.0025	~	NA<NA<proteins of unknown function<Groups of genes
BSU07250	yetO	792682	795867	1	NA	2.551	2.5383	2.3655	2.3858	2.7417	2.8187	3.1433	3.0123	2.8216	2.5061	2.5106	2.549	2.61	2.6	1.1646	0.0004	U	-0.2746	0.262	~	3.9542	0	U	2.3849	0	U	NA<electron transport/ other<electron transport and ATP synthesis<Metabolism, NA<lipid metabolism/ other<lipid metabolism<Metabolism
new_796008_796313	S250	796008	796313	1	NA	9.5045	9.3839	5.8949	6.0697	8.608	8.319	4.9861	4.93	4.7076	8.4626	8.8313	7.4684	7.4412	7.272	-0.9847	0	d	-0.7943	0	d	-1.2624	0	D	1.4845	0	U
BSU07260	ltaSA	796314	798233	1	SigM Regulon	9.3352	9.2972	6.3411	6.6626	8.6803	8.6333	6.0154	5.9552	5.9248	8.6007	8.7396	8.1322	8.1091	8.1771	-0.6659	0	d	-0.6509	0	d	-0.5848	0	~	1.6835	0	U	biosynthesis of lipoteichoic acid<cell wall synthesis<cell envelope and cell division<Cellular processes, biosynthesis of lipoteichoic acid<biosynthesis of cell wall components<additional metabolic pathways<Metabolism, NA<cell envelope stress proteins (controlled by SigM, V, W, X, Y)<coping with stress<Lifestyles, NA<NA<phosphoproteins<Groups of genes
new_798340_798468	S251	798340	798468	1	NA	3.4977	3.2057	2.3219	2.5509	2.8712	2.9	2.5805	2.3219	2.4585	2.5571	2.9364	2.3219	2.5594	2.5546	NA	NA	NA	NA	NA	NA	NA	NA	NA	NA	NA	NA
BSU07270	yfnH	798469	799233	1	GerE Regulon;SigK Regulon;SigE Regulon	3.3749	3.2823	2.4479	2.4803	2.8611	2.9056	2.5429	2.6362	2.5452	2.6309	2.7636	2.4899	2.5247	2.4246	-1.0868	0.0044	D	-1.7589	0.0001	D	0.8256	0.0604	~	0.1455	0.1717	~	sporulation proteins/ other<sporulation proteins<sporulation<Lifestyles, NA<NA<poorly characterized/ putative enzymes<Groups of genes
BSU07280	yfnG	799303	800208	1	GerE Regulon;SigK Regulon;SigE Regulon	3.336	3.1689	2.6037	2.535	3.0869	3.0282	2.6932	2.7377	2.6326	2.758	2.717	2.6561	2.5587	2.5229	-0.449	0.0831	~	-1.4443	0.0002	D	0.6163	0.062	~	0.0783	0.181	~	sporulation proteins/ other<sporulation proteins<sporulation<Lifestyles, NA<NA<poorly characterized/ putative enzymes<Groups of genes
BSU07290	yfnF	800232	801143	1	GerE Regulon;SigK Regulon;SigE Regulon	3.0502	2.9481	2.5837	2.5637	2.8924	2.8953	2.8798	2.7896	2.7256	2.7148	2.6587	2.5935	2.5259	2.4743	-0.3024	0.1568	~	-1.0588	0.0097	D	1.0506	0.0069	U	-0.2822	0.1204	~	sporulation proteins/ other<sporulation proteins<sporulation<Lifestyles
BSU07300	yfnE	801172	802350	1	GerE Regulon;SigK Regulon;SigE Regulon	3.3396	3.37	3.1452	3.0104	3.2726	3.2767	3.1484	3.2391	2.9976	3.1574	3.0933	2.7009	2.6714	2.6861	-0.1614	0.1857	~	-0.4886	0.0529	~	0.1088	0.2024	~	-1.2573	0	D	sporulation proteins/ other<sporulation proteins<sporulation<Lifestyles
BSU07310	yfnD	802351	803286	1	GerE Regulon;SigK Regulon;SigE Regulon	3.8677	3.8767	4.1435	3.8442	3.8338	3.4294	3.8347	4.0282	3.7674	3.5421	3.557	2.8991	3.1711	2.9917	-0.3574	0.0925	~	-0.5235	0.0667	~	-0.1854	0.1573	~	-1.8062	0	D	sporulation proteins/ other<sporulation proteins<sporulation<Lifestyles
BSU07320	yfnC	803317	804546	-1	NA	4.0599	3.9817	5.0079	5.1762	3.8843	3.9868	4.6243	4.0565	4.6431	4.0126	3.8822	4.7667	4.7676	4.9548	-0.1246	0.2121	~	-0.1058	0.3462	~	-0.7581	0.0003	d	-0.3128	0.0362	~	NA<resistance against toxins/ antibiotics/ based on similarity<coping with stress<Lifestyles, NA<NA<membrane proteins<Groups of genes
BSU07330	yfnB	804657	805364	-1	NA	6.1891	6.1641	7.0166	6.9659	6.0726	5.8005	6.6855	6.4597	6.7988	6.1242	6.2773	6.7468	6.6087	6.4887	-0.2521	0.0589	~	0.0281	0.4087	~	-0.3484	0.0096	~	-0.3904	0.0025	~	NA<NA<proteins of unknown function<Groups of genes
BSU07340	yfnA	805456	806841	-1	NA	5.9017	5.9508	3.8138	4.057	5.8601	5.518	3.2583	3.092	3.46	5.8563	5.9417	4.0739	4.1591	3.9734	-0.2493	0.0997	~	-0.0293	0.4156	~	-1.1164	0	D	0.1855	0.086	~	NA<transporters/ other<transporters<Cellular processes, NA<NA<membrane proteins<Groups of genes
BSU07350	yfmT	807091	808548	1	SigD Regulon	6.8057	6.7241	9.1139	9.4287	5.0867	5.2761	8.3726	8.7509	8.5126	5.4824	5.3624	7.6407	7.7005	7.808	-1.7268	0	D	-1.4526	0	D	-0.7343	0	d	-1.5849	0	D	NA<NA<poorly characterized/ putative enzymes<Groups of genes
BSU07360	yfmS	808562	809422	1	SigD Regulon	7.3548	7.4116	10.2312	10.3789	5.6272	5.8857	9.5431	9.9039	9.672	5.9157	5.9171	8.3708	8.5385	8.4872	-1.7174	0	D	-1.5479	0	D	-0.5962	0	d	-1.8546	0	D	signal transduction in motility and chemotaxis<motility and chemotaxis<exponential and early post-exponential lifestyles<Lifestyles
BSU07370	yfmR	809557	811446	1	NA	5.9909	5.9142	6.9012	7.028	6.255	6.3197	7.5736	7.9311	7.5914	6.0986	6.0293	6.7132	6.7276	6.6585	0.3606	0.0068	~	0.1207	0.2413	~	0.7648	0	u	-0.2784	0.0085	~	NA<ABC transporters<transporters<Cellular processes
BSU07380	yfmQ	811569	812015	1	NA	8.0715	8.2952	6.7657	8.0119	8.6263	8.5733	7.148	6.8763	6.4976	9.4875	9.6278	8.3894	8.0604	8.0774	0.4186	0.0935	~	1.3871	0.0001	U	-0.6789	0.0145	d	0.6783	0.0083	u	NA<NA<membrane proteins<Groups of genes, NA<NA<proteins of unknown function<Groups of genes
BSU07390	yfmP	812140	812562	1	SigA Regulon;YfmP Regulon	5.2387	5.4941	4.1725	3.785	4.9276	4.6605	3.7742	4.0731	3.7843	5.6147	5.4857	4.0023	3.9922	4.0303	-0.6706	0.0026	d	0.2024	0.2295	~	-0.1769	0.1583	~	0.0371	0.1846	~	transcription factors/ other<transcription factors and their control<regulation of gene expression<Information processing, NA<resistance against toxins/ antibiotics/ based on similarity<coping with stress<Lifestyles
BSU07400	yfmO	812628	813818	1	SigA Regulon;YfmP Regulon	3.988	3.9136	2.7313	2.6348	3.606	3.9851	2.7558	2.5315	2.6282	4.2766	4.2584	3.1802	3.0606	3.2481	-0.2185	0.1602	~	0.446	0.0864	~	-0.1246	0.2171	~	1.4914	0	U	NA<transporters/ other<transporters<Cellular processes, NA<resistance against toxins/ antibiotics/ based on similarity<coping with stress<Lifestyles, NA<NA<membrane proteins<Groups of genes
BSU07410	yfmN	814109	814264	1	NA	3.1008	3.0866	2.4455	2.3219	3.0117	3.1157	2.3219	2.3219	2.3219	3.4882	3.0519	2.3219	2.4249	2.3219	NA	NA	NA	NA	NA	NA	NA	NA	NA	NA	NA	NA	NA<NA<proteins of unknown function<Groups of genes
BSU07420	yfmM	814384	815940	-1	NA	6.6191	6.5614	4.9497	5.4157	7.0111	6.9358	5.695	5.9252	5.6669	7.1119	6.9674	6.3789	6.2809	6.3856	0.4018	0.0127	~	0.472	0.01	~	0.6322	0.0001	u	1.2647	0	U	NA<ABC transporters<transporters<Cellular processes
BSU07430	yfmL	816113	817243	1	NA	6.1967	6.2585	3.9872	4.511	5.9374	5.6543	4.362	4.7227	4.2763	6.3231	6.2804	5.195	5.1972	5.0699	-0.4608	0.0268	~	0.0791	0.3705	~	0.2402	0.1049	~	1.0909	0	U	NA<DEAD-box RNA helicases<RNA synthesis and degradation<Information processing, ribosome assembly<translation<protein synthesis, modification and degradation<Information processing
BSU07440	yfmK	817311	817757	1	NA	4.3293	4.4202	7.144	6.7177	3.9476	4.0084	6.4432	6.5593	6.3305	4.4074	4.4245	5.7335	5.675	5.7442	-0.5509	0.0076	~	0.0529	0.3898	~	-0.5263	0.0007	~	-1.3109	0	D	NA<NA<proteins of unknown function<Groups of genes
BSU07450	yfmJ	817810	818829	-1	Spo0A Regulon;AbrB Regulon	4.6865	4.8189	7.6516	7.5837	6.5885	6.5859	8.6638	8.841	8.6408	4.7814	4.7605	6.9028	6.9434	6.9471	2.0512	0	U	0.0203	0.4105	~	1.1191	0	U	-0.7097	0	d	NA<NA<poorly characterized/ putative enzymes<Groups of genes
new_818856_819310_c	S252	818856	819310	-1	NA	4.5419	4.5821	6.9878	6.8631	7.2176	7.1348	7.5067	7.0233	7.4474	3.7717	3.6178	3.1526	3.6123	3.4202	2.907	0	U	-1.2251	0	D	0.4335	0.0135	~	-4.3763	0	D
new_818976_820073	S253	818976	820073	1	NA	3.2802	3.2568	4.2987	3.9406	4.1264	3.9141	5.1801	4.8399	5.2524	2.8859	2.916	2.6157	2.6941	2.64	1.2821	0	U	-0.9088	0.0031	d	1.2386	0	U	-3.287	0	D
BSU07460	yfmI	819311	820531	-1	Spo0A Regulon;AbrB Regulon	3.8516	3.8043	5.6383	5.469	6.3058	6.1649	6.1854	5.4178	6.1774	2.9817	3.007	2.7632	3.0045	2.906	2.9361	0	U	-1.6322	0	D	0.4585	0.0317	~	-4.1077	0	D	NA<transporters/ other<transporters<Cellular processes, NA<resistance against toxins/ antibiotics/ based on similarity<coping with stress<Lifestyles, NA<NA<membrane proteins<Groups of genes
new_820648_820823	S254	820648	820823	1	NA	4.6546	4.415	10.4893	8.9921	5.6388	5.7192	8.7952	8.2125	8.3845	3.522	3.3942	5.0666	5.1628	5.5147	1.3411	0.0011	U	-1.6051	0.0014	D	-1.453	0	D	-4.8589	0	D
BSU07480	yfmG	820867	822330	1	AbrB Regulon	3.8886	3.8593	6.1588	6.1287	4.979	5.0804	5.6219	5.4864	5.7496	3.6824	3.7254	4.0648	4.0692	4.0056	1.5185	0	U	-0.2663	0.0741	~	-0.5642	0	~	-2.511	0	D	NA<NA<phosphoproteins<Groups of genes, NA<NA<proteins of unknown function<Groups of genes
new_821232_822902_c	S255	821232	822902	-1	NA	5.5142	5.364	5.8856	5.2132	6.7319	6.5069	6.7507	6.0325	6.6977	4.9318	4.8989	4.6477	4.5929	4.6492	1.2842	0	U	-0.6105	0.0324	d	1.0207	0	U	-1.1241	0	D
new_822331_822824	S256	822331	822824	1	NA	3.1545	3.4355	5.1842	5.0955	4.2597	4.0627	4.6583	4.1282	4.7771	3.3669	3.1953	3.3587	3.3585	3.2235	1.4112	0	U	-0.0384	0.4218	~	-0.6993	0.0046	d	-2.6122	0	D
new_822826_826091	S257	822826	826091	1	NA	3.318	3.2741	4.278	3.7059	3.8884	3.6566	4.7509	4.6516	4.7805	3.5457	3.2226	2.7401	2.7395	2.6701	0.853	0.0021	u	0.191	0.2886	~	0.9413	0.0002	u	-2.8318	0	D
BSU07490	yfmF	822903	823703	-1	Fur Regulon	7.1549	6.9035	7.0099	6.6597	6.904	6.7306	7.0687	7.0804	7.017	6.6906	6.5249	6.2178	6.037	6.1181	-0.2237	0.0735	~	-0.4442	0.0085	~	0.2199	0.055	~	-0.7611	0	d	NA<ABC transporters<transporters<Cellular processes, NA<acquisition of iron<homeostasis<Cellular processes, acquisition of iron<iron metabolism<additional metabolic pathways<Metabolism, NA<NA<membrane proteins<Groups of genes
BSU07500	yfmE	823716	824717	-1	Fur Regulon	6.859	6.6897	5.441	5.2221	6.4531	6.2742	5.4507	4.9551	5.3038	6.3761	6.3255	4.906	4.5679	4.9259	-0.4332	0.0207	~	-0.4497	0.0348	~	-0.0887	0.1995	~	-0.6182	0.0006	d	NA<ABC transporters<transporters<Cellular processes, NA<acquisition of iron<homeostasis<Cellular processes, acquisition of iron<iron metabolism<additional metabolic pathways<Metabolism, NA<NA<membrane proteins<Groups of genes
BSU07510	yfmD	824714	825715	-1	Fur Regulon	6.0128	5.8781	4.3597	3.9863	5.6258	5.4518	4.2161	3.7276	3.9758	5.7549	5.8012	3.6282	3.7513	3.8597	-0.4473	0.0259	~	-0.1846	0.2498	~	-0.2588	0.093	~	-0.6369	0.0015	d	NA<ABC transporters<transporters<Cellular processes, NA<acquisition of iron<homeostasis<Cellular processes, acquisition of iron<iron metabolism<additional metabolic pathways<Metabolism, NA<NA<membrane proteins<Groups of genes
BSU07520	yfmC	825787	826734	-1	Fur Regulon	9.7754	9.7708	8.1701	7.6514	9.3403	9.5034	7.6891	7.7988	7.8169	9.846	9.9005	7.6046	7.5841	7.4895	-0.3512	0.0175	~	0.101	0.2995	~	-0.1678	0.0971	~	-0.382	0.0033	~	NA<ABC transporters<transporters<Cellular processes, NA<acquisition of iron<homeostasis<Cellular processes, acquisition of iron<iron metabolism<additional metabolic pathways<Metabolism, NA<NA<membrane proteins<Groups of genes
new_826093_826718	S258	826093	826718	1	NA	4.3623	4.3136	3.7988	3.4035	4.4528	4.0423	4.604	4.0629	4.6226	5.1068	4.5775	2.9861	3.024	2.7851	-0.1009	0.2558	~	0.6666	0.0567	~	1.2394	0.0002	U	-1.4456	0	D
new_826720_827251	S259	826720	827251	1	NA	2.8659	2.7983	3.6259	3.1638	3.8061	3.7404	5.6087	5.3221	5.5801	2.6526	2.7245	2.4737	2.442	2.5481	2.0322	0	U	-0.5506	0.1541	~	2.8662	0	U	-3.1826	0	D
BSU07530	yfmB	826843	827211	-1	Fur Regulon	3.1459	2.891	7.5093	6.593	3.2034	3.1639	7.4431	7.1709	7.681	2.7446	2.9021	4.6712	4.4828	4.7146	0.3854	0.1441	~	-0.5838	0.1556	~	0.3376	0.0895	~	-2.7685	0	D	NA<NA<proteins of unknown function<Groups of genes
new_827212_827324_c	S260	827212	827324	-1	NA	2.8572	2.5551	6.6183	5.9296	2.7196	2.6148	6.53	6.2878	6.8443	2.7039	2.4608	3.7398	3.6623	3.8062	-0.1905	0.2699	~	-0.6216	0.2934	~	0.2856	0.1303	~	-3.1562	0	D
BSU07540	yfmA	827252	827419	1	NA	3.5039	3.4848	4.7993	4.0776	5.1536	4.7723	6.9684	7.1159	7.0964	3.1273	2.9483	2.5979	3.0764	2.9424	2.0793	0	U	-0.9576	0.0526	~	2.9063	0	U	-2.8352	0	D	Newly identified sporulation proteins (based on transcription profiling) <sporulation proteins<sporulation<Lifestyles
BSU07550	yflT	827455	827802	1	SigB Regulon	3.0372	3.3998	4.8906	4.9679	6.5567	7.7525	10.6633	10.5491	10.0656	3.6492	3.4029	8.3687	8.7932	8.7318	5.0944	0	U	0.5811	0.1387	~	5.7713	0	U	3.953	0	U	NA<general stress proteins (controlled by SigB)<coping with stress<Lifestyles
new_827843_827923	S261	827843	827923	1	NA	2.3219	2.3219	2.3219	2.3219	3.2368	2.5323	2.3219	2.3219	2.7182	2.3219	2.3219	2.5182	2.9727	2.8258	NA	NA	NA	NA	NA	NA	NA	NA	NA	NA	NA	NA
BSU07560	pel	827993	829255	1	ComA Regulon;TnrA Regulon;CcpA Regulon	7.8506	7.8371	7.3741	7.9409	6.0608	6.2954	6.9781	6.7515	7.0413	7.4841	7.5063	7.7201	7.7674	7.7098	-1.7323	0	D	-0.3574	0.0575	~	-0.7805	0	d	0.0482	0.1672	~	utilization of other polymeric carbohydrates<utilization of specific carbon sources<carbon metabolism<Metabolism
BSU07570	yflS	829382	830818	1	MalR Regulon	3.1283	3.1079	2.6908	2.7016	2.9299	3.2632	4.0093	3.3709	3.5463	2.9452	3.0177	3.0436	3.2837	3.3812	-0.0304	0.2936	~	-0.3446	0.2348	~	2.3894	0	U	1.5928	0	U	NA<transporters/ other<transporters<Cellular processes, utilization of organic acids<utilization of specific carbon sources<carbon metabolism<Metabolism, NA<NA<membrane proteins<Groups of genes
BSU07580	citS	830945	832573	1	NA	3.3685	3.3072	6.7472	6.402	3.5726	3.7764	5.7962	6.1774	5.7561	3.4993	3.4069	6.383	6.211	6.4109	0.6085	0.0048	u	0.2207	0.2157	~	-0.7116	0.0001	d	-0.2617	0.0399	~	utilization of organic acids<utilization of specific carbon sources<carbon metabolism<Metabolism, protein kinases<protein modification<protein synthesis, modification and degradation<Information processing, control of two-component response regulators<transcription factors and their control<regulation of gene expression<Information processing, NA<NA<membrane proteins<Groups of genes, NA<NA<phosph…
BSU07590	citT	832545	833225	1	NA	3.2323	2.8446	6.7791	6.3221	3.3474	3.5279	5.8299	6.0925	5.8678	3.1871	3.0767	6.3465	6.2705	6.4407	0.8326	0.0045	u	0.1999	0.2976	~	-0.6807	0.0012	d	-0.2262	0.0718	~	utilization of organic acids<utilization of specific carbon sources<carbon metabolism<Metabolism, two-component system response regulators<transcription factors and their control<regulation of gene expression<Information processing, NA<NA<phosphoproteins<Groups of genes
BSU07600	yflP	833228	834187	1	NA	3.1728	3.0538	7.1705	6.6601	3.4064	3.5056	6.1595	6.6074	6.1406	3.4288	3.2952	6.7558	6.5337	6.7237	0.7077	0.0074	u	0.5323	0.0588	~	-0.6543	0.0014	d	-0.2751	0.0488	~	NA<NA<proteins of unknown function<Groups of genes
new_834310_834382	S262	834310	834382	1	NA	2.3219	2.5056	2.5743	2.7048	2.3219	2.5536	2.3219	2.7212	2.9319	2.3219	2.3219	2.7263	3.0289	2.7106	NA	NA	NA	NA	NA	NA	NA	NA	NA	NA	NA	NA
BSU07610	citM	834383	835684	1	CitT Regulon;SigA Regulon;CcpA Regulon	2.9356	3.0485	3.8673	3.3621	2.9888	3.4538	2.7446	3.1592	3.1026	3.3154	3.203	3.2668	3.3795	3.3567	0.5842	0.0779	~	0.629	0.1159	~	-1.2886	0.0007	D	-0.5427	0.04	~	NA<transporters/ other<transporters<Cellular processes, utilization of organic acids<utilization of specific carbon sources<carbon metabolism<Metabolism, NA<NA<membrane proteins<Groups of genes
BSU07620	yflN	835740	836534	1	CitT Regulon;SigA Regulon;CcpA Regulon	3.1215	3.021	4.4897	3.7783	3.3273	3.5005	3.2896	3.4788	3.6426	3.5099	3.4351	3.5736	3.344	3.5537	0.7348	0.0256	u	0.8403	0.0271	u	-1.0873	0.0005	D	-1.057	0.0003	D	Newly identified sporulation proteins (based on transcription profiling) <sporulation proteins<sporulation<Lifestyles
BSU07630	nosA	836653	837744	1	NA	4.9425	4.5778	4.3729	5.2902	4.818	4.559	4.5826	4.8464	4.5987	4.5931	4.4028	5.0842	4.7197	4.9658	-0.0949	0.2543	~	-0.3387	0.1978	~	-0.2774	0.1225	~	0.0305	0.1913	~	biosynthesis of antibacterial compounds<miscellaneous metabolic pathways<additional metabolic pathways<Metabolism, NA<biosynthesis of antibacterial compounds<coping with stress<Lifestyles
BSU07640	yflL	837735	838010	-1	NA	3.3169	3.2187	4.7411	4.1908	3.2875	3.7325	4.6547	5.0184	4.4852	3.5889	3.8387	3.7834	4.1837	3.9474	0.4891	0.1078	~	0.8175	0.053	~	0.2992	0.1295	~	-0.6895	0.0127	d	NA<NA<poorly characterized/ putative enzymes<Groups of genes
new_837745_838076	S263	837745	838076	1	NA	5.6423	5.4335	5.4417	6.316	5.7346	5.4234	5.8345	5.7287	5.9425	5.3914	5.3184	6.1635	6.0895	6.159	0.0519	0.2733	~	-0.2103	0.261	~	-0.118	0.1954	~	0.2045	0.094	~
BSU07650	yflK	838077	838742	1	NA	5.6494	5.5376	5.753	6.4585	5.7011	5.7048	6.078	6.4936	6.2739	5.3816	5.2801	6.4206	6.4295	6.5131	0.1204	0.2111	~	-0.2965	0.1514	~	0.1481	0.158	~	0.325	0.0317	~	NA<NA<proteins of unknown function<Groups of genes
BSU07660	yflJ	838783	838920	-1	NA	7.0147	7.2332	6.8735	6.9302	7.2988	7.3117	7.0898	6.862	6.8622	7.6398	7.5754	6.494	6.4901	6.4528	0.1829	0.0942	~	0.4946	0.0014	~	0.047	0.2216	~	-0.4459	0.0007	~	Newly identified sporulation proteins (based on transcription profiling) <sporulation proteins<sporulation<Lifestyles
new_838921_839051_c	S264	838921	839051	-1	NA	6.8362	6.991	6.6867	6.8411	7.0072	7.0193	6.7987	6.7197	6.6053	7.4474	7.263	6.2173	6.2548	6.2329	0.1014	0.1873	~	0.4586	0.0048	~	-0.0626	0.2068	~	-0.5654	0.0001	~
new_839062_840126	S265	839062	840126	1	NA	3.491	3.3911	3.3838	3.5698	3.6655	3.6668	3.7989	3.9225	3.9164	3.3581	3.3275	3.0383	2.9567	3.0597	0.3916	0.032	~	-0.1888	0.2371	~	0.6469	0.0006	u	-0.995	0	d
BSU07670	yflI	839077	839232	-1	SigA Regulon;SigB Regulon;NagR Regulon	6.7437	6.8	6.0111	6.1379	6.9015	6.9542	6.4292	5.2695	6.3384	6.9747	6.9953	5.9663	6.0613	5.8442	0.163	0.2027	~	0.2224	0.2616	~	0.0492	0.247	~	-0.1268	0.1424	~	NA<NA<membrane proteins<Groups of genes, NA<NA<proteins of unknown function<Groups of genes
new_839233_839338_c	S266	839233	839338	-1	NA	6.8768	6.8381	5.7822	5.7029	6.9604	7.0526	6.2495	5.5461	6.0444	6.8507	6.9915	6.2949	6.1692	6.0949	0.1558	0.1661	~	0.0681	0.3709	~	0.293	0.0706	~	0.4862	0.0064	~
BSU07680	yflH	839339	839653	-1	SigA Regulon;SigB Regulon;NagR Regulon	8.2551	8.2757	8.487	8.5552	8.6718	8.8722	9.2117	9.2928	9.2382	8.3757	8.5404	9.2768	9.3115	9.0737	0.5169	0	~	0.198	0.0977	~	0.7335	0	u	0.7103	0	u	NA<general stress proteins (controlled by SigB)<coping with stress<Lifestyles
new_839654_839734_c	S267	839654	839734	-1	NA	9.1506	9.1464	9.3789	9.5025	9.5255	9.6831	10.0566	10.1713	10.0174	9.3045	9.4582	10.1838	10.0959	9.9745	0.4611	0.0002	~	0.2368	0.0604	~	0.6416	0	u	0.6479	0	u
BSU07690	mapB	839735	840484	-1	SigA Regulon;SigB Regulon;NagR Regulon	6.934	6.9019	7.3478	7.4317	7.4043	7.537	7.817	7.8688	7.9221	7.2061	7.3407	7.8042	7.6907	7.6133	0.5737	0	~	0.3705	0.0016	~	0.4917	0	~	0.3227	0.0004	~	translation/ other<translation<protein synthesis, modification and degradation<Information processing, protein maturation<protein modification<protein synthesis, modification and degradation<Information processing
new_840528_841664_c	S268	840528	841664	-1	NA	3.256	3.2397	2.6668	2.5553	3.1001	3.0334	2.7617	2.7083	2.7173	3.0556	3.0555	2.4371	2.5764	2.497	-0.4115	0.0766	~	-0.4413	0.1145	~	0.5818	0.0467	~	-0.6984	0.0211	d
BSU07700	nagP	840656	842014	1	SigA Regulon;NagR Regulon	5.7124	5.6638	6.6585	6.1329	5.7106	6.0688	6.3388	6.8801	6.5865	6.7077	6.6109	6.3904	6.3573	6.5214	0.2334	0.1262	~	1.0459	0	U	0.2099	0.113	~	0.0064	0.201	~	NA<phosphotransferase systems<transporters<Cellular processes, utilization of amino sugars<utilization of specific carbon sources<carbon metabolism<Metabolism, NA<NA<membrane proteins<Groups of genes, NA<NA<phosphoproteins<Groups of genes
BSU07710	yflE	842047	843996	-1	NA	8.8353	8.8493	6.2648	6.868	8.3037	8.1413	6.4188	6.3845	6.3305	9.1095	9.1095	8.2179	8.2916	8.3034	-0.626	0.0004	d	0.2699	0.1085	~	-0.2331	0.0628	~	1.7259	0	U	biosynthesis of lipoteichoic acid<cell wall synthesis<cell envelope and cell division<Cellular processes, biosynthesis of lipoteichoic acid<biosynthesis of cell wall components<additional metabolic pathways<Metabolism, NA<NA<membrane proteins<Groups of genes, NA<NA<phosphoproteins<Groups of genes
new_843132_844096	S269	843132	844096	1	NA	3.1863	3.4196	2.9805	2.8448	3.4926	3.7547	5.5279	4.5293	4.9074	3.7944	3.4006	3.2705	3.3677	3.5002	0.5886	0.0632	~	0.5578	0.1244	~	3.4791	0	U	1.1039	0.0013	U
new_843997_844071_c	S270	843997	844071	-1	NA	7.8977	7.8884	4.8674	5.286	7.4225	6.9603	4.7522	4.1222	4.6225	8.167	8.0556	6.1361	6.343	5.8868	-0.7007	0.0027	d	0.2237	0.2191	~	-0.6498	0.0227	d	1.1485	0	U
new_844073_844595_c	S271	844073	844595	-1	NA	2.3497	2.4274	2.3599	2.3819	2.8191	2.796	2.9829	2.8079	2.9663	2.3836	2.3531	2.3856	2.3534	2.3527	NA	NA	NA	NA	NA	NA	NA	NA	NA	NA	NA	NA
BSU07720	yflD	844097	844234	1	SigB Regulon;AbrB Regulon	3.3946	3.8051	4.0112	3.8724	3.8171	4.6328	6.5263	5.1093	5.364	3.6377	3.7747	4.0488	4.0626	4.4166	0.9911	0.0435	u	0.1533	0.3897	~	2.3093	0	U	0.3506	0.1152	~	NA<NA<proteins of unknown function<Groups of genes
BSU07735	yflB	844253	844645	1	SigB Regulon;AbrB Regulon	3.5182	3.637	4.25	3.8106	3.6206	3.9706	5.0668	4.3294	4.6921	3.6667	3.8228	3.8087	3.9055	3.7823	0.3685	0.1242	~	0.2775	0.2609	~	0.9229	0.002	u	-0.3089	0.0793	~	NA<NA<proteins of unknown function<Groups of genes
BSU07750	yflA	844770	846185	1	SigB Regulon;Abh Regulon;AbrB Regulon	2.7409	2.8063	2.9282	3.118	3.5602	4.0281	6.5412	5.9533	5.8577	2.7253	2.76	4.4791	4.6088	4.6442	2.2975	0	U	-0.1202	0.3714	~	4.3848	0	U	2.5795	0	U	NA<transporters/ other<transporters<Cellular processes, NA<general stress proteins (controlled by SigB)<coping with stress<Lifestyles
BSU07760	yfkT	846182	847258	-1	SigB Regulon;SigG Regulon	2.5938	2.6207	2.3948	2.4634	2.8408	2.8088	3.2697	2.9452	3.1186	2.3964	2.548	2.3838	2.4263	2.3812	0.9315	0.0285	u	-0.9748	0.0729	~	3.2292	0	U	-0.5661	0.0901	~	NA<general stress proteins (controlled by SigB)<coping with stress<Lifestyles, NA<NA<membrane proteins<Groups of genes
new_846186_849552	S272	846186	849552	1	NA	2.8115	2.7802	2.8095	2.7292	4.0117	4.1977	6.1548	5.6108	5.6878	2.7396	2.7024	3.359	3.4298	3.4439	2.6539	0	U	-0.2869	0.1785	~	4.8488	0	U	1.6369	0	U
BSU07770	yfkS	847282	847482	-1	SigB Regulon;SigG Regulon	3.2925	3.312	2.5095	2.9037	4.0785	3.7251	4.2847	3.8344	4.1746	2.6173	2.745	2.4043	2.5512	2.3219	1.0501	0.0228	U	-1.7764	0.011	D	2.9066	0	U	-2.1147	0.0069	D	NA<general stress proteins (controlled by SigB)<coping with stress<Lifestyles, NA<NA<membrane proteins<Groups of genes
BSU07780	yfkR	847498	848652	-1	SigB Regulon;SigG Regulon	2.7281	2.8108	2.4865	2.5281	3.1253	3.119	3.1346	3.109	3.2547	2.7717	2.7075	2.3511	2.4195	2.5069	1.0246	0.0028	U	-0.1168	0.3773	~	2.5327	0	U	-0.858	0.0223	d	NA<germination/ based on similarity<sporulation<Lifestyles, NA<NA<membrane proteins<Groups of genes
BSU07790	yfkQ	848633	850174	-1	SigB Regulon;SigG Regulon	2.5499	2.5607	2.5397	2.4221	2.737	2.6022	3.1134	2.8458	2.9289	2.5488	2.5488	2.3547	2.3434	2.3636	0.6442	0.072	~	-0.0442	0.4257	~	2.3116	0	U	-2.354	0.0001	D	NA<germination/ based on similarity<sporulation<Lifestyles, NA<NA<membrane proteins<Groups of genes
BSU07800	treP	850367	851779	1	SigA Regulon;PhoP Regulon;TreR Regulon;CcpA Regulon	6.7813	6.7286	2.9199	2.8476	8.7262	9.0928	4.609	4.1241	4.4911	8.8538	8.2408	3.131	3.1305	3.2798	2.2193	0	U	1.8738	0	U	2.7989	0	U	0.78	0.0019	u	NA<phosphotransferase systems<transporters<Cellular processes, utilization of trehalose<utilization of specific carbon sources<carbon metabolism<Metabolism, NA<NA<membrane proteins<Groups of genes, NA<NA<phosphoproteins<Groups of genes
BSU07810	treA	851850	853535	1	SigA Regulon;PhoP Regulon;TreR Regulon;CcpA Regulon	7.4325	7.2652	3.0764	3.1401	9.1722	9.5335	4.6119	4.6168	4.497	9.4217	8.8598	3.3579	3.3985	3.5722	2.0468	0	U	1.849	0	U	2.3749	0	U	0.6997	0.0008	u	utilization of trehalose<utilization of specific carbon sources<carbon metabolism<Metabolism
BSU07820	treR	853556	854272	1	SigA Regulon;PhoP Regulon;TreR Regulon;CcpA Regulon	8.1496	8.184	4.53	4.7449	9.4854	9.8372	5.1266	5.1959	5.2288	9.7873	9.4019	6.0411	5.857	5.8275	1.5215	0	U	1.4565	0	U	0.6481	0.0003	u	1.4641	0	U	utilization of trehalose<utilization of specific carbon sources<carbon metabolism<Metabolism, transcription factors/ other<transcription factors and their control<regulation of gene expression<Information processing
BSU07830	yfkO	854412	855077	1	SigA Regulon;HypR Regulon	7.2458	7.2155	4.4508	4.4086	8.2066	8.3702	4.5915	4.996	4.5869	8.583	8.2985	5.5221	5.542	5.4697	1.0855	0	U	1.245	0	U	0.3684	0.0187	~	1.2959	0	U	NA<electron transport/ other/ based on similarity<electron transport and ATP synthesis<Metabolism, NA<resistance against oxidative and electrophile stress<coping with stress<Lifestyles
BSU07840	yfkN	855114	859502	-1	PhoP Regulon;CcpA Regulon	3.0484	3.0027	6.0305	6.1115	3.5145	3.5475	7.0281	7.358	7.1349	3.0425	3.0872	4.7681	4.9136	4.9918	1.0612	0	U	0.0999	0.3078	~	1.1689	0	U	-1.3316	0	D	NA<phosphate metabolism<additional metabolic pathways<Metabolism, NA<NA<essential genes<Groups of genes, NA<NA<membrane proteins<Groups of genes
BSU07850	yfkM	859745	860263	1	SigB Regulon;Fur Regulon	2.5071	2.6638	3.0867	3.0553	4.3769	5.3054	7.3658	7.0164	6.8855	2.8258	2.8479	5.6019	5.7968	5.8431	4.6325	0	U	1.0818	0.0361	U	5.2853	0	U	3.845	0	U	NA<general stress proteins (controlled by SigB)<coping with stress<Lifestyles
new_860294_861944	S273	860294	861944	1	NA	2.6813	2.5827	2.4723	2.5624	2.6969	2.7999	2.6386	2.5122	2.5396	2.5773	2.5349	2.5148	2.4566	2.4717	0.5191	0.0886	~	-0.4465	0.1988	~	0.3425	0.1435	~	-0.3398	0.1014	~
BSU07860	yfkL	860303	861493	-1	NA	5.0443	4.9565	4.1984	4.5737	5.111	4.867	4.6645	4.0038	4.5474	4.6515	4.7	3.8096	4.0216	3.8027	-0.008	0.3021	~	-0.3942	0.1165	~	0.0537	0.2409	~	-0.7265	0.0013	d	NA<transporters/ other<transporters<Cellular processes, NA<resistance against toxins/ antibiotics/ based on similarity<coping with stress<Lifestyles
new_861494_861585_c	S274	861494	861585	-1	NA	7.712	7.7343	6.3098	6.9514	7.5661	6.9364	6.5191	6.4468	6.3495	7.3888	7.5163	5.6961	5.8186	5.9834	-0.4491	0.0423	~	-0.2765	0.1926	~	-0.2463	0.1179	~	-0.8943	0.0002	d
BSU07870	yfkK	861586	861801	-1	NA	7.6809	7.6004	6.979	7.2295	7.1606	6.6617	6.5962	6.5778	6.4785	7.4111	7.5638	6.5393	6.6608	6.4039	-0.7312	0.0001	d	-0.1559	0.2469	~	-0.5868	0.0007	d	-0.5998	0.0003	d	NA<NA<phosphoproteins<Groups of genes, NA<NA<proteins of unknown function<Groups of genes
BSU07880	yfkJ	862004	862474	1	SigA Regulon;SigB Regulon	4.8049	4.7375	4.6005	4.9608	6.5847	7.2376	8.5407	8.1472	8.0507	4.8937	4.7644	6.5755	6.8319	6.9677	2.4079	0	U	0.0719	0.3888	~	3.7303	0	U	2.2261	0	U	protein phosphatases<protein modification<protein synthesis, modification and degradation<Information processing, NA<general stress proteins (controlled by SigB)<coping with stress<Lifestyles
BSU07890	yfkI	862492	862812	1	SigA Regulon;SigB Regulon	5.0159	4.9222	5.5263	5.5381	6.9099	7.5161	8.7824	8.5954	8.3242	5.2307	4.9104	6.9541	7.1423	7.1775	2.4768	0	U	0.1296	0.3271	~	3.193	0	U	1.6735	0	U	NA<general stress proteins (controlled by SigB)<coping with stress<Lifestyles
BSU07900	yfkH	862836	863663	1	SigA Regulon;SigB Regulon	4.3965	4.3107	4.5205	4.6948	5.9831	6.3605	7.1952	6.3802	6.7752	4.2529	4.1833	5.7487	5.9802	6.0621	2.1314	0	U	-0.1823	0.2869	~	2.4778	0	U	1.5323	0	U	NA<general stress proteins (controlled by SigB)<coping with stress<Lifestyles
new_863681_863837	S275	863681	863837	1	NA	6.1289	5.9647	5.9517	6.2547	7.646	8.0694	8.6734	7.7909	8.1821	5.805	5.6876	7.4602	7.5634	7.4601	1.906	0	U	-0.3291	0.1748	~	2.2357	0	U	1.4491	0	U
BSU07910	yfkF	863862	865037	-1	NA	3.5995	3.6046	4.5914	4.4235	3.6405	3.5015	4.3	4.0769	4.3158	3.329	3.3836	3.8766	3.8002	3.8388	-0.0488	0.2617	~	-0.4462	0.028	~	-0.3472	0.0147	~	-0.9312	0	d	NA<transporters/ other<transporters<Cellular processes, NA<resistance against toxins/ antibiotics/ based on similarity<coping with stress<Lifestyles, NA<NA<membrane proteins<Groups of genes
new_864500_865153	S276	864500	865153	1	NA	2.4298	2.5255	2.813	3.1262	4.6127	5.4168	7.1006	6.6898	6.5766	2.7162	2.8089	4.2335	4.9013	4.9326	5.6368	0	U	1.6395	0.0075	U	5.2005	0	U	2.8795	0	U
BSU07920	yfkE	865205	866260	1	SigB Regulon;SigG Regulon	2.6214	2.7112	2.7622	2.6463	4.6654	5.3828	6.3457	5.7824	5.7233	2.7963	2.6423	4.3683	4.7267	4.7356	4.3998	0	U	0.2382	0.3164	~	5.2664	0	U	3.698	0	U	NA<transporters/ other<transporters<Cellular processes, NA<metal ion homeostasis (K, Na, Ca, Mg)<homeostasis<Cellular processes, sporulation proteins/ other<sporulation proteins<sporulation<Lifestyles, NA<general stress proteins (controlled by SigB)<coping with stress<Lifestyles
BSU07930	yfkD	866331	867125	1	SigB Regulon;SigG Regulon	3.6912	3.7256	3.2037	3.1549	5.069	5.7724	7.074	6.8757	6.5256	3.6151	3.6648	4.359	4.612	4.4984	2.2758	0	U	-0.1124	0.3598	~	4.759	0	U	2.1124	0	U	NA<general stress proteins (controlled by SigB)<coping with stress<Lifestyles
BSU07940	yfkC	867164	868006	-1	NA	6.5791	6.5983	4.5264	4.771	6.6087	6.5671	5.1372	4.7597	5.0911	6.4732	6.5056	5.6528	5.5194	5.566	-0.0007	0.3065	~	-0.1049	0.2787	~	0.4366	0.0027	~	1.082	0	U	NA<coping with hypo-osmotic stress<coping with stress<Lifestyles, NA<NA<membrane proteins<Groups of genes
BSU07955	yfkA	868007	869128	-1	NA	6.5743	6.5169	3.9201	4.2129	6.5392	6.4248	4.4248	4.2639	4.5712	6.5109	6.4558	5.1246	5.1435	5.0516	-0.0663	0.2256	~	-0.0659	0.3452	~	0.4821	0.0016	~	1.3077	0	U	NA<NA<poorly characterized/ putative enzymes<Groups of genes
BSU07970	yfjT	869273	869458	1	NA	5.53	5.3089	4.0879	4.6077	4.6579	4.3248	4.6873	4.078	4.4731	4.9441	5.0546	4.5093	4.4838	3.9369	-1.1019	0.0012	D	-0.4894	0.1186	~	0.1002	0.2274	~	-0.0644	0.1796	~	NA<NA<proteins of unknown function<Groups of genes
BSU07980	pdaA	869559	870350	1	SigG Regulon	4.2408	4.254	3.7121	3.4806	3.6665	3.1721	3.5002	3.6432	3.6551	3.983	3.9829	3.2437	3.3154	3.2889	-1.2524	0	D	-0.3721	0.1271	~	0.0017	0.2755	~	-0.5852	0.0083	d	NA<germination<sporulation<Lifestyles
BSU07990	yfjR	870388	871248	-1	YclJ Regulon	4.4924	4.5916	5.7708	5.9796	4.2444	4.0967	5.7483	6.0554	5.8453	3.8092	3.9457	4.3378	4.2688	4.3225	-0.4897	0.0044	~	-0.9147	0	d	0.0038	0.2724	~	-1.8614	0	D	NA<NA<phosphoproteins<Groups of genes, NA<NA<poorly characterized/ putative enzymes<Groups of genes
BSU08000	yfjQ	871347	872306	-1	NA	5.6252	5.697	4.639	4.5923	6.2043	6.1462	5.3672	5.3101	5.2734	5.9214	5.9183	5.6724	5.4016	5.4332	0.5606	0	~	0.2839	0.033	~	0.8388	0	u	1.0534	0	U	NA<transporters/ other<transporters<Cellular processes, NA<metal ion homeostasis (K, Na, Ca, Mg)<homeostasis<Cellular processes
BSU08010	yfjP	872425	873288	1	NA	4.9851	4.9668	6.0562	5.8839	5.0238	4.7745	6.2384	6.3201	6.2518	5.3179	5.2392	5.7064	5.6405	5.5724	-0.084	0.197	~	0.3539	0.0144	~	0.3209	0.0045	~	-0.363	0.0009	~	NA<DNA repair/ recombination/ based on similarity<genetics<Information processing
new_873289_873401	S277	873289	873401	1	NA	7.293	7.2638	7.9343	7.7154	7.2433	6.8974	8.2302	8.1814	8.1105	7.1845	7.2858	7.7483	7.7947	7.5643	-0.2032	0.0983	~	-0.0438	0.3882	~	0.3551	0.0088	~	-0.1238	0.094	~
BSU08020	yfjO	873402	874802	1	NA	6.2245	6.2105	5.8958	5.7751	5.9036	5.6495	6.1084	6.3838	6.0574	6.2577	6.3177	5.8445	5.9106	5.9015	-0.4721	0.0011	~	0.0755	0.3265	~	0.3803	0.003	~	0.0544	0.1505	~	translation/ other/ based on similarity<translation<protein synthesis, modification and degradation<Information processing
new_875144_875427	S278	875144	875427	1	NA	4.5708	4.522	7.5885	6.8325	3.8124	3.311	5.2221	4.6248	5.2359	4.0051	4.159	4.9631	4.7411	4.3988	-1.3898	0.0004	D	-0.619	0.0889	~	-2.3772	0	D	-2.7955	0	D
BSU08029	yfzA	875428	875694	1	NA	5.2864	5.2774	8.0228	7.2106	4.9422	4.3559	5.561	4.9814	5.5607	4.9282	4.8338	4.9989	5.0581	4.6962	-0.7161	0.0204	d	-0.4698	0.1298	~	-2.4145	0	D	-2.9696	0	D	NA<NA<proteins of unknown function<Groups of genes
new_875695_876176	S279	875695	876176	1	NA	5.6489	5.5905	4.708	4.2421	5.1296	4.6082	3.2022	2.634	2.9859	4.9842	4.9947	3.196	3.2188	3.0895	-0.8379	0.0046	d	-0.7229	0.024	d	-2.5648	0	D	-2.129	0	D
new_876178_876425	S280	876178	876425	1	NA	7.416	7.3912	5.0626	4.7742	6.8532	6.1263	3.9027	3.5897	3.5813	6.9082	7.1257	4.7749	4.4738	4.5781	-0.9043	0.0006	d	-0.396	0.1109	~	-1.6447	0	D	-0.3772	0.0423	~
BSU08030	dusC	876426	877403	1	NA	7.4215	7.4409	5.0242	4.9423	7.0356	6.6435	4.328	4.6639	4.4083	7.2323	7.2438	5.318	5.1136	5.2326	-0.5996	0.0004	d	-0.1994	0.1719	~	-0.6429	0.0001	d	0.2816	0.024	~	tRNA modification and maturation<translation<protein synthesis, modification and degradation<Information processing
new_877404_877496	S281	877404	877496	1	NA	6.5028	6.7314	4.0228	4.3579	6.1141	5.7424	3.8611	4.0236	3.9379	6.1434	6.0922	4.6976	4.6711	4.6798	-0.727	0.0034	d	-0.5365	0.0386	~	-0.4032	0.1061	~	0.6107	0.0189	u
BSU08040	yfjM	877599	878051	1	NA	5.0595	5.2536	3.5953	3.9107	4.7283	4.2821	3.3465	3.0601	3.2726	4.8678	4.8234	4.0755	4.2097	3.9391	-0.7723	0.0023	d	-0.3724	0.1192	~	-0.9348	0.0012	d	0.464	0.0223	~	NA<NA<proteins of unknown function<Groups of genes
BSU08050	yfjL	878081	878770	1	NA	6.0015	6.0904	4.0732	4.6539	5.4813	5.2956	3.9333	3.9345	4.0203	5.5632	5.5756	5.0913	4.9072	4.7765	-0.7244	0.0009	d	-0.5243	0.0224	~	-0.6007	0.0046	d	0.663	0.0007	u	ribosomal protein/ based on similarity<translation<protein synthesis, modification and degradation<Information processing
BSU08060	acoA	879002	880003	1	SigL Regulon;AcoR Regulon;Fnr Regulon;CcpA Regulon	2.4478	2.5091	3.2307	3.1764	2.4534	2.4943	3.4348	3.6227	3.6111	2.4173	2.3862	5.3964	5.1786	5.1575	-0.0552	0.2877	~	-1.0141	0.0755	~	0.6806	0.0022	u	2.9725	0	U	utilization of acetoin<utilization of specific carbon sources<carbon metabolism<Metabolism
BSU08070	acoB	880007	881035	1	SigL Regulon;AcoR Regulon;Fnr Regulon;CcpA Regulon	2.4183	2.4419	2.9724	3.0033	2.4347	2.6117	3.3285	3.6529	3.4059	2.3692	2.3846	4.8937	4.7022	4.8397	0.9464	0.0353	u	-1.0054	0.1197	~	1.0241	0.0002	U	2.9771	0	U	utilization of acetoin<utilization of specific carbon sources<carbon metabolism<Metabolism
BSU08080	acoC	881049	882245	1	SigL Regulon;AcoR Regulon;Fnr Regulon;CcpA Regulon	2.7063	2.8797	4.1511	3.8486	2.8771	2.9954	5.1398	5.6859	5.1404	2.5738	2.6305	6.1575	5.7724	5.9464	0.45	0.0831	~	-0.8581	0.0279	d	1.684	0	U	2.3794	0	U	utilization of acetoin<utilization of specific carbon sources<carbon metabolism<Metabolism
BSU08090	acoL	882266	883642	1	SigL Regulon;AcoR Regulon;Fnr Regulon;CcpA Regulon	2.7192	2.6708	3.6555	3.6382	2.8156	2.8326	4.4931	5.3308	4.7936	2.5738	2.5433	5.8078	5.5849	5.7039	0.4961	0.0717	~	-0.7274	0.0596	~	1.7341	0	U	2.6443	0	U	utilization of acetoin<utilization of specific carbon sources<carbon metabolism<Metabolism
BSU08100	acoR	883758	885575	1	SigA Regulon;CcpA Regulon	3.3534	3.3085	8.3868	7.6524	5.5399	5.4717	6.2127	6.7204	6.5177	4.6441	4.1623	6.7773	6.7718	6.7773	2.9979	0	U	1.7002	0	U	-1.6229	0	D	-1.3304	0	D	utilization of acetoin<utilization of specific carbon sources<carbon metabolism<Metabolism, transcription factors/ other<transcription factors and their control<regulation of gene expression<Information processing
BSU08110	sspH	885629	885808	1	SigA Regulon;SigG Regulon;CcpA Regulon	4.2974	4.3712	9.4807	8.678	6.6951	6.7567	7.291	7.584	7.801	5.2353	4.6427	6.5728	6.8491	6.8847	2.7322	0	U	0.7942	0.0235	u	-1.5858	0	D	-2.4126	0	D	small acid-soluble spore proteins<sporulation proteins<sporulation<Lifestyles
BSU08120	yfjF	885844	886173	-1	NA	3.4183	3.1787	5.1563	5.187	3.4564	3.7931	5.6129	5.4758	5.4335	3.6166	3.4438	3.5384	3.8348	3.8655	0.6035	0.0317	u	0.4337	0.1379	~	0.3867	0.0337	~	-1.8695	0	D	NA<NA<membrane proteins<Groups of genes, NA<NA<proteins of unknown function<Groups of genes
BSU08130	yfjE	886223	886681	-1	NA	3.554	3.3327	5.7577	6.1195	3.4919	4.0561	6.2435	6.1586	6.1406	3.5195	3.439	4.051	4.1558	4.3218	0.5937	0.0269	u	0.0599	0.4042	~	0.2491	0.1	~	-2.1142	0	D	NA<NA<membrane proteins<Groups of genes, NA<NA<proteins of unknown function<Groups of genes
new_886682_886774_c	S282	886682	886774	-1	NA	4.3804	3.9689	6.8586	7.1022	4.563	4.7845	7.324	7.4216	7.0998	4.6933	4.623	5.096	4.9571	5.1677	0.6369	0.032	u	0.6155	0.066	~	0.3035	0.0575	~	-2.0856	0	D
BSU08140	yfjD	886775	887332	-1	NA	3.6391	3.4174	6.1013	6.3101	4.1407	4.094	6.5347	6.1606	6.4185	3.8996	3.9671	4.6738	4.7674	4.784	0.9127	0.0001	u	0.647	0.0076	u	0.1859	0.0941	~	-1.6653	0	D	NA<NA<membrane proteins<Groups of genes, NA<NA<proteins of unknown function<Groups of genes
new_887222_887809	S283	887222	887809	1	NA	2.3948	2.5044	4.1931	3.3218	4.2267	4.3624	4.0178	3.8383	4.4001	2.4809	2.4036	2.7018	2.5805	2.6433	4.9668	0	U	-0.1	0.4185	~	0.4323	0.1119	~	-2.8696	0	D
BSU08150	yfjC	887364	888131	-1	NA	3.3157	3.0516	5.904	6.1688	4.046	3.9859	6.0589	5.7935	6.0484	3.8068	4.0266	4.9817	4.9116	4.9615	1.4412	0	U	1.3007	0	U	-0.0735	0.2029	~	-1.2323	0	D	NA<NA<proteins of unknown function<Groups of genes
BSU08160	yfjB	888143	889366	-1	NA	2.6036	2.5976	5.3566	5.6463	3.5651	3.5988	5.4113	5.4868	5.4076	3.3539	3.4431	4.4388	4.4883	4.4511	2.7107	0	U	2.3812	0	U	-0.0865	0.1689	~	-1.2555	0	D	NA<NA<proteins of unknown function<Groups of genes
BSU08170	yfjA	889372	889686	-1	NA	2.4551	2.6091	5.4445	5.6958	3.8567	3.9537	5.53	5.7587	5.3708	3.4329	3.5712	4.2379	3.8787	4.2862	3.6495	0	U	2.995	0	U	-0.0271	0.2573	~	-1.7518	0	D	NA<NA<proteins of unknown function<Groups of genes
BSU08180	malA	890022	891371	1	SigA Regulon;GlvR Regulon;CcpA Regulon	3.8666	3.5776	5.412	5.383	4.4361	4.9004	5.386	6.161	5.8631	3.7774	3.6663	6.1217	5.9804	6.021	1.3286	0	U	-0.01	0.4377	~	0.4877	0.0241	~	0.7131	0.0015	u	utilization of maltose<utilization of specific carbon sources<carbon metabolism<Metabolism, NA<NA<membrane proteins<Groups of genes
BSU08190	malR	891436	892200	1	SigA Regulon;GlvR Regulon;CcpA Regulon	3.8368	3.7041	5.907	5.3278	4.7356	5.2912	4.9842	5.09	5.3658	3.7153	3.8557	4.6252	4.5991	4.6131	1.687	0	U	0.0241	0.4279	~	-0.5534	0.013	~	-1.21	0	D	utilization of maltose<utilization of specific carbon sources<carbon metabolism<Metabolism, transcription factors/ other<transcription factors and their control<regulation of gene expression<Information processing
BSU08200	malP	892215	893798	1	SigA Regulon;GlvR Regulon;CcpA Regulon	2.6063	2.6657	5.3696	4.963	4.0451	4.691	4.2832	4.4911	4.5124	2.6548	2.6129	3.6299	3.6777	3.7411	3.7298	0	U	-0.0128	0.4377	~	-0.9145	0.0002	d	-1.9929	0	D	NA<phosphotransferase systems<transporters<Cellular processes, utilization of maltose<utilization of specific carbon sources<carbon metabolism<Metabolism, NA<NA<membrane proteins<Groups of genes, NA<NA<phosphoproteins<Groups of genes
BSU08210	malQ	893904	895625	1	NA	4.3866	4.2708	4.6954	4.6495	5.008	4.8797	5.7523	5.7221	5.4871	4.2372	4.1668	4.5149	4.3913	4.4383	0.7728	0	u	-0.1721	0.176	~	1.1494	0	U	-0.2834	0.0103	~	NA<ABC transporters<transporters<Cellular processes, NA<NA<membrane proteins<Groups of genes
BSU08220	yfiC	895619	897433	1	NA	4.309	4.337	5.0304	4.9728	4.9641	5.1112	6.315	6.3813	6.2526	4.0888	4.059	4.756	4.7031	4.6805	0.8926	0	u	-0.3426	0.007	~	1.4659	0	U	-0.3479	0.0003	~	NA<ABC transporters<transporters<Cellular processes, NA<NA<membrane proteins<Groups of genes
BSU08230	catD	897588	897992	1	SigA Regulon;CatR Regulon;YodB Regulon;Fur Regulon	6.0091	5.8424	3.5295	3.6787	4.1084	3.8809	3.0227	3.0787	2.9425	5.3306	5.4139	3.1596	2.9727	3.0364	-2.3439	0	D	-0.617	0.0046	d	-1.2494	0	D	-1.1174	0	D	NA<resistance against oxidative and electrophile stress<coping with stress<Lifestyles, NA<NA<membrane proteins<Groups of genes
BSU08240	catE	898010	898867	1	SigA Regulon;CatR Regulon;YodB Regulon;Fur Regulon	5.0919	5.0145	3.1805	3.2517	3.6141	3.498	2.775	2.8691	2.9422	4.479	4.7164	2.9674	2.8917	2.7032	-2.0578	0	D	-0.5481	0.0221	~	-0.921	0.001	d	-0.9392	0.0003	d	NA<resistance against oxidative and electrophile stress<coping with stress<Lifestyles
BSU08250	yfiF	898961	899905	1	NA	3.0583	2.9499	3.918	3.7307	3.3031	3.2992	3.6443	3.3291	3.5904	2.879	2.8307	2.5998	2.6791	2.7251	0.6821	0.0116	u	-0.4375	0.1291	~	-0.4673	0.0261	~	-2.7513	0	D	transcription factor/ other/ based on similarity<transcription factors and their control<regulation of gene expression<Information processing
BSU08260	yfiG	900080	901528	1	NA	2.7921	2.6863	5.2711	4.8918	3.6636	3.7701	4.0963	4.2461	4.2978	2.8493	2.7344	3.2264	3.2112	3.3586	2.2791	0	U	0.2004	0.2834	~	-1.1016	0	D	-2.6534	0	D	NA<transporters/ other<transporters<Cellular processes, utilization of inositol<utilization of specific carbon sources<carbon metabolism<Metabolism, NA<NA<membrane proteins<Groups of genes
BSU08270	yfiH	901555	902496	1	NA	2.9336	2.9417	5.6148	5.2401	3.8278	4.1827	4.5244	4.7807	4.5744	2.9386	2.7693	3.502	3.4519	3.5643	2.0689	0	U	-0.2474	0.258	~	-0.9621	0	d	-2.5905	0	D	NA<NA<proteins of unknown function<Groups of genes
BSU08280	yfiI	902506	903687	1	NA	2.88	2.8525	5.8332	5.3255	3.7864	3.8865	4.5567	5.1902	4.9987	2.8033	2.773	3.5227	3.6003	3.6543	2.0195	0	U	-0.2645	0.2571	~	-0.7669	0.001	d	-2.6214	0	D	NA<NA<proteins of unknown function<Groups of genes
BSU08290	yfiJ	903811	905013	1	NA	4.8936	4.8194	4.0633	4.3698	4.6735	4.4326	4.1315	4.2501	4.1899	4.6806	4.6616	4.7801	4.7326	4.7012	-0.3689	0.0159	~	-0.2278	0.1322	~	-0.0571	0.2174	~	0.6573	0	u	protein kinases<protein modification<protein synthesis, modification and degradation<Information processing, control of two-component response regulators<transcription factors and their control<regulation of gene expression<Information processing, NA<NA<membrane proteins<Groups of genes, NA<NA<phosphoproteins<Groups of genes
BSU08300	yfiK	905010	905672	1	NA	5.3159	5.2381	4.2073	4.9035	5.0499	5.0318	4.6525	4.8517	4.5921	5.0172	4.9938	5.3784	5.3185	5.152	-0.2751	0.1076	~	-0.3169	0.1435	~	0.117	0.1901	~	0.8171	0.0001	u	two-component system response regulators<transcription factors and their control<regulation of gene expression<Information processing, NA<NA<phosphoproteins<Groups of genes
BSU08310	yfiL	905816	906751	1	LnrK Regulon;SigG Regulon;SigF Regulon	2.6051	2.6608	2.3433	2.3723	2.5435	2.5228	2.398	2.3219	2.3988	2.5494	2.519	2.444	2.4249	2.3732	NA	NA	NA	NA	NA	NA	NA	NA	NA	NA	NA	NA	NA<ABC transporters<transporters<Cellular processes, NA<NA<membrane proteins<Groups of genes
BSU08320	yfiM	906764	907954	1	LnrK Regulon;SigG Regulon;SigF Regulon	2.5802	2.6045	2.3553	2.3617	2.5858	2.5362	2.382	2.3772	2.4266	2.6094	2.6094	2.4583	2.4426	2.4525	NA	NA	NA	NA	NA	NA	NA	NA	NA	NA	NA	NA	NA<ABC transporters<transporters<Cellular processes, NA<NA<membrane proteins<Groups of genes
BSU08330	yfiN	907968	909125	1	LnrK Regulon;SigG Regulon;SigF Regulon	2.6181	2.6118	2.4388	2.5277	2.5678	2.5282	2.4716	2.6101	2.5017	2.6284	2.5934	2.4753	2.5961	2.5065	-0.4059	0.1599	~	-0.0218	0.4357	~	0.281	0.1863	~	0.3359	0.1165	~	NA<ABC transporters<transporters<Cellular processes, NA<NA<membrane proteins<Groups of genes
new_909123_909197_c	S284	909123	909197	-1	NA	4.6221	4.9122	5.9485	5.0807	5.4347	5.1504	5.8834	5.2322	5.626	5.3764	5.2376	4.7144	4.3497	4.4793	0.6211	0.0602	~	0.63	0.1025	~	0.0671	0.2455	~	-1.2373	0.0004	D
BSU08340	padR	909198	909746	-1	NA	5.9115	6.0509	6.806	6.6109	6.6786	6.3759	7.498	7.5213	7.625	6.4177	6.351	5.9911	5.8705	5.9719	0.5916	0.0001	u	0.4315	0.0053	~	0.8707	0	u	-0.8165	0	d	transcription factors/ other<transcription factors and their control<regulation of gene expression<Information processing, NA<resistance against other toxic compounds (nitric oxide, phenolic acids, flavonoids, oxalate)<coping with stress<Lifestyles
new_909747_909826_c	S285	909747	909826	-1	NA	6.5223	6.8489	7.3164	7.3976	7.7971	7.4713	8.6206	8.3381	8.6536	7.0211	6.931	6.5815	6.5615	6.5087	0.9838	0	u	0.2942	0.1197	~	1.2173	0	U	-0.8426	0	d
BSU08350	estB	910019	910651	1	NA	4.3445	4.213	2.6855	2.9147	4.3229	4.4511	2.9636	2.7344	2.7911	4.5814	4.402	4.2257	3.9946	4.0208	0.1435	0.1951	~	0.2819	0.1665	~	0.1096	0.2244	~	2.5574	0	U	utilization of lipids/ other<utilization of lipids<lipid metabolism<Metabolism
BSU08360	yfiQ	910840	911928	1	NA	2.9714	3.1112	3.3124	3.5884	3.0519	3.0579	3.6639	3.5393	3.4277	2.5714	2.6577	2.668	2.5738	2.6424	0.0294	0.2907	~	-1.525	0.0001	D	0.155	0.1772	~	-2.344	0	D	NA<NA<membrane proteins<Groups of genes, NA<NA<proteins of unknown function<Groups of genes
new_911330_911718_c	S286	911330	911718	-1	NA	3.1133	2.8666	3.4955	3.0984	5.1085	5.2608	6.1776	5.9225	6.1226	3.0147	2.9882	2.6355	2.9393	2.8432	3.4035	0	U	0.0194	0.4348	~	3.6971	0	U	-1.2557	0.0002	D
BSU08370	yfiR	911964	912581	-1	YfiR Regulon;TnrA Regulon	5.4759	5.4665	6.7889	6.8671	6.0928	6.0712	6.9619	7.1679	6.9351	5.6595	5.63	6.6678	6.3632	6.5281	0.6728	0	u	0.1943	0.1409	~	0.2012	0.0469	~	-0.3197	0.0036	~	transcription factor/ other/ based on similarity<transcription factors and their control<regulation of gene expression<Information processing
BSU08380	yfiS	912547	913800	-1	YfiR Regulon;TnrA Regulon	3.3247	3.3914	4.0265	3.9525	4.167	4.304	4.2772	4.2838	4.2739	3.249	3.2558	3.598	3.5164	3.4094	1.3975	0	U	-0.215	0.1844	~	0.4052	0.005	~	-0.7676	0	d	NA<transporters/ other<transporters<Cellular processes, NA<resistance against toxins/ antibiotics/ based on similarity<coping with stress<Lifestyles, NA<NA<membrane proteins<Groups of genes
BSU08390	yfiT	913924	914460	1	NA	6.1299	6.2752	6.759	6.728	6.1855	6.5051	7.1462	7.1561	7.3207	6.2443	6.28	7.3011	7.2275	6.9463	0.1595	0.1368	~	0.0619	0.3635	~	0.4868	0.0009	~	0.4404	0.0012	~	NA<resistance against oxidative and electrophile stress<coping with stress<Lifestyles
BSU08400	yfiU	914457	916013	-1	NA	2.6563	2.6925	2.7254	2.6513	3.1992	3.1168	3.1544	3.3123	3.1211	2.5468	2.5558	2.5065	2.4449	2.5622	1.5057	0	U	-0.6842	0.0568	~	1.5224	0	U	-1.0834	0.0005	D	NA<transporters/ other<transporters<Cellular processes, NA<resistance against toxins/ antibiotics/ based on similarity<coping with stress<Lifestyles, NA<NA<membrane proteins<Groups of genes
BSU08410	yfiV	916124	916606	-1	NA	3.955	4.1392	3.9851	4.0529	4.4234	4.5743	4.4008	4.513	4.4658	4.297	4.0821	4.1762	3.9444	4.2494	0.6076	0.0045	u	0.2008	0.2354	~	0.5937	0.0035	u	0.154	0.1089	~	transcription factor/ other/ based on similarity<transcription factors and their control<regulation of gene expression<Information processing
BSU08425	mprF	916778	919348	1	NA	6.3951	6.3255	5.764	6.0179	6.8977	6.8602	7.6732	7.8967	7.7248	6.1034	6.1078	6.3842	6.3711	6.3547	0.5463	0	~	-0.2733	0.0283	~	1.963	0	U	0.5091	0	~	biosynthesis of phospholipids<biosynthesis of lipids<lipid metabolism<Metabolism, NA<NA<membrane proteins<Groups of genes
BSU08440	yfiY	919366	920343	-1	Fur Regulon	9.2965	9.2936	7.0025	7.1301	8.7463	8.8019	5.6659	5.946	5.852	9.9539	9.9022	8.635	8.6189	8.444	-0.5257	0	~	0.6373	0	u	-1.3262	0	D	1.5359	0	U	NA<ABC transporters<transporters<Cellular processes, NA<acquisition of iron<homeostasis<Cellular processes, acquisition of iron<iron metabolism<additional metabolic pathways<Metabolism, NA<NA<membrane proteins<Groups of genes, NA<NA<phosphoproteins<Groups of genes
new_920382_920473	S287	920382	920473	1	NA	5.3131	5.222	2.7042	3.0026	5.0128	5.0589	2.8206	2.6473	3.0839	4.8053	5.2197	4.7451	4.574	4.3016	-0.2704	0.1725	~	-0.2804	0.2633	~	0.0541	0.2653	~	2.9776	0	U
BSU08450	yfiZ	920474	921475	1	Fur Regulon	5.9761	5.7776	3.9492	4.5089	5.6065	5.6044	3.6892	3.7402	3.8016	6.0696	5.9388	5.5675	5.4072	5.4622	-0.3031	0.0668	~	0.1366	0.2893	~	-0.7551	0.0003	d	1.4829	0	U	NA<ABC transporters<transporters<Cellular processes, NA<acquisition of iron<homeostasis<Cellular processes, acquisition of iron<iron metabolism<additional metabolic pathways<Metabolism, NA<NA<membrane proteins<Groups of genes
BSU08460	yfhA	921472	922503	1	Fur Regulon	5.9993	5.6355	3.9897	4.6619	5.4396	5.4754	4.1255	3.9843	4.2161	6.0533	5.7313	5.7753	5.5091	5.7807	-0.4127	0.0587	~	0.0793	0.3804	~	-0.3437	0.0712	~	1.5786	0	U	NA<ABC transporters<transporters<Cellular processes, NA<acquisition of iron<homeostasis<Cellular processes, acquisition of iron<iron metabolism<additional metabolic pathways<Metabolism, NA<NA<membrane proteins<Groups of genes
BSU08470	yfhB	922618	923499	1	NA	5.058	4.9911	7.6233	7.8071	4.6433	4.7579	7.3134	7.3413	7.5766	4.6477	4.5749	7.7236	7.7307	7.7329	-0.391	0.0051	~	-0.5026	0.0012	~	-0.3104	0.0049	~	0.0108	0.1929	~	NA<NA<proteins of unknown function<Groups of genes
BSU08480	yfhC	923587	924171	1	Fur Regulon	9.6969	9.734	9.1827	9.2704	9.1	9.2817	8.5134	8.407	8.6633	10.2586	10.2686	9.7902	9.7164	9.7936	-0.5257	0	~	0.5507	0	~	-0.7016	0	d	0.5436	0	~	NA<NA<proteins of unknown function<Groups of genes
BSU08490	yfhD	924210	924401	-1	SigB Regulon;SigG Regulon;SigF Regulon	3.4699	3.6422	3.2267	3.5415	5.2478	5.8492	5.9086	4.1966	5.1433	3.768	3.736	4.8418	5.3387	5.0664	2.6573	0	U	0.3207	0.3103	~	2.5876	0	U	2.3969	0	U	NA<general stress proteins (controlled by SigB)<coping with stress<Lifestyles
BSU08500	yfhE	924468	924578	-1	SigB Regulon;SigG Regulon;SigF Regulon	5.3619	5.0106	3.9125	4.9992	6.5017	7.0647	7.7438	6.7375	6.727	5.2448	5.1847	6.3874	6.8286	6.6666	1.759	0.0001	U	0.0213	0.4352	~	2.8754	0	U	2.3337	0	U	NA<general stress proteins (controlled by SigB)<coping with stress<Lifestyles
BSU08510	yfhF	924633	925544	-1	SigB Regulon;SigG Regulon;SigF Regulon	3.4313	3.4422	3.3936	3.7302	4.3598	4.9543	6.39	6.2948	5.9688	3.7019	3.5558	4.6699	4.8728	4.805	1.832	0	U	0.3417	0.1712	~	3.3365	0	U	1.7041	0	U	NA<general stress proteins (controlled by SigB)<coping with stress<Lifestyles
new_925460_925632	S288	925460	925632	1	NA	7.7107	7.7131	8.2512	8.103	8.5771	8.59	7.7339	7.4474	7.8501	8.5262	8.4761	8.2362	7.9416	8.2391	0.8876	0	u	0.8042	0	u	-0.4935	0.0006	~	-0.0331	0.1746	~
BSU08520	recX	925633	926427	1	NA	7.016	7.0133	7.8079	7.5492	7.8479	7.8132	7.5535	7.6701	7.6076	7.3875	7.407	7.5407	7.5122	7.4784	0.8409	0	u	0.3961	0.0005	~	-0.0752	0.1478	~	-0.1772	0.0189	~	NA<DNA repair/ recombination/ based on similarity<genetics<Information processing
BSU08530	yfhH	926429	926743	1	NA	7.467	7.5629	8.5792	8.2898	8.2418	8.2731	8.3461	8.2805	8.3537	7.7474	7.7325	8.2125	8.315	8.2099	0.7579	0	u	0.23	0.0577	~	-0.1138	0.1067	~	-0.1967	0.0189	~	NA<NA<proteins of unknown function<Groups of genes
new_926651_926919_c	S289	926651	926919	-1	NA	2.3754	2.5203	2.6547	2.5422	2.8524	3.013	3.0108	2.9252	2.5145	2.5482	2.4948	2.5004	2.4966	2.6934	NA	NA	NA	NA	NA	NA	NA	NA	NA	NA	NA	NA
BSU08540	yfhI	926886	928079	1	NA	5.7067	5.8807	2.9094	3.1541	4.7428	4.5234	3.1318	3.3731	3.2239	5.7818	5.699	3.3907	3.3669	3.4093	-1.3461	0	D	-0.061	0.3727	~	0.4395	0.0269	~	0.7538	0.0003	u	NA<transporters/ other<transporters<Cellular processes, NA<resistance against toxins/ antibiotics/ based on similarity<coping with stress<Lifestyles, NA<NA<membrane proteins<Groups of genes
new_928080_928314	S290	928080	928314	1	NA	5.8666	5.6355	2.5585	2.7338	4.0835	3.6211	2.839	2.9023	2.8976	4.8726	5.5022	2.8094	2.6945	2.9338	-2.3446	0	D	-0.6016	0.0861	~	0.8451	0.072	~	0.6473	0.0724	~
BSU08550	sspK	928112	928264	-1	SigG Regulon	3.3185	3.1517	3.3886	2.9141	5.18	5.0555	3.638	3.8962	3.9505	3.1262	3.0631	2.6224	2.4269	2.7749	2.7487	0	U	-0.321	0.3132	~	1.2388	0.0079	U	-1.7866	0.0025	D	small acid-soluble spore proteins<sporulation proteins<sporulation<Lifestyles
new_928316_928388	S291	928316	928388	1	NA	7.7387	7.3139	5.2288	4.9815	6.0172	5.7947	5.9599	5.205	5.9745	6.6385	7.1241	5.2539	4.6755	5.1032	-1.7164	0	D	-0.6624	0.0393	d	0.7712	0.0128	u	-0.0872	0.1716	~
BSU08560	yfhJ	928389	928658	1	NA	6.2202	6.5208	6.6342	6.0491	5.6611	5.9538	6.9114	6.9028	6.728	6.0877	6.074	5.5269	5.4061	5.3184	-0.6093	0.0049	d	-0.3189	0.1243	~	0.5077	0.0073	~	-1.0368	0	D	NA<NA<proteins of unknown function<Groups of genes
BSU08570	yfhK	928803	929321	1	SigW Regulon;SigB Regulon	3.969	3.9723	4.7647	5.8094	7.0446	8.2245	11.1215	10.3376	10.5147	3.8095	4.0486	7.1318	7.8034	7.7049	4.3015	0	U	-0.0541	0.4203	~	5.4968	0	U	2.3399	0	U	NA<general stress proteins (controlled by SigB)<coping with stress<Lifestyles
new_929322_929389	S292	929322	929389	1	NA	4.96	4.8606	5.5251	5.3536	6.6428	7.5275	10.3068	9.7581	9.7176	4.0665	4.0663	6.2014	6.9119	6.9885	2.4501	0	U	-1.0937	0.0238	D	4.6849	0	U	1.411	0	U
BSU08580	yfhL	929406	929738	1	SigW Regulon;SigB Regulon	6.5336	6.5106	8.7607	6.4503	6.6222	7.1888	9.6602	9.3525	8.9934	5.887	5.9361	6.1595	6.3382	6.6642	0.4314	0.1542	~	-0.6548	0.1519	~	1.3527	0.0024	U	-1.6822	0.0001	D	NA<general stress proteins (controlled by SigB)<coping with stress<Lifestyles, NA<cell envelope stress proteins (controlled by SigM, V, W, X, Y)<coping with stress<Lifestyles, NA<resistance against toxins/ antibiotics<coping with stress<Lifestyles, NA<NA<membrane proteins<Groups of genes
BSU08590	yfhM	929725	930585	1	SigW Regulon;SigB Regulon	5.6123	5.6525	8.2207	5.6502	5.5222	5.9764	8.6567	8.3537	8.0756	5.0261	5.1142	5.242	5.5284	5.5985	0.1488	0.2582	~	-0.6408	0.1709	~	0.957	0.0249	u	-2.1118	0	D	NA<general stress proteins (controlled by SigB)<coping with stress<Lifestyles, NA<cell envelope stress proteins (controlled by SigM, V, W, X, Y)<coping with stress<Lifestyles, NA<NA<poorly characterized/ putative enzymes<Groups of genes
new_930671_930735	S293	930671	930735	1	NA	4.2521	4.2269	3.5162	2.3219	3.6272	4.1469	3.1532	3.1012	3.1602	3.2314	4.1123	2.3219	2.7604	2.3219	NA	NA	NA	NA	NA	NA	NA	NA	NA	NA	NA	NA
new_930737_930817	S294	930737	930817	1	NA	7.1134	7.0406	4.6823	4.6356	7.2252	8.1318	8.2935	7.2709	8.1254	6.7057	6.676	6.5533	7.3312	7.35	0.6909	0.0387	u	-0.4036	0.2026	~	3.5985	0	U	2.7306	0	U
BSU08600	csbB	930818	931807	1	SigB Regulon;SigX Regulon	7.2178	7.2063	4.2973	4.7225	7.1895	8.0984	8.0622	7.1952	7.249	6.6552	6.7116	6.6634	7.2689	7.315	0.517	0.0717	~	-0.5508	0.11	~	3.3473	0	U	2.8843	0	U	NA<general stress proteins (controlled by SigB)<coping with stress<Lifestyles, NA<cell envelope stress proteins (controlled by SigM, V, W, X, Y)<coping with stress<Lifestyles, NA<NA<membrane proteins<Groups of genes
new_931808_931878	S295	931808	931878	1	NA	8.6059	8.679	4.6803	4.7055	8.3734	8.8757	6.2203	4.9648	5.5662	7.8665	7.8811	6.8735	7.4964	7.4778	0.0031	0.3056	~	-0.782	0.02	d	1.1835	0.0011	U	2.8805	0	U
BSU08610	yfhO	931879	934464	1	SigB Regulon;SigX Regulon	7.635	7.6105	3.4259	3.584	7.215	7.4793	4.4509	3.919	4.1716	6.7292	6.7698	5.0218	5.0898	5.1429	-0.2773	0.0769	~	-0.9047	0	d	1.0717	0	U	2.1821	0	U	NA<NA<membrane proteins<Groups of genes, NA<NA<proteins of unknown function<Groups of genes
BSU08620	yfhP	934457	935440	-1	SigK Regulon	5.7102	5.6706	7.0187	6.7851	5.8811	5.5722	7.0233	6.8676	6.9699	5.9698	5.8411	6.0369	5.9516	6.0498	0.0497	0.2466	~	0.2378	0.0948	~	0.0526	0.2088	~	-0.9473	0	d	NA<NA<proteins of unknown function<Groups of genes
new_935441_935588_c	S296	935441	935588	-1	NA	6.3902	5.9986	6.3633	6.0544	6.0615	5.6955	6.494	5.6158	6.1795	6.1093	6.3464	5.8292	5.546	5.5051	-0.3423	0.1091	~	0.0271	0.4263	~	-0.0619	0.2396	~	-0.6335	0.007	d
new_935578_935655	S297	935578	935655	1	NA	6.9851	6.6392	3.976	4.3676	7.3474	6.9636	4.6607	4.4205	4.1136	6.4057	6.6246	5.1093	4.5082	4.9562	0.3611	0.0946	~	-0.3185	0.193	~	0.2899	0.1567	~	0.87	0.0067	u
BSU08630	yfhQ	935656	936765	1	SigA Regulon;SigG Regulon;YfhP Regulon	6.6953	6.7003	4.7279	5.0696	7.0191	6.9464	5.2359	5.334	5.0177	6.6032	6.4687	5.7728	5.6757	5.6969	0.2985	0.03	~	-0.1689	0.1912	~	0.3355	0.0144	~	0.9214	0	u	NA<DNA repair/ recombination<genetics<Information processing
new_936766_937078	S298	936766	937078	1	NA	8.6048	8.6679	5.5172	6.5429	8.9418	8.8832	6.3553	6.0028	6.1798	8.7616	8.7926	7.8289	7.78	7.5805	0.2793	0.1227	~	0.1422	0.3238	~	0.0711	0.23	~	1.6828	0	U
BSU08640	yfhS	936773	936997	-1	NA	4.2296	3.9812	2.6417	2.6958	4.4768	4.027	2.7417	2.464	2.8056	4.9248	4.2636	3.4293	3.1028	3.5876	0.2207	0.2177	~	0.6893	0.1047	~	0.1516	0.241	~	1.9966	0.0004	U	Newly identified sporulation proteins (based on transcription profiling) <sporulation proteins<sporulation<Lifestyles
BSU08650	fabL	937079	937831	1	SpoVT Regulon;SigA Regulon;SigG Regulon;YfhP Regulon	8.3939	8.4319	6.4781	7.0231	8.7155	8.73	7.1461	7.1787	7.1734	8.6448	8.5604	7.8704	7.9296	7.7989	0.3139	0.0279	~	0.1928	0.1667	~	0.4041	0.0043	~	1.1253	0	U	biosynthesis of fatty acids<biosynthesis of lipids<lipid metabolism<Metabolism, sporulation proteins/ other<sporulation proteins<sporulation<Lifestyles
BSU08660	sspE	937900	938154	1	SpoVT Regulon;SigA Regulon;SigG Regulon;YfhP Regulon	8.5136	8.7101	7.6506	7.6969	9.2369	9.3862	8.2849	8.1721	8.2288	8.7291	8.5509	8.4035	8.9333	8.5058	0.7054	0.0001	u	0.0279	0.4129	~	0.5675	0.0006	~	0.9763	0	u	small acid-soluble spore proteins<sporulation proteins<sporulation<Lifestyles
BSU08670	ygaB	938243	938587	1	NA	3.0676	3.0538	3.642	3.6128	3.0517	2.8503	3.7487	4.0418	3.8909	2.9962	2.7698	3.5023	3.4402	3.4874	-0.2753	0.186	~	-0.4788	0.1817	~	0.4117	0.0721	~	-0.2616	0.0947	~	NA<NA<proteins of unknown function<Groups of genes
new_938656_938730	S299	938656	938730	1	NA	7.5156	7.7087	8.4748	8.3419	7.9866	7.5158	9.0478	8.566	8.885	8.0054	7.7988	8.1237	8.1552	8.0269	0.1599	0.169	~	0.2971	0.1266	~	0.4495	0.0092	~	-0.3112	0.0269	~
BSU08680	ygaC	938731	939261	1	NA	6.74	6.8864	7.8675	7.608	7.0912	6.7512	8.2889	8.0388	8.2049	7.1231	7.0486	7.4811	7.3566	7.3489	0.1217	0.169	~	0.2826	0.0754	~	0.4487	0.0014	~	-0.3555	0.0046	~	NA<NA<proteins of unknown function<Groups of genes
BSU08690	ygaD	939322	941091	1	NA	6.1673	6.1058	4.6836	4.4788	5.9768	5.7217	5.0849	5.1448	5.0154	6.2472	6.2098	5.392	5.2152	5.2907	-0.3057	0.0162	~	0.0985	0.2761	~	0.6049	0	u	0.8603	0	u	NA<ABC transporters<transporters<Cellular processes, NA<NA<membrane proteins<Groups of genes
BSU08700	ygaE	941168	942229	-1	NA	7.5246	7.5595	4.0443	4.1148	6.8006	6.266	4.7833	4.0062	4.4029	7.4453	7.5269	4.8888	5.1469	5.1389	-1.0235	0.0002	D	-0.057	0.4004	~	0.4886	0.0289	~	1.2544	0	U	NA<NA<membrane proteins<Groups of genes, NA<NA<proteins of unknown function<Groups of genes
new_942230_942320_c	S300	942230	942320	-1	NA	6.2448	6.2749	3.1431	2.8949	5.6341	5.2681	4.3925	2.918	3.8923	5.6667	6.1597	3.522	4.4255	4.1717	-0.8725	0.0299	d	-0.3515	0.2591	~	1.7211	0.0055	U	1.9648	0.0008	U
BSU08710	gsaB	942449	943738	-1	NA	6.8252	6.7763	5.3623	5.7483	6.9518	7.0916	5.7426	5.5252	5.7464	7.2261	7.0327	6.6623	6.5922	6.6434	0.232	0.0665	~	0.3455	0.0337	~	0.1202	0.1423	~	1.1487	0	U	biosynthesis of heme/ siroheme<biosynthesis of cofactors<additional metabolic pathways<Metabolism
new_943787_944498_c	S301	943787	944498	-1	NA	2.635	2.7227	2.9347	2.7965	2.9734	3.0538	3.2799	2.8656	3.2057	2.6141	2.7748	2.6802	2.6546	2.684	1.1282	0.0072	U	0.0757	0.4115	~	0.7535	0.0262	u	-0.727	0.0228	d
BSU08720	ygaF	943891	944364	1	NA	6.3017	6.3005	7.0799	7.3031	6.4713	6.4488	6.9622	6.7566	7.0644	6.8037	6.7103	7.0062	6.9351	6.7735	0.1692	0.109	~	0.483	0.0022	~	-0.269	0.0216	~	-0.3003	0.0073	~	NA<resistance against oxidative and electrophile stress/ based on similarity<coping with stress<Lifestyles
BSU08730	perR	944487	944924	1	PerR Regulon;SigA Regulon	8.3976	8.3961	11.2942	10.83	8.2659	8.4525	10.4682	10.476	10.4621	8.6233	8.7051	10.4189	10.2816	10.0843	-0.0353	0.2704	~	0.2717	0.0957	~	-0.6135	0.0001	d	-0.815	0	d	transcription factors/ other<transcription factors and their control<regulation of gene expression<Information processing, NA<resistance against oxidative and electrophile stress<coping with stress<Lifestyles
BSU08740	ygzB	944959	945312	-1	NA	6.3087	6.4367	8.1067	7.5437	6.427	6.3036	7.841	7.6293	7.8236	6.5199	6.3702	7.5244	7.4474	7.4065	-0.0078	0.3003	~	0.0774	0.3553	~	-0.0833	0.1938	~	-0.4007	0.0058	~	NA<NA<membrane proteins<Groups of genes, NA<NA<proteins of unknown function<Groups of genes
new_945324_945415	S302	945324	945415	1	NA	5.3131	5.6968	6.0539	5.7341	5.5008	5.228	5.656	5.1441	5.61	4.2685	4.7058	5.0822	4.9988	5.4876	-0.165	0.2156	~	-1.2072	0.0015	D	-0.4293	0.0631	~	-0.7749	0.0032	d
new_945417_945519	S303	945417	945519	1	NA	7.5869	7.2951	6.3735	5.892	6.6379	6.1755	6.3107	5.5831	6.1971	7.1712	7.3918	6.0008	6.0581	6.1106	-1.0662	0.0001	D	-0.1676	0.2974	~	-0.0631	0.237	~	-0.096	0.1556	~
BSU08750	ygxA	945520	946404	1	NA	7.7468	7.7479	7.0813	6.5933	7.1132	6.6873	7.4826	7.0143	7.2601	7.6477	7.8287	7.2456	7.1819	7.1126	-0.8583	0.0001	d	-0.0064	0.4388	~	0.4252	0.0164	~	0.337	0.0245	~	NA<NA<proteins of unknown function<Groups of genes
new_946423_946695	S304	946423	946695	1	NA	5.7914	5.6287	3.4435	3.0445	4.4209	3.7673	3.6877	3.0722	3.1678	5.7809	5.7752	3.2211	3.3325	3.4313	-1.9183	0	D	0.0725	0.4012	~	0.2285	0.1866	~	0.1735	0.1493	~
new_951346_951431	S305	951346	951431	1	NA	4.1205	4.0467	2.3219	2.497	2.5097	2.8515	2.5201	2.3219	2.3219	2.6617	2.8056	2.3219	2.3219	2.3219	NA	NA	NA	NA	NA	NA	NA	NA	NA	NA	NA	NA
BSU_tRNA_30	trnD-Ser	951662	951753	1	NA	9.6646	9.7096	6.3236	5.9464	9.1733	9.2681	5.7876	4.4226	5.8377	9.5224	9.7166	6.9434	7.0064	7.1286	-0.4692	0.0356	~	-0.0649	0.3907	~	-0.661	0.0099	d	0.9361	0.0001	u	tRNA<translation<protein synthesis, modification and degradation<Information processing
BSU_tRNA_38	trnD-Trp	952397	952470	1	NA	11.3103	11.3102	9.1425	8.2937	10.5114	10.6073	8.5427	7.5743	8.3938	11.46	11.6446	9.8381	10.1113	9.8492	-0.752	0.0084	d	0.2455	0.2523	~	-0.5479	0.0249	~	1.1701	0	U	tRNA<translation<protein synthesis, modification and degradation<Information processing
BSU_tRNA_42	trnD-Cys	952781	952851	1	NA	13.5986	13.8013	10.4139	9.9548	12.7166	12.7109	9.762	8.9707	9.8359	13.6838	13.9275	11.6122	11.7732	11.7059	-0.9902	0.0001	d	0.1073	0.3503	~	-0.6281	0.0046	d	1.5007	0	U	tRNA<translation<protein synthesis, modification and degradation<Information processing
new_952948_953024	S306	952948	953024	1	NA	7.2849	7.2517	4.1447	3.5214	4.9723	5.1517	3.1877	2.3219	3.4356	8.1297	8.051	5.0932	5.5765	5.4781	-2.3912	0	D	0.8434	0.0008	u	-1.2704	0.0113	D	1.9984	0	U
new_953026_953194	S307	953026	953194	1	NA	7.2693	7.435	4.2818	3.5719	5.3477	4.9868	3.6431	3.0778	3.1964	7.9378	7.8022	5.4749	6.0094	5.9251	-2.3441	0	D	0.5307	0.0611	~	-0.9942	0.0072	d	2.3016	0	U
BSU_tRNA_44	trnD-Leu2	953213	953294	1	NA	6.7924	6.4159	5.3783	4.6606	4.7477	4.7805	3.8345	4.1517	4.1916	7.1228	6.9708	5.6123	5.8349	5.6159	-2.07	0	D	0.4527	0.0921	~	-1.2682	0.0005	D	0.737	0.0048	u	tRNA<translation<protein synthesis, modification and degradation<Information processing
BSU08760	spo0M	953373	954149	-1	SigW Regulon;SigH Regulon	9.759	9.605	9.9258	7.6598	8.7841	9.2142	9.7325	8.9096	9.2045	8.9074	9.1571	8.0818	8.1705	8.0142	-0.6741	0.0779	~	-0.6514	0.1434	~	0.126	0.2298	~	-1.1223	0.0041	D	NA<sporulation/ other<sporulation<Lifestyles, NA<cell envelope stress proteins (controlled by SigM, V, W, X, Y)<coping with stress<Lifestyles
BSU08770	ygzA	954291	954494	1	NA	6.5365	6.3188	3.8657	3.0466	5.274	4.8732	4.0963	3.699	3.8805	5.5795	6.1448	3.7118	3.2084	3.3967	-1.4866	0.0001	D	-0.583	0.1052	~	0.6874	0.0481	u	-0.0741	0.1827	~	NA<NA<proteins of unknown function<Groups of genes
BSU08779	ygzC	954579	954851	-1	NA	2.8166	2.8437	3.338	2.9716	5.3387	5.5158	6.6418	6.1075	6.6468	2.9484	2.6449	2.4979	2.7422	2.4365	4.1729	0	U	-0.0885	0.4105	~	4.4444	0	U	-2.0911	0	D	NA<NA<proteins of unknown function<Groups of genes
BSU08780	ygaJ	954893	955585	1	NA	3.1744	2.9877	4.4996	4.7975	2.9399	2.8666	4.9129	4.9	4.9947	3.0523	2.8195	3.6137	3.6905	3.68	-0.4831	0.058	~	-0.377	0.1577	~	0.3395	0.0389	~	-1.4045	0	D	NA<NA<proteins of unknown function<Groups of genes
BSU_misc_RNA_11	NA	955655	955762	1	NA	6.3169	5.7698	7.6725	7.656	5.1472	5.8575	7.2985	7.4175	7.1847	7.3539	7.0995	8.0178	7.9611	7.9294	-0.5789	0.0161	~	1.2269	0	U	-0.3757	0.0348	~	0.3127	0.0352	~
BSU08790	thiC	955895	957667	1	Thi-box Regulon	3.6037	3.6364	3.721	3.8958	3.835	3.8546	4.478	4.7296	4.4408	3.7516	3.6951	5.3944	5.3204	5.4231	0.3604	0.0183	~	0.1703	0.2061	~	1.0204	0	U	2.0154	0	U	biosynthesis/ acquisition of thiamine<biosynthesis of cofactors<additional metabolic pathways<Metabolism, NA<NA<phosphoproteins<Groups of genes
new_957688_958613	S308	957688	958613	1	NA	2.5002	2.3971	2.4267	2.4058	2.7254	2.672	2.9386	2.8096	2.9951	2.4082	2.4576	2.6642	2.5692	2.5936	1.6966	0.0016	U	-0.2027	0.3764	~	2.9501	0	U	1.719	0.0014	U
BSU08800	ygaK	957705	959060	-1	NA	2.4948	2.4237	4.0468	3.4717	2.63	2.5469	6.4028	6.4692	6.4938	2.4935	2.3697	2.6061	2.8506	2.6626	1.0274	0.0224	U	-0.3222	0.3118	~	3.2359	0	U	-2.5077	0	D	NA<NA<poorly characterized/ putative enzymes<Groups of genes
BSU08810	senS	959290	959508	1	NA	2.3219	2.3219	2.6495	2.3932	2.3986	2.3219	2.6883	2.6	2.6251	2.3219	2.465	2.3219	2.3219	2.3944	NA	NA	NA	NA	NA	NA	NA	NA	NA	NA	NA	NA	utilization of other polymeric carbohydrates<utilization of specific carbon sources<carbon metabolism<Metabolism, transcription factors/ other<transcription factors and their control<regulation of gene expression<Information processing
BSU08820	katA	959535	960986	-1	PerR Regulon	5.1716	5.1294	14.3069	14.2346	5.8063	5.9645	13.1572	13.5334	13.5071	5.3387	5.3015	13.4771	13.5163	13.5372	0.8283	0	u	0.1956	0.1394	~	-0.8624	0	d	-0.761	0	d	NA<resistance against oxidative and electrophile stress<coping with stress<Lifestyles, NA<NA<phosphoproteins<Groups of genes
new_961009_961338	S309	961009	961338	1	NA	2.6393	2.5238	2.3817	2.5461	2.6057	2.5761	2.4791	2.4203	2.5301	2.371	2.4644	2.3219	2.3715	2.4174	NA	NA	NA	NA	NA	NA	NA	NA	NA	NA	NA	NA
BSU08830	ssuB	961394	962161	1	SigA Regulon;CymR Regulon	2.4143	2.3219	2.6065	2.7357	2.3662	2.3919	2.458	2.487	2.4374	2.3432	2.3642	2.3439	2.3219	2.3637	NA	NA	NA	NA	NA	NA	NA	NA	NA	NA	NA	NA	NA<ABC transporters<transporters<Cellular processes, NA<sulfur metabolism<additional metabolic pathways<Metabolism, NA<NA<membrane proteins<Groups of genes
BSU08840	ssuA	962179	963177	1	SigA Regulon;CymR Regulon	2.4073	2.3362	2.7837	2.8185	2.3391	2.376	2.4106	2.5685	2.5283	2.3383	2.3219	2.4208	2.3871	2.4012	-0.509	0.2212	~	-2.6253	0.0984	~	-1.5982	0.0079	D	-2.7698	0	D	NA<ABC transporters<transporters<Cellular processes, NA<sulfur metabolism<additional metabolic pathways<Metabolism, NA<NA<membrane proteins<Groups of genes
BSU08850	ssuC	963174	964004	1	SigA Regulon;CymR Regulon	2.3908	2.3559	3.0192	3.1813	2.4603	2.5081	2.8034	2.7699	2.6924	2.3416	2.4362	2.6667	2.5096	2.5731	1.7136	0.0186	U	0.4081	0.3425	~	-1.0407	0.0103	D	-1.8527	0	D	NA<ABC transporters<transporters<Cellular processes, NA<sulfur metabolism<additional metabolic pathways<Metabolism, NA<NA<membrane proteins<Groups of genes
BSU08860	ssuD	964027	965157	1	SigA Regulon;CymR Regulon	2.4578	2.4315	3.6037	3.6271	2.5986	2.6537	3.3593	3.328	3.3435	2.434	2.5628	3.1646	3.0471	2.9988	1.4024	0.0013	U	0.565	0.1711	~	-0.4924	0.0192	~	-1.0918	0	D	NA<sulfur metabolism<additional metabolic pathways<Metabolism
BSU08870	ygaN	965261	965797	1	SigA Regulon;CymR Regulon	3.5843	3.5069	4.8919	4.5347	3.3859	3.2656	4.458	4.1528	4.1405	3.587	3.8	4.5795	4.5733	4.4402	-0.4058	0.0731	~	0.2553	0.2221	~	-0.5864	0.0053	d	-0.2359	0.068	~	NA<NA<proteins of unknown function<Groups of genes
new_965798_965868	S310	965798	965868	1	NA	2.6848	2.5105	4.1519	3.0223	2.5464	2.7636	3.8885	3.0494	3.3799	2.5371	2.7242	3.0576	2.895	3.7806	NA	NA	NA	NA	NA	NA	NA	NA	NA	NA	NA	NA
BSU08880	rpsNB	965909	966178	1	Zur Regulon;YlxR Regulon	3.5335	3.5141	4.3024	3.9132	4.0835	4.0681	3.6711	3.464	2.9275	3.1034	3.1384	3.6614	3.5125	3.2938	0.8677	0.024	u	-0.8132	0.08	~	-1.1888	0.0024	D	-0.9736	0.0042	d	ribosomal proteins<translation<protein synthesis, modification and degradation<Information processing
BSU08890	ygaO	966196	966669	-1	NA	5.9903	6.1912	6.2583	5.5903	6.8064	6.8095	6.4366	5.8951	6.3015	5.9109	5.8844	5.1453	5.2291	5.3642	0.7574	0.0016	u	-0.2133	0.2404	~	0.296	0.0754	~	-0.793	0.0002	d	NA<NA<membrane proteins<Groups of genes, NA<NA<proteins of unknown function<Groups of genes
BSU08899	ygzD	966671	966871	-1	NA	6.2709	6.4159	6.0987	5.5271	7.1323	6.9198	6.1655	6.3059	6.1676	6.4585	6.6294	5.5181	5.5609	5.7127	0.7203	0.0004	u	0.2134	0.2016	~	0.4084	0.0202	~	-0.2572	0.0512	~	transcription factor/ other/ based on similarity<transcription factors and their control<regulation of gene expression<Information processing
new_967139_967321	S311	967139	967321	1	NA	6.3148	6.3368	3.7013	3.3	4.8171	4.1009	2.5941	2.6489	2.5968	6.1011	6.4487	3.8756	3.3285	3.7691	-2.0859	0	D	-0.0433	0.4191	~	-2.5326	0.0001	D	0.2961	0.1106	~
BSU08900	yhzB	967229	967852	-1	NA	3.6325	3.9076	4.1855	4.3551	4.1332	4.0544	4.4625	3.8217	4.5462	3.9562	3.7557	3.9805	4.0416	4.0974	0.4727	0.0562	~	0.1278	0.3507	~	0.0717	0.2323	~	-0.3248	0.0573	~	NA<NA<proteins of unknown function<Groups of genes
new_967323_967934	S312	967323	967934	1	NA	5.7924	5.8141	3.5235	3.2663	4.3248	3.6415	2.7787	2.5731	2.6925	5.6102	5.8621	3.6904	3.4138	3.4341	-2.1724	0	D	-0.0679	0.3985	~	-1.8955	0	D	0.2233	0.1131	~
BSU08910	yhbA	967935	969095	1	NA	5.5128	5.5442	3.9162	3.6548	4.1087	3.9453	3.4083	3.4745	3.3324	5.0649	5.268	4.1089	4.0815	4.0545	-1.8603	0	D	-0.4089	0.0183	~	-0.6645	0.0003	d	0.4396	0.0035	~	tRNA modification and maturation<translation<protein synthesis, modification and degradation<Information processing
BSU08920	yhbB	969162	970097	1	SigE Regulon	3.5108	3.4362	2.8992	2.9933	2.9887	2.7583	2.8134	2.9515	2.7897	3.2592	3.3908	2.9471	2.7498	2.8176	-1.3728	0	D	-0.2803	0.228	~	-0.325	0.1175	~	-0.334	0.0731	~	Newly identified sporulation proteins (based on transcription profiling) <sporulation proteins<sporulation<Lifestyles
BSU08930	cspR	970135	970617	1	SigE Regulon	7.1543	7.3056	5.1254	5.0897	7.5055	7.4299	4.7135	4.3001	4.4658	7.7776	7.6634	6.1044	5.7986	5.5848	0.2437	0.0925	~	0.5038	0.0137	~	-0.7202	0.0003	d	0.8322	0	u	rRNA modification and maturation<translation<protein synthesis, modification and degradation<Information processing, NA<NA<essential genes<Groups of genes
BSU08940	yhbD	970667	971383	1	NA	4.2	4.03	4.8007	3.8823	3.9776	3.839	4.0035	4.0034	3.8633	4.0414	4.1488	3.3252	2.996	3.1847	-0.3003	0.1546	~	-0.03	0.4276	~	-0.6256	0.0263	d	-2.0112	0	D	NA<NA<proteins of unknown function<Groups of genes
BSU08950	yhbE	971374	972087	1	NA	4.5795	4.4276	5.6953	4.6372	4.4144	4.3696	4.8239	5.0317	4.8815	4.5675	4.295	4.0146	4.1579	3.9626	-0.1469	0.2253	~	-0.0875	0.3875	~	-0.4051	0.0683	~	-1.5283	0	D	NA<NA<proteins of unknown function<Groups of genes
BSU08960	yhbF	972099	972806	1	NA	4.5543	4.5491	6.0031	5.0463	4.5486	4.7011	5.1276	5.5163	5.2753	4.7252	4.4496	4.2861	4.3509	4.3937	0.0946	0.2515	~	0.0535	0.4082	~	-0.3253	0.0892	~	-1.5065	0	D	NA<NA<proteins of unknown function<Groups of genes
new_972833_973008_c	S313	972833	973008	-1	NA	4.4977	4.6435	7.3748	6.9034	4.3177	4.141	6.7725	7.2079	6.7589	4.9367	5.0818	6.6331	6.5219	6.1701	-0.4449	0.0726	~	0.5355	0.0662	~	-0.2448	0.1053	~	-0.7348	0.0005	d
BSU08970	prkA	973156	975051	1	SigE Regulon	2.7585	2.8471	2.5746	2.6184	2.9934	2.9727	2.6405	2.61	2.6359	2.8416	2.7733	2.5229	2.5339	2.559	0.5525	0.0212	~	0.0145	0.434	~	0.1796	0.1771	~	-0.3792	0.0551	~	sporulation proteins/ other<sporulation proteins<sporulation<Lifestyles
new_975132_975230	S314	975132	975230	1	NA	2.7089	2.4596	2.6803	2.4751	3.0034	2.92	2.4956	2.878	2.3219	2.3219	2.4794	2.3219	2.3219	2.3219	NA	NA	NA	NA	NA	NA	NA	NA	NA	NA	NA	NA
BSU08980	yhbH	975231	976409	1	SigE Regulon	3.1705	3.0998	3.3433	3.2504	3.2877	3.1422	3.104	3.2837	3.0552	3.0004	3.1257	3.1466	3.1954	3.0701	0.1839	0.1762	~	-0.1705	0.293	~	-0.3413	0.0642	~	-0.3417	0.0384	~	sporulation proteins/ other<sporulation proteins<sporulation<Lifestyles
BSU08990	yhbI	976569	977033	1	NA	5.9863	6.0782	2.8582	2.975	5.5944	5.3941	3.2675	3.0882	3.1239	6.275	6.5471	3.3867	3.6802	3.5896	-0.5894	0.0027	d	0.412	0.0421	~	0.635	0.0267	u	1.3919	0	U	transcription factor/ other/ based on similarity<transcription factors and their control<regulation of gene expression<Information processing
BSU09000	yhbJ	977069	977734	1	NA	6.2368	6.2605	2.9494	3.0871	5.905	5.7617	4.5096	4.0474	4.0888	6.4897	6.7028	3.7559	4.0313	3.9229	-0.4475	0.02	~	0.3733	0.0729	~	2.1492	0	U	1.6743	0	U	NA<NA<proteins of unknown function<Groups of genes
BSU09010	yhcA	977775	979373	1	NA	5.1653	5.166	3.0331	3.1114	4.8818	4.9745	3.8933	3.539	3.6923	5.4915	5.5758	3.6347	3.7374	3.662	-0.2792	0.0425	~	0.4203	0.0122	~	1.2666	0	U	1.1876	0	U	NA<transporters/ other<transporters<Cellular processes, NA<resistance against toxins/ antibiotics/ based on similarity<coping with stress<Lifestyles, NA<NA<membrane proteins<Groups of genes
BSU09020	yhcB	979396	979926	1	NA	6.4192	6.5408	4.0269	4.4334	6.1873	6.2949	5.1508	5.1836	4.9617	6.9343	6.9913	4.9755	5.0974	5.1147	-0.255	0.0549	~	0.5058	0.0027	~	1.0527	0	U	1.0145	0	U	transcription factor/ other/ based on similarity<transcription factors and their control<regulation of gene expression<Information processing
BSU09030	yhcC	979939	980313	1	NA	5.5068	5.6228	3.5252	3.8397	5.2294	5.3792	4.2231	4.2918	4.1541	5.9133	5.8421	4.1878	4.2482	4.4095	-0.2946	0.0532	~	0.3447	0.0552	~	0.7619	0.0007	u	0.8555	0.0001	u	NA<NA<membrane proteins<Groups of genes, NA<NA<proteins of unknown function<Groups of genes
BSU09040	yhcD	980313	980468	1	NA	4.925	4.7335	3.9343	2.9716	4.3452	4.072	3.3613	3.126	2.9768	4.6513	4.6299	3.2542	3.4968	3.0454	-0.7898	0.0477	d	-0.2359	0.3286	~	-0.6795	0.0829	~	-0.4456	0.0918	~	NA<NA<proteins of unknown function<Groups of genes
BSU09050	yhcE	980473	981234	1	NA	5.2544	5.3075	3.7469	3.5299	4.653	4.1845	3.4128	3.1653	3.4658	5.1647	5.1309	3.7819	3.7035	4.0746	-1.0221	0.0001	D	-0.1541	0.3046	~	-0.4863	0.0341	~	0.3564	0.0435	~	NA<ABC transporters<transporters<Cellular processes, NA<NA<membrane proteins<Groups of genes
BSU09060	yhcF	981237	981602	1	NA	6.7083	6.5011	4.5774	4.8169	6.0673	5.6183	4.6074	4.8505	4.6404	6.6728	6.565	4.9899	4.8084	5.0537	-0.801	0.0001	d	0.0122	0.4326	~	-0.0178	0.2631	~	0.3012	0.0389	~	transcription factor/ other/ based on similarity<transcription factors and their control<regulation of gene expression<Information processing
BSU09070	yhcG	981604	982302	1	NA	6.1805	6.1586	4.1193	4.2573	5.6283	5.3677	4.2092	4.3913	4.118	6.1178	6.0675	4.7207	4.6803	4.7353	-0.7294	0	d	-0.0826	0.3153	~	0.0497	0.2271	~	0.6744	0	u	NA<ABC transporters<transporters<Cellular processes, NA<NA<membrane proteins<Groups of genes
BSU09080	yhcH	982319	983236	1	NA	6.6365	6.5164	4.1012	4.7284	6.197	6.0447	4.4066	4.7239	4.395	6.4548	6.5351	5.3805	5.3976	5.3648	-0.4846	0.0179	~	-0.0868	0.3588	~	0.0707	0.2223	~	1.1165	0	U	NA<ABC transporters<transporters<Cellular processes, NA<NA<membrane proteins<Groups of genes
BSU09090	yhcI	983229	984170	1	NA	6.8116	6.8048	5.015	5.3813	6.4181	6.515	5.3323	5.1605	5.3582	6.6188	6.747	6.0093	6.1267	6.0202	-0.359	0.0098	~	-0.13	0.2365	~	0.0898	0.1721	~	0.9356	0	u	NA<ABC transporters<transporters<Cellular processes, NA<NA<membrane proteins<Groups of genes
BSU09100	cspB	984262	984465	-1	SigA Regulon	13.1032	13.2106	12.4863	11.872	13.2946	13.5429	11.2608	11.2158	11.1273	13.4538	13.3571	11.5703	11.4917	11.0478	0.2663	0.0988	~	0.2485	0.1819	~	-1.0107	0	D	-0.8251	0	d	NA<RNA chaperones<RNA synthesis and degradation<Information processing, NA<cold stress proteins<coping with stress<Lifestyles
new_984466_984593_c	S315	984466	984593	-1	NA	13.671	13.7789	13.0623	12.4389	13.8628	14.1213	11.8255	11.7635	11.705	14.0064	13.9353	12.163	12.0842	11.6175	0.2719	0.0982	~	0.2454	0.1889	~	-1.0195	0	D	-0.8105	0	d
new_984595_985733_c	S316	984595	985733	-1	NA	5.2571	5.1481	3.5831	3.5569	6.3682	6.25	4.0156	3.8785	4.0266	3.4011	3.4873	2.9046	2.8024	2.8539	1.2234	0	U	-2.4351	0	D	0.6543	0.0001	u	-1.6236	0	D
new_984790_984900	S317	984790	984900	1	NA	8.6556	8.7135	7.3016	8.321	8.5105	7.8097	7.1888	7.0082	7.5399	8.5638	8.8443	8.7445	8.7174	8.3811	-0.4893	0.0652	~	0.0263	0.4286	~	-0.6521	0.0168	d	0.7335	0.0049	u
BSU09110	yhcJ	984901	985731	1	NA	7.7048	7.7308	6.6128	7.3289	7.452	6.7474	6.4042	6.7143	6.628	7.5642	7.7998	7.5552	7.4171	7.3602	-0.5927	0.0165	d	-0.0319	0.4205	~	-0.4486	0.0319	~	0.4458	0.0197	~	NA<ABC transporters<transporters<Cellular processes, NA<NA<membrane proteins<Groups of genes
BSU09120	yhcK	985734	986813	-1	NA	6.6557	6.6344	3.9145	3.9568	7.0833	6.8136	4.1088	3.8882	3.9479	5.5076	5.3611	3.979	4.0803	4.2241	0.3244	0.0232	~	-1.312	0	D	0.0811	0.198	~	0.2343	0.0435	~	NA<metabolism of signalling nucleotides<nucleotide metabolism<Metabolism, NA<NA<membrane proteins<Groups of genes
BSU09130	tcyP	986986	988377	1	CymR Regulon	6.596	6.5973	3.569	3.4668	4.504	4.5684	3.1409	3.145	3.1993	4.7606	7.4279	3.3766	3.428	3.5218	-2.3337	0	D	0.0444	0.4287	~	-0.7087	0.0706	~	-0.136	0.17	~	NA<transporters/ other<transporters<Cellular processes, biosynthesis/ acquisition of cysteine<biosynthesis/ acquisition of amino acids<amino acid/ nitrogen metabolism<Metabolism, NA<NA<membrane proteins<Groups of genes
new_988013_988416_c	S318	988013	988416	-1	NA	2.7021	2.9215	2.3709	2.5075	2.7284	3.1076	3.3241	2.9784	3.2139	2.3621	3.2296	2.625	2.5502	2.7689	0.3586	0.2378	~	0.1463	0.4125	~	3.203	0.0011	U	1.5299	0.0364	U
BSU09140	yhcM	988417	988872	-1	SigB Regulon;SigG Regulon;SigF Regulon	2.6886	3.0462	2.7406	2.8939	4.4447	4.9895	7.4043	6.5982	6.787	2.6729	2.8833	5.3015	5.559	5.6344	3.2056	0	U	-0.3288	0.2867	~	5.8586	0	U	4.28	0	U	sporulation proteins/ other<sporulation proteins<sporulation<Lifestyles, NA<general stress proteins (controlled by SigB)<coping with stress<Lifestyles
BSU09150	yhcN	989022	989591	1	SigG Regulon;SigF Regulon	4.9079	5.0136	4.8018	4.8693	4.0924	4.0237	3.7606	3.5021	3.8402	3.1385	4.9087	3.9114	4.0915	3.6692	-1.1656	0.0209	D	-0.8593	0.1049	~	-1.5391	0.0019	D	-1.2455	0.0046	D	sporulation proteins/ other<sporulation proteins<sporulation<Lifestyles, NA<NA<membrane proteins<Groups of genes
BSU09165	yhcO	989712	990680	1	SigK Regulon;SigE Regulon	2.4928	2.4758	2.4027	2.3546	2.6543	2.5969	2.4991	2.5462	2.484	2.4045	2.4826	2.3219	2.3559	2.3219	NA	NA	NA	NA	NA	NA	NA	NA	NA	NA	NA	NA	sporulation proteins/ other<sporulation proteins<sporulation<Lifestyles
BSU09180	yhcQ	990612	991265	-1	SigG Regulon	2.9766	2.9359	3.3545	3.4398	5.1692	5.2313	4.5659	4.2114	4.7562	2.9942	3.0254	3.643	3.613	3.4533	3.5243	0	U	0.1459	0.3433	~	1.7195	0	U	0.3105	0.0559	~	sporulation proteins/ other<sporulation proteins<sporulation<Lifestyles
BSU09190	yhcR	991348	995001	1	NA	3.7565	3.7157	6.8172	6.211	4.6213	4.7794	7.1456	7.408	7.1052	3.3264	3.3263	4.1109	4.1558	4.1739	1.3371	0	U	-0.7269	0.0013	d	0.7107	0.0001	u	-2.7972	0	D	biosynthesis/ acquisition of nucleotides/ other<biosynthesis/ acquisition of nucleotides<nucleotide metabolism<Metabolism, NA<RNases<RNA synthesis and degradation<Information processing
BSU09200	yhcS	994998	995594	1	NA	4.4201	4.2813	7.5314	6.9747	5.143	5.3423	7.7735	7.6659	7.7407	3.628	3.9199	4.7039	4.7151	4.6677	1.0947	0	U	-0.8179	0.0012	d	0.462	0.0067	~	-2.845	0	D	NA<protein secretion<protein synthesis, modification and degradation<Information processing, NA<NA<membrane proteins<Groups of genes
BSU09210	yhcT	995624	996532	-1	NA	4.7844	4.706	4.4521	4.5576	4.9772	4.7751	4.5691	4.6644	4.5386	4.6781	4.5677	3.8497	3.8791	3.8075	0.164	0.1148	~	-0.1511	0.2097	~	0.0999	0.1616	~	-0.9207	0	d	Newly identified sporulation proteins (based on transcription profiling) <sporulation proteins<sporulation<Lifestyles
new_996597_997083_c	S319	996597	997083	-1	NA	4.3742	4.3978	3.7652	3.7834	4.8546	4.0319	3.87	3.5766	3.7314	4.3223	4.3222	3.1893	3.4496	3.2331	0.1516	0.2223	~	-0.0844	0.3899	~	-0.0547	0.2489	~	-0.8504	0.0033	d
BSU09220	yhcU	996643	997038	1	NA	3.5599	3.2676	3.0307	2.9375	4.1683	3.8711	3.4271	3.4434	3.097	3.6098	3.7707	3.5858	3.3364	3.3806	0.9879	0.0035	u	0.4743	0.1421	~	0.782	0.0225	u	1.009	0.0026	U	NA<NA<proteins of unknown function<Groups of genes
BSU09230	yhcV	997175	997597	1	SigG Regulon	3.2749	3.5165	2.5825	2.7451	3.8262	3.6798	2.7647	2.7335	2.769	3.4335	3.199	2.8265	3.1629	2.7515	0.6119	0.0673	~	-0.1562	0.3651	~	0.3642	0.1637	~	0.9181	0.02	u	sporulation proteins/ other<sporulation proteins<sporulation<Lifestyles
BSU09240	yhcW	997724	998386	1	NA	6.0074	5.9199	5.1248	5.3328	6.7757	6.6093	6.7271	6.5356	6.5007	6.3095	6.2485	6.9815	6.6141	6.7352	0.7799	0	u	0.3395	0.0445	~	1.4864	0	U	1.6888	0	U	NA<NA<poorly characterized/ putative enzymes<Groups of genes
BSU09250	yhcX	998402	999943	1	NA	5.8472	5.85	6.215	6.3558	6.5616	6.5235	7.7563	7.8327	7.7782	6.1189	5.8555	7.7533	7.6526	7.7473	0.7456	0	u	0.1576	0.1379	~	1.5637	0	U	1.4915	0	U	NA<NA<proteins of unknown function<Groups of genes
BSU09259	yhzG	1000027	1000218	1	NA	3.0767	2.8725	2.9153	2.926	3.0202	2.9964	3.0527	3.3862	2.9387	3.4128	3.048	3.3543	3.2029	3.234	NA	NA	NA	NA	NA	NA	NA	NA	NA	NA	NA	NA	NA<NA<proteins of unknown function<Groups of genes
new_1000282_1000363	S320	1000282	1000363	1	NA	8.0361	7.8215	9.4726	9.0894	8.1016	7.9295	9.2072	9.2315	9.1982	8.2824	8.4723	9.592	9.2059	9.4052	0.0877	0.2224	~	0.4559	0.02	~	-0.0807	0.1943	~	0.1184	0.109	~
BSU09260	yhxA	1000364	1001716	1	SigA Regulon	6.7072	6.571	8.3935	8.195	7.0018	6.7416	8.2304	8.4805	8.4347	7.1046	6.9826	8.4894	8.3634	8.5098	0.2486	0.0447	~	0.4227	0.0063	~	0.0894	0.1625	~	0.1606	0.0557	~	NA<NA<poorly characterized/ putative enzymes<Groups of genes
BSU09270	glpP	1001744	1002322	1	SigA Regulon	7.7193	7.7463	9.6088	9.4176	8.2104	8.0818	9.4309	9.5903	9.6134	8.3358	8.1776	9.8071	9.7205	9.8345	0.4235	0.0004	~	0.5366	0	~	0.031	0.2282	~	0.2738	0.0034	~	utilization of glycerol/ glycerol-3-phosphate<utilization of specific carbon sources<carbon metabolism<Metabolism, utilization of phospholipids<utilization of lipids<lipid metabolism<Metabolism, transcription factors/ other<transcription factors and their control<regulation of gene expression<Information processing, NA<RNA binding regulators<regulation of gene expression<Information processing
new_1002410_1002500	S321	1002410	1002500	1	NA	8.8069	8.7124	6.802	6.3323	11.2432	11.3993	5.5468	5.5609	5.9038	10.5682	9.7618	8.2575	8.2585	8.4579	2.5768	0	U	1.4709	0	U	-0.9622	0.0003	d	1.8016	0	U
BSU09280	glpF	1002501	1003325	1	ResD Regulon;SigA Regulon;GlpP Regulon;CcpA Regulon;AbrB Regulon	8.4265	8.3382	6.772	5.9807	10.8859	11.3046	5.2451	5.5645	5.8541	10.3287	9.6856	8.263	8.3184	8.384	2.7459	0	U	1.6746	0	U	-0.9267	0.0007	d	1.9571	0	U	NA<transporters/ other<transporters<Cellular processes, utilization of glycerol/ glycerol-3-phosphate<utilization of specific carbon sources<carbon metabolism<Metabolism, NA<NA<membrane proteins<Groups of genes
BSU09290	glpK	1003344	1004834	1	ResD Regulon;SigA Regulon;GlpP Regulon;CcpA Regulon;AbrB Regulon	9.2505	9.1871	7.8867	7.3743	11.587	12.11	8.4859	8.8818	8.59	11.335	10.7816	9.8232	9.862	9.918	2.6632	0	U	1.8744	0	U	1.0277	0	U	2.2439	0	U	utilization of glycerol/ glycerol-3-phosphate<utilization of specific carbon sources<carbon metabolism<Metabolism, NA<NA<phosphoproteins<Groups of genes
new_1004835_1004923	S322	1004835	1004923	1	NA	11.9333	11.8318	9.2699	8.5223	13.0361	13.6343	10.4739	9.9004	10.1979	13.0119	12.7978	11.1849	11.4118	11.1998	1.4838	0	U	1.0263	0.0004	U	1.2771	0	U	2.3387	0	U
BSU09300	glpD	1004975	1006642	1	SigA Regulon;GlpP Regulon;CcpA Regulon;AbrB Regulon	10.7595	10.7215	5.1766	4.8975	11.0626	11.6366	6.0074	6.1668	6.0178	11.4858	11.2772	6.5129	6.5817	6.6656	0.6388	0.0007	u	0.6462	0.0016	u	1.1476	0	U	1.7058	0	U	utilization of glycerol/ glycerol-3-phosphate<utilization of specific carbon sources<carbon metabolism<Metabolism, utilization of phospholipids<utilization of lipids<lipid metabolism<Metabolism
new_1006655_1006728	S323	1006655	1006728	1	NA	9.9926	9.861	2.9688	3.1289	9.852	10.3918	6.0576	5.9081	5.3992	10.4149	10.2361	5.5632	5.1777	5.6869	0.2196	0.1477	~	0.4018	0.0945	~	3.9342	0	U	3.5845	0	U
BSU09310	pgcA	1006774	1008519	1	NA	9.1152	9.0512	7.9155	8.0887	9.1331	9.6012	9.0803	9.1946	9.1418	9.5035	9.4588	8.6024	8.5876	8.5919	0.305	0.0229	~	0.401	0.0108	~	1.1502	0	U	0.5987	0	u	biosynthesis of teichoic acid<cell wall synthesis<cell envelope and cell division<Cellular processes, NA<lipid metabolism/ other<lipid metabolism<Metabolism, NA<NA<phosphoproteins<Groups of genes
new_1008553_1008622	S324	1008553	1008622	1	NA	4.3382	4.2601	2.9983	3.286	4.3483	3.8158	3.3823	4.0565	3.3906	4.5704	3.8861	3.3306	3.7273	3.2982	NA	NA	NA	NA	NA	NA	NA	NA	NA	NA	NA	NA
[truncated: 4,574 more rows]

## Sheet: B. reference data set_antisense
Locustag	Name	Start	End	Strand	Subtiwiki.regulon	as.WildType_Expo.1.log2fpkm	as.WildType_Expo.2.log2fpkm	as.WildType_Stat.1.log2fpkm	as.WildType_Stat.2.log2fpkm	as.DeltaRho_Expo.1.log2fpkm	as.DeltaRho_Expo.2.log2fpkm	as.DeltaRho_Stat.1.log2fpkm	as.DeltaRho_Stat.2.log2fpkm	as.DeltaRho_Stat.3.log2fpkm	as.RhoPlus_Expo.1.log2fpkm	as.RhoPlus_Expo.2.log2fpkm	as.RhoPlus_Stat.1.log2fpkm	as.RhoPlus_Stat.2.log2fpkm	as.RhoPlus_Stat.3.log2fpkm	as.DeltaRho_Expo.vs.WildType_Expo.effect	as.DeltaRho_Expo.vs.WildType_Expo.qvalue	as.DeltaRho_Expo.vs.WildType_Expo.code	as.RhoPlus_Expo.vs.WildType_Expo.effect	as.RhoPlus_Expo.vs.WildType_Expo.qvalue	as.RhoPlus_Expo.vs.WildType_Expo.code	as.DeltaRho_Stat.vs.WildType_Stat.effect	as.DeltaRho_Stat.vs.WildType_Stat.qvalue	as.DeltaRho_Stat.vs.WildType_Stat.code	as.RhoPlus_Stat.vs.WildType_Stat.effect	as.RhoPlus_Stat.vs.WildType_Stat.qvalue	as.RhoPlus_Stat.vs.WildType_Stat.code	Function
[truncated: 5,875 more rows]

[truncated: 1 more sheets: C. complete data set]
