# Supplementary material for: Termination factor Rho mediates transcriptional reprogramming of Bacillus subtilis stationary phase
Source: PLoS Genet. 2023 Feb 3;19(2):e1010618. doi: 10.1371/journal.pgen.1010618 (PMC9931155; doi:10.1371/journal.pgen.1010618)
Supplement: S4 Table — (XLSX) [file pgen.1010618.s011.xlsx]

## Sheet: legend
S4 Table . S-segments directly regulated by Rho-dependent transcription terminators.
Column name	Legend
Name	Unique identifier of the segment, S-number for native transcription segments outside of the Genbank-annotated genes [1]
classif	Classification of the transcriptional context as introduced [1]:
	5’- for all 5′untranslated regions;
	intra and inter– for regions situated between genes under the control of the same or distinct promoters, respectively;
	three types of 3’ untranslated regions: with clear termination signals (3′-UTR), with partial termination (3′-PT), and without termination (3′-NT).
Locustag	Locus tag as in AL009126.3
Start	Genomic coordinates as in AL009126.3
End	Genomic coordinates as in AL009126.3
Strand
	Expression level for sense strand expressed as log2(fpkm+5) for each genetic background, growth phase and replicate. Min value for a zero reads is 2.3219.
sense.WildType_Expo.1.log2fpkm
sense.WildType_Expo.2.log2fpkm
sense.WildType_Stat.1.log2fpkm
sense.WildType_Stat.2.log2fpkm
sense.DeltaRho_Expo.1.log2fpkm
sense.DeltaRho_Expo.2.log2fpkm
sense.DeltaRho_Stat.1.log2fpkm
sense.DeltaRho_Stat.2.log2fpkm
sense.DeltaRho_Stat.3.log2fpkm
sense.RhoPlus_Expo.1.log2fpkm
sense.RhoPlus_Expo.2.log2fpkm
sense.RhoPlus_Stat.1.log2fpkm
sense.RhoPlus_Stat.2.log2fpkm
sense.RhoPlus_Stat.3.log2fpkm
	Differential expression analysis for sense strand (comparison of each mutant to wild-type in the corresponding growth phase)
sense.DeltaRho_Expo.vs.WildType_Expo.effect	Effect, expressed in log2 fold-change.
sense.DeltaRho_Expo.vs.WildType_Expo.qvalue	q-value
sense.DeltaRho_Expo.vs.WildType_Expo.code	Code summarizing detection up- and down-regulation when q-value<0.05 : ‘U’ if log2FC>1, ‘u’ if log2FC between log2(0.5) and 1, ‘D’ if log2FC< -1, ‘d’ if log2FC between -log2(0.5) and -1. ‘~’ in all other cases.
sense.RhoPlus_Expo.vs.WildType_Expo.effect
sense.RhoPlus_Expo.vs.WildType_Expo.qvalue
sense.RhoPlus_Expo.vs.WildType_Expo.code
sense.DeltaRho_Stat.vs.WildType_Stat.effect
sense.DeltaRho_Stat.vs.WildType_Stat.qvalue
sense.DeltaRho_Stat.vs.WildType_Stat.code
sense.RhoPlus_Stat.vs.WildType_Stat.effect
sense.RhoPlus_Stat.vs.WildType_Stat.qvalue
sense.RhoPlus_Stat.vs.WildType_Stat.code
TUshortSig	The sigma-factors responsible for the transcription from the upshifts listed in TUshortUp (as predicted in [1]
Subtiwiki.regulon	Regulons to which this segment is known to belong (according to Subtiwiki; (v2019-01)
sense.WildType_Expo.1.log2fpkm	Expression level for sense strand expressed as log2(fpkm+5) for each genetic background, growth phase and replicate. Min value for a zero reads is 2.3219.
sense.WildType_Expo.2.log2fpkm
sense.WildType_Stat.1.log2fpkm
sense.WildType_Stat.2.log2fpkm
sense.DeltaRho_Expo.1.log2fpkm
sense.DeltaRho_Expo.2.log2fpkm
sense.DeltaRho_Stat.1.log2fpkm
sense.DeltaRho_Stat.2.log2fpkm
sense.DeltaRho_Stat.3.log2fpkm
sense.RhoPlus_Expo.1.log2fpkm
sense.RhoPlus_Expo.2.log2fpkm
sense.RhoPlus_Stat.1.log2fpkm
sense.RhoPlus_Stat.2.log2fpkm
sense.RhoPlus_Stat.3.log2fpkm
	Reference
	1. Nicolas P, Mäder U, Dervyn E, Rochat T, Leduc A, Pigeonneau N, et al. Condition-dependent transcriptome reveals high-level regulatory architecture in Bacillus subtilis. Science. 2012; 335: 1103-1106.

## Sheet: Data 
Name	Classif	Locustag	Start	End	Strand	sense.WildType_Expo.1.log2fpkm	sense.WildType_Expo.2.log2fpkm	sense.WildType_Stat.1.log2fpkm	sense.WildType_Stat.2.log2fpkm	sense.DeltaRho_Expo.1.log2fpkm	sense.DeltaRho_Expo.2.log2fpkm	sense.DeltaRho_Stat.1.log2fpkm	sense.DeltaRho_Stat.2.log2fpkm	sense.DeltaRho_Stat.3.log2fpkm	sense.RhoPlus_Expo.1.log2fpkm	sense.RhoPlus_Expo.2.log2fpkm	sense.RhoPlus_Stat.1.log2fpkm	sense.RhoPlus_Stat.2.log2fpkm	sense.RhoPlus_Stat.3.log2fpkm	sense.DeltaRho_Expo.vs.WildType_Expo.effect	sense.DeltaRho_Expo.vs.WildType_Expo.qvalue	sense.DeltaRho_Expo.vs.WildType_Expo.code	sense.RhoPlus_Expo.vs.WildType_Expo.effect	sense.RhoPlus_Expo.vs.WildType_Expo.qvalue	sense.RhoPlus_Expo.vs.WildType_Expo.code	sense.DeltaRho_Stat.vs.WildType_Stat.effect	sense.DeltaRho_Stat.vs.WildType_Stat.qvalue	sense.DeltaRho_Stat.vs.WildType_Stat.code	sense.RhoPlus_Stat.vs.WildType_Stat.effect	sense.RhoPlus_Stat.vs.WildType_Stat.qvalue	TUshortSig	Regulons
S197	3'NT	new_604577_605269	604577	605269	1	4.0697	4.1655	5.3838	4.8344	5.0191	5.0831	5.2951	5.1319	5.1752	3.5653	3.5245	3.3857	3.4369	3.1419	1.1868	0	U	-0.8905	0.0013	d	0.0845	0.21	~	-2.5787	0	SigA	NA
S706	3'NT	new_2049454_2050111	2049454	2050111	1	3.2083	3.0292	5.4	4.9602	6.2993	6.2826	6.9171	5.7018	6.9586	3.5353	3.3389	3.3254	3.765	3.6882	4.3077	0	U	0.6619	0.1079	~	1.5746	0	U	-2.1417	0	SigA	NA
S1114	3'NT	new_2997283_2999078	2997283	2999078	1	3.1675	3.3212	3.9241	3.6899	6.6334	6.5952	6.6178	5.6873	6.318	3.0431	2.8593	3.022	2.8769	2.9452	4.372	0	U	-0.7077	0.0342	d	2.9867	0	U	-1.7299	0	SigB, SigK, SigA	NA
S1275	3'NT	new_3391778_3394421_c	3391778	3394421	-1	5.1413	5.1405	5.0142	4.6661	6.0451	5.946	4.8228	4.5183	4.634	3.7921	3.9515	3.4864	3.4453	3.514	0.9584	0	u	-1.6481	0	D	-0.2241	0.068	~	-1.948	0	SigA	NA
S1403	3'NT	new_3745414_3746298	3745414	3746298	1	4.4389	4.4276	4.4972	4.4747	5.6587	5.8056	5.1372	4.6807	5.0122	3.9253	3.6786	3.6711	3.5744	3.8064	1.538	0	U	-0.8838	0.0002	d	0.5912	0.0015	u	-1.1427	0	SigA	NA
S169	3'PT	new_529454_530352	529454	530352	1	5.5108	5.4071	3.3724	3.2763	5.1259	4.3315	3.4011	2.7682	3.1097	5.064	5.099	2.7875	2.765	3.0247	-0.7918	0.0249	d	-0.4348	0.1861	~	-0.4142	0.1072	~	-1.1359	0.0015	SigA	NA
S578	3'PT	new_1670054_1671124_c	1670054	1671124	-1	3.4742	3.2946	4.9571	3.8557	3.234	3.1374	4.4139	4.0461	4.4301	3.4764	3.4763	2.945	2.8171	2.8715	-0.4119	0.1269	~	0.1664	0.3521	~	-0.2558	0.1556	~	-2.9121	0	SigD	NA
S639	3'PT	new_1900263_1900568_c	1900263	1900568	-1	4.8356	4.8884	5.9911	5.5337	5.9504	5.3408	6.179	5.1313	6.1562	4.2893	4.5641	4.458	4.5765	4.5165	0.9398	0.0066	u	-0.5367	0.1224	~	0.1405	0.2042	~	-1.4784	0	SigA	NA
S807	3'PT	new_2264353_2265142_c	2264353	2265142	-1	4.7431	4.8342	4.6519	5.5147	4.0177	3.9581	3.9163	3.5027	3.6293	2.736	2.8121	3.2225	3.2523	3.3219	-1.0592	0.0009	D	-3.6198	0	D	-1.9286	0	D	-2.7218	0	SigA	NA
S908	3'PT	new_2488970_2489605	2488970	2489605	1	3.6067	3.6417	5.0434	4.454	7.5794	7.1982	8.0055	7.109	7.7998	4.7205	4.6186	3.7492	3.758	3.976	4.4839	0	U	1.4809	0	U	3.1673	0	U	-1.2769	0	SigA	NA
S969	3'PT	new_2647863_2648916	2647863	2648916	1	5.0477	5.0331	6.222	5.4983	7.3324	6.7981	7.6007	6.7552	7.6974	4.8333	5.0373	4.5809	4.5278	4.6266	2.2333	0	U	-0.1205	0.3648	~	1.588	0	U	-1.5381	0	SigA	NA
S1212	3'PT	new_3250494_3252362_c	3250494	3252362	-1	4.1174	4.1042	5.9202	5.0617	7.1015	7.2474	7.2041	6.8615	7.096	4.2771	4.2517	4.1404	4.1773	4.2578	3.5076	0	U	0.2118	0.2531	~	1.616	0	U	-1.6583	0	SigA	NA
S1294	3'PT	new_3465665_3466067_c	3465665	3466067	-1	3.4152	3.6298	6.7343	5.7657	5.3379	5.0953	5.6191	4.8127	5.2852	3.2743	3.3956	2.7566	2.8942	2.8837	2.3083	0	U	-0.3557	0.2458	~	-1.1503	0.0005	D	-5.1023	0	SigA	NA
S1295	3'PT	new_3466069_3466155_c	3466069	3466155	-1	3.7815	4.4653	8.8117	7.6717	6.3444	6.0368	7.3221	6.1677	6.8685	3.8265	3.6863	2.9475	2.6614	3.254	2.4043	0	U	-0.6007	0.2013	~	-1.521	0.0003	D	-6.8069	0	SigA	NA
S1310	3'PT	new_3512501_3513571	3512501	3513571	1	2.6397	2.5327	5.8957	5.1006	3.4109	3.6619	3.7244	3.8856	3.8761	2.5492	2.5092	4.1028	3.9193	4.1583	2.72	0	U	-0.3832	0.2451	~	-2.1852	0	D	-1.8368	0		NA
S1493	3'PT	new_3989908_3990230	3989908	3990230	1	5.3347	5.4586	4.71	4.5988	5.3409	4.7781	4.4501	4.3316	4.4362	4.5474	4.4572	3.745	3.4457	3.798	-0.3568	0.0726	~	-1.0724	0.0001	D	-0.3079	0.0857	~	-1.382	0	SigA, SigD	NA
S135	3'UTR	new_463070_463495_c	463070	463495	-1	5.2021	5.2317	7.2842	7.4738	5.7005	5.5709	7.3513	7.1733	7.5868	5.2107	5.2768	6.1825	6.2059	6.0487	0.4761	0.0047	~	0.0312	0.4082	~	0.0014	0.275	~	-1.2974	0	SigA	NA
S431	3'UTR	new_1263613_1263701_c	1263613	1263701	-1	9.3481	9.4419	7.6512	8.0389	8.5941	8.5033	6.342	4.7672	6.1387	7.1784	7.1717	6.7524	7.2801	6.8495	-0.8549	0.0076	d	-2.2608	0	D	-2.0166	0	D	-0.9066	0.0014	SigA	NA
S437	3'UTR	new_1269672_1269732_c	1269672	1269732	-1	2.544	2.8948	6.9539	6.5137	4.2999	4.3669	5.9563	4.6998	6.0415	2.5695	2.7806	4.7687	4.2623	3.833	3.2062	0.0004	U	-0.2266	0.4051	~	-1.1136	0.0095	D	-2.7539	0		NA
S611	3'UTR	new_1780123_1780617_c	1780123	1780617	-1	4.267	4.1792	5.6989	5.579	6.5282	6.5328	6.1022	4.9805	5.9818	3.4891	3.547	4.0189	4.193	4.1137	2.6759	0	U	-1.0832	0.0034	D	0.1513	0.1881	~	-1.87	0	SigA	NA
S693	3'UTR	new_2029314_2029407	2029314	2029407	1	4.4776	4.5838	6.6334	5.3572	5.6662	5.328	8.5448	7.4379	7.8353	2.8933	2.8932	3.4958	4.0046	3.6092	1.1593	0.0124	U	-2.8999	0.0001	D	1.9706	0	U	-2.986	0	SigGF, SigWXY	NA
S967	3'UTR	new_2647615_2647861	2647615	2647861	1	6.5761	6.6367	7.5066	6.8956	7.3359	6.9946	7.3838	6.5627	7.6636	6.0749	6.3568	6.0485	5.7996	5.8862	0.5939	0.0357	u	-0.408	0.1578	~	0.0485	0.2496	~	-1.393	0	SigA	NA
S981	3'UTR	new_2692608_2692913	2692608	2692913	1	4.1782	4.1923	8.4654	7.4287	6.5375	6.655	8.2866	7.1138	8.0306	3.3273	3.7233	4.4706	4.6542	4.732	2.7993	0	U	-0.9942	0.0282	d	-0.1472	0.2061	~	-3.7137	0	SigA	NA
S1088	3'UTR	new_2951898_2952204	2951898	2952204	1	4.504	4.5387	7.6796	5.2502	5.4381	5.8583	9.0861	8.2028	8.4178	4.6594	4.7317	4.8503	5.1856	5.265	1.3462	0.0105	U	0.2196	0.3589	~	1.7384	0.0004	U	-1.9774	0	SigWXY	NA
S1338	3'UTR	new_3605398_3606736_c	3605398	3606736	-1	5.3685	5.341	3.825	3.1528	4.4001	4.1745	3.8106	3.504	3.5057	4.3348	4.5442	2.8041	2.8902	2.7592	-1.3001	0.0001	D	-1.1003	0.0017	D	0.1631	0.1893	~	-1.66	0	SigWXY	NA
S1507	3'UTR	new_4012758_4012865_c	4012758	4012865	-1	4.8564	5.1963	7.9349	7.3817	5.8334	6.3492	6.7729	6.594	6.7003	5.7308	5.1127	6.31	6.3937	6.2291	1.2057	0.0001	U	0.4813	0.1089	~	-1.0234	0.0001	D	-1.428	0	SigA, SigA	NA
S1111	5'	new_2996284_2996678	2996284	2996678	1	5.4615	5.3222	7.4464	7.8513	7.9882	8.1769	8.0663	7.5061	7.8237	5.2241	5.167	5.7475	5.8805	5.8756	2.8481	0	U	-0.2265	0.2028	~	0.1593	0.1355	~	-1.9241	0	SigK, SigA	NA
S1112	5'	new_2996680_2996979	2996680	2996979	1	6.0681	6.1747	8.1586	8.3776	8.7909	8.9193	8.7737	7.8697	8.4663	5.4599	5.5964	6.2561	6.4923	6.402	2.8259	0	U	-0.6504	0.0165	d	0.1492	0.1652	~	-1.9511	0	SigB, SigK, SigA	NA
S1393	5'	new_3729297_3729412_c	3729297	3729412	-1	6.4616	6.1885	5.5762	5.9957	5.91	5.2435	5.4149	5.7593	5.3136	5.4716	5.406	4.5118	4.3868	4.6685	-0.7762	0.0065	d	-0.9763	0.0024	d	-0.3517	0.0844	~	-1.4968	0	SigA	NA
S122	inter	new_368894_371728_c	368894	371728	-1	3.1279	3.1677	5.1376	4.2291	5.23	5.3034	5.1096	4.8174	5.0355	2.738	2.6982	2.5287	2.5597	2.5694	3.1164	0	U	-1.2895	0.0002	D	0.2908	0.1048	~	-4.6613	0	Sig-, SigA, Sig-	NA
S129	inter	new_428689_428793	428689	428793	1	4.959	4.6609	4.7152	5.3732	4.5719	4.6773	4.864	4.5755	4.5034	4.5538	4.5198	4.071	4.0952	4.0724	-0.2371	0.1874	~	-0.3483	0.2203	~	-0.5184	0.0525	~	-1.2917	0.0001	SigA	NA
S136	inter	new_463491_463901	463491	463901	1	7.8339	7.8651	6.1472	6.0821	9.7641	9.4784	8.3846	7.9274	8.2438	7.0118	7.0886	4.3585	4.6157	4.4154	1.8013	0	U	-0.8227	0	d	2.1688	0	U	-1.9084	0	SigA	NA
S160	inter	new_514779_515106	514779	515106	1	5.5526	5.3294	4.8279	3.4261	5.2882	5.1859	4.6258	4.5516	4.2812	4.6041	4.4168	3.0426	3.1202	3.4165	-0.2364	0.2131	~	-1.1123	0.0224	D	0.276	0.1706	~	-1.78	0	SigWXY	NA
S183	inter	new_573400_574654	573400	574654	1	5.1044	5.0322	5.4678	5.2501	5.2908	5.1036	5.1404	5.0568	5.1685	4.7461	4.6394	4.2241	4.1525	3.9309	0.1537	0.1388	~	-0.452	0.0101	~	-0.273	0.0322	~	-1.5617	0	SigA	NA
S241	inter	new_739577_739877	739577	739877	1	6.3527	6.5148	3.6873	3.4458	6.1603	5.7549	4.032	3.433	3.8438	4.4007	4.3744	2.7581	2.8296	2.9307	-0.4975	0.0285	~	-2.3565	0	D	0.42	0.0732	~	-1.6537	0	SigA	NA
S331	inter	new_1032054_1034008	1032054	1034008	1	4.185	4.1663	3.8215	3.6262	4.2388	3.8927	3.774	3.6232	3.5621	3.5825	3.6308	2.9312	2.8973	2.9365	-0.1385	0.1818	~	-0.8637	0.0001	d	-0.1103	0.1813	~	-1.6738	0		NA
S997	inter	new_2716885_2718889_c	2716885	2718889	-1	3.4156	3.505	6.1317	4.8433	4.8444	4.8019	5.2091	4.6947	5.0598	3.5614	3.6358	3.5464	3.3721	3.4952	1.9551	0	U	0.2437	0.2911	~	-0.7112	0.016	d	-2.8622	0	SigA	NA
S1025	inter	new_2778792_2778922_c	2778792	2778922	-1	5.898	6.0258	7.3923	6.929	3.9105	4.0572	6.848	6.7792	6.7234	5.2526	5.219	6.1084	6.1424	6.01	-2.4069	0	D	-0.8125	0.0009	d	-0.4057	0.0145	~	-1.146	0	SigA, SigA	NA
S1110	inter	new_2995911_2996282	2995911	2996282	1	5.9131	5.7977	7.8152	8.4518	8.7015	8.9251	8.9533	8.0084	8.6622	6.1181	6.1556	6.9746	7.1193	7.0736	3.0752	0	U	0.3044	0.1964	~	0.432	0.0405	~	-1.1417	0	SigA	NA
S1451	inter	new_3847279_3847347	3847279	3847347	1	4.4048	3.9795	7.3195	6.4293	4.2372	4.1618	6.5964	5.8402	6.5269	4.0517	4.0516	4.0856	4.7412	4.3016	-0.0084	0.3045	~	-0.2172	0.3528	~	-0.5918	0.0485	d	-2.863	0	SigA	NA
S242	intra	new_740214_740287	740214	740287	1	8.8724	8.8363	5.5389	5.0653	8.6582	8.2106	6.0009	5.249	5.74	5.7234	6.2763	4.5938	4.1274	3.9705	-0.4074	0.0741	~	-2.9277	0	D	0.4641	0.0637	~	-1.3031	0.0001	SigA	NA
S1263	intra	new_3364963_3365068_c	3364963	3365068	-1	6.2178	6.09	7.6285	7.0517	9.1718	9.277	9.798	9.3722	9.7636	5.6662	5.6351	5.7846	6.1692	5.8237	3.163	0	U	-0.5507	0.0395	~	2.3305	0	U	-1.5061	0	SigGF, SigA, SigA	NA
