# Supplementary material for: Termination factor Rho mediates transcriptional reprogramming of Bacillus subtilis stationary phase
Source: PLoS Genet. 2023 Feb 3;19(2):e1010618. doi: 10.1371/journal.pgen.1010618 (PMC9931155; doi:10.1371/journal.pgen.1010618)
Supplement: S8 Table — (XLSX) [file pgen.1010618.s015.xlsx]

## Sheet: Fig 2 E & F
S8 Table. Source data for figures
Fig 2. The Rho+ strain exhibits sporulation-negative phenotype.
Fig 2 E andF	Synthetic over-production of sensor histidine kinases KinA or KinC does not rescue sporulation-negative phenotype of Rho+ cells.
sporulation frequency (kinA overexpression); mean three independent experiments
X100					SD
	IPTG 0µM	IPTG 10µM	IPTG 50µM		0	10µM	50µM
WT	24.8324	28.967	28.0242		9.30237	8.42801	10.7953
Rho+	0.000587769	0.000495968	0.000675325		0.00020662	2e-05	4e-05
WT Physpank-kinA	9.76511	82.05	108.278		5.13141	18.2019	15.1221
Rho+ Physpank-kinA	0.000204486	0.0092022	0.160949		0.000106281	0.00458878	0.1721
sporulation frequency (kinC overexpression); mean three independent experiments
x100					SD
	IPTG 0µM	IPTG 5µM	IPTG 10µM		0	5	10
WT	24.487	25.24	28.15		10.5514	12.5	6
Rho+	0.000713176	0.00076	0.0009		0.000290626	0.00025	0.00054
WT Physpank-kinC	16.8288	80.0501	92.7492		6.8678	16.8157	26.1048
Rho+ Physpank-kinC	0.00455595	0.0129047	0.008		0.00483606	0.00753404	0.006

## Sheet: Fig 3 G
S8 Table. Source data for figures
Fig 3. B. subtilis Rho+ exhibits competence–negative phenotype.
Fig 3G	De-repression of comK leads to the activation of the late competence genes in Rho+ cells.
The proportion of GFP-expressing cells
	replica	timepoint	Strain	field	total cell	ON cells	% ON
	1	1	BsB1 WT	1	520	5	0.961538
			BsB1 WT	2	489	17	3.47648
			BsB1 WT	3	448	10	2.23214
		1	BsB1 Rho+	1	434	0	0
			BsB1 Rho+	2	444	0	0
			BsB1 Rho+	3	422	0	0
			BsB1 Rho+	4	1150	0	0
		1	BsB1 abrB rok	1	1048	425	40.5534
			BsB1 abrB rok	2	536	240	44.7761
			BsB1 abrB rok	3	599	173	28.8815
		1	BsB1 Rho+ abrB rok	1	348	68	19.5402
			BsB1 Rho+ abrB rok	2	561	79	14.082
			BsB1 Rho+ abrB rok	3	545	93	17.0642
			BsB1 Rho+ abrB rok	4	564	81	14.3617
	1	2	BsB1 WT	1	589	25	4.24448
			BsB1 WT	2	506	14	2.7668
			BsB1 WT	3	767	37	4.82399
			BsB1 WT	4	946	41	4.33404
		2	BsB1 Rho+	1			0.4
			BsB1 Rho+	2	424	1	0.235849
			BsB1 Rho+	3	647	4	0.618238
		2	BsB1 abrB rok	1	548	267	48.7226
			BsB1 abrB rok	2	274	132	48.1752
			BsB1 abrB rok	3			48.6
		2	BsB1 Rho+ abrB rok	1	224	56	25
			BsB1 Rho+ abrB rok	2	283	85	30.0353
			BsB1 Rho+ abrB rok	3			26
			BsB1 Rho+ abrB rok	4	711	172	24.1913
	2	1	BsB1 WT	1	146	2	1.36986
			BsB1 WT	2	291	5	1.71821
			BsB1 WT	3
			BsB1 WT	4	496	15	3.02419
		1	BsB1 Rho+	1	800	0	0
			BsB1 Rho+	2	450	0	0
		1	BsB1 abrB rok	1	154	79	51.2987
			BsB1 abrB rok	2	164	87	53.0488
			BsB1 abrB rok	3	281	151	53.7367
			BsB1 abrB rok	4
		1	BsB1 Rho+ abrB rok	1	528	144	27.2727
			BsB1 Rho+ abrB rok	2	158	35	22.1519
			BsB1 Rho+ abrB rok	3
			BsB1 Rho+ abrB rok	4	175	45	25.7143
	2	2	BsB1 WT	1	653	28	4.2879
			BsB1 WT	2	547	26	4.7532
			BsB1 WT	3	576	21	3.64583
			BsB1 WT	4
		2	BsB1 Rho+	1	429	2	0.4662
			BsB1 Rho+	2	452	2	0.442478
			BsB1 Rho+	3	556	3	0.539568
		2	BsB1 abrB rok	1	416	283	68.0288
			BsB1 abrB rok	2
			BsB1 abrB rok	3	443	318	71.7833
		2	BsB1 Rho+ abrB rok	1
			BsB1 Rho+ abrB rok	2	1092	260	23.8095
			BsB1 Rho+ abrB rok	3	245	56	22.8571

## Sheet: Fig 7 C & D
S8 Table. Source data for figures
Fig 7. Morphology and long-term survival of B. subtilis Rho+ cells.
Fig 7C Level of ppGpp under stationary phase
strain/conditions	OD600	AUC ppGpp		AUC ppGppOD corrected to 0,5		ppGpp/OD
WT1 stat	1.654	26872		8123.34
WT2 stat	1.634	18041		5520.5
WT3 stat	1.646	25002		7594.78		WT	7079.54
Rho1 stat	1.324	7478		2824.02
Rho2 stat	1.36	11168		4105.88
Rho3 stat	1.334	9490		3556.97		Rho+	3495.62
Fig7 D Long-term survival
strain	viable cells (CFU; hours); mean three replicas
	0	6	10	24	30	34	48
BsB1 WT_exp1	360000	1000000000	2700000000	1850000000	650000000	560000000	510000000
BsB1 WT_exp2	440000	1800000000	1600000000	1650000000	450000000	1170000000	1010000000
BsB1 WT_exp3	440000	1900000000	3100000000	1620000000	860000000	1220000000
BsB1 WT	413333	1.56667e+09	2.46667e+09	1.70667e+09	6.53333e+08	9.83333e+08	760000000
BsB1 Rho+ exp1	730000	1400000000	1900000000	278000000	450000000	310000000	11610000
BsB1 Rho+ exp2	610000	700000000	1600000000	310000000	460000000	420000000	9000000
BsB1 Rho+ exp3	440000	700000000	1360000000	335000000	350000000	390000000	12100000
BsB1 Rho+	593333	9.33333e+08	1620000000	3.07667e+08	420000000	3.73333e+08	1.09033e+07

## Sheet: Fig 8 D & E
S8 Table. Source data for figures
Fig 8. Adaptation of B. subtilis Rho+ cells to a sudden nutrient downshift
Fig 8D and E	Rho+ cells exhibit altered resistance to arginine hydroxamate (RHX)
Fig 8D	Strain survival upon sudden amino acid starvation induced by RHX
	viable cells (CFU)	viable cells (CFU)	survival	% survival
strain	treatment time_0 min	treatment time_40 min
BsB1 wt	200000000	160000000	0.8	80
BsB1 wt	220000000	200000000	0.909091	90.9091
BsB1 wt	160000000	157000000	0.98125	98.125
BsB1 wt	1.93333e+08	180000000	0.89678	89.678
BsB1 wt	179000000	1.70667e+08	0.953445	95.3445
BsB1 Rho+	120000000	57000000	0.475	47.5
BsB1 Rho+	200000000	83000000	0.415	41.5
BsB1 Rho+	146000000	81000000	0.554795	55.4795
BsB1 Rho+	1.55333e+08	7.36667e+07	0.481598	48.1598
BsB1 Rho+	1.55333e+08	7.36667e+07	0.474249	47.4249
(p)ppGpp0	100000000	3200000	0.032	3.2
(p)ppGpp0	100000000	2500000	0.025	2.5
(p)ppGpp0	89000000	3000000	0.0337079	3.37079
(p)ppGpp0	9.63333e+07	2900000	0.030236	3.0236
(p)ppGpp0	9.63333e+07	2900000	0.0301038	3.01038
Fig 8E	Increase of ppGpp level following sudden amino acid starvation.
ppGpp analysis after RHX treatment
sample N°	strain/conditions	vol (ml)	OD600	total OD	AUC ppGpp	corrected OD 0,5		AUC ppGpp			mean	AUC ppGpp/OD	SD
#1	WT1 expo	20	0.494	9.88	38014		WT1 expo	38475.7
#2	WT2 expo	20	0.536	10.72	35070		WT2 expo	32714.6
#3	WT3 expo	20	0.548	10.96	44904		WT3 expo	40970.8			WT	37387	4234.42
#4	Rho1 expo	20	0.528	10.56	41940		Rho1 expo	39715.9
#5	Rho2 expo	20	0.5	10	33171		Rho2 expo	33171
#6	Rho3 expo	20	0.448	8.96	29094		Rho3 expo	32471			Rho+	35119.3	3996.14
#7	WT1 +RHX	20	0.494	9.88	153146		WT1 +RHX	155006
#8	WT2 + RHX	20	0.536	10.72	155257		WT2 + RHX	144829
#9	WT3 + RHX	20	0.548	10.96	167998		WT3 + RHX	153283			WT +RHX	151039	5446.7
#10	Rho1 + RHX	20	0.528	10.56	139470		Rho1 + RHX	132074
#11	Rho2 + RHX	20	0.5	10	147158		Rho2 + RHX	147158
#12	Rho3 +RHX	20	0.448	8.96	142384		Rho3 +RHX	158911			Rho+ + RHX	146048	13452.8

## Sheet: Fig 8 F
S8 Table. Source data for figures
Fig 8. Adaptation of B. subtilis Rho+ cells to a sudden nutrient downshift
Fig 8F	Growth defect of the Rho+ strain in the presence of RHX.
row data: mean values 5 well								Correction for background
time (h)	WT 50	WT 100	WT 0	Rho+ 50	Rho+ 100	Rho+ 0		time (h)	WT 0	WT 50	WT 100	Rho+ 0	Rho+ 50	Rho+ 100		ecartypes	wt0	Rho+ 0	wt50	wt100	Rho+ 50	Rho+100
0	0.086	0.088	0.088	0.088	0.089	0.102		0	0.018	0.016	0.018	0.032	0.018	0.019			0.00208167	0.00907377	0.00568624	0.00497803	0.00668259	0.00829739
0.0833333	0.086	0.089	0.089	0.09	0.09	0.1		0.0833333	0.019	0.016	0.019	0.03	0.02	0.02			0.00208167	0.00737111	0.00535413	0.0050346	0.00683447	0.00839062
0.166667	0.088	0.091	0.092	0.092	0.093	0.102		0.166667	0.022	0.018	0.021	0.032	0.022	0.023			0.00208167	0.00832666	0.00535413	0.00514774	0.00698635	0.00867031
0.25	0.09	0.092	0.092	0.092	0.092	0.102		0.25	0.022	0.02	0.022	0.032	0.022	0.022			0.0023094	0.00793725	0.0043589	0.00520431	0.00698635	0.00857708
0.333333	0.089	0.091	0.093	0.092	0.092	0.102		0.333333	0.023	0.019	0.021	0.032	0.022	0.022			0.00208167	0.00737111	0.0043589	0.00514774	0.00698635	0.00857708
0.416667	0.09	0.092	0.093	0.091	0.091	0.103		0.416667	0.023	0.02	0.022	0.033	0.021	0.021			0.0023094	0.00757188	0.00386221	0.00520431	0.00691041	0.00848385
0.5	0.09	0.092	0.095	0.092	0.092	0.104		0.5	0.025	0.02	0.022	0.034	0.022	0.022			0.00208167	0.00737111	0.0043589	0.00520431	0.00698635	0.00857708
0.583333	0.092	0.093	0.095	0.092	0.091	0.105		0.583333	0.025	0.022	0.023	0.035	0.022	0.021			0.0023094	0.00737111	0.0043589	0.00526087	0.00698635	0.00848385
0.666667	0.094	0.095	0.097	0.092	0.09	0.106		0.666667	0.027	0.024	0.025	0.036	0.022	0.02			0.00208167	0.007	0.00419325	0.00537401	0.00698635	0.00839062
0.75	0.096	0.097	0.099	0.094	0.092	0.11		0.75	0.029	0.026	0.027	0.04	0.024	0.022			0.00208167	0.00757188	0.00506623	0.00548715	0.00713823	0.00857708
0.833333	0.099	0.099	0.103	0.094	0.092	0.114		0.833333	0.033	0.029	0.029	0.044	0.024	0.022			0.00251661	0.00793725	0.00535413	0.00560029	0.00713823	0.00857708
0.916667	0.101	0.102	0.106	0.096	0.092	0.117		0.916667	0.036	0.031	0.032	0.047	0.026	0.022			0.00251661	0.00737111	0.00655108	0.00576999	0.0072901	0.00857708
1	0.106	0.105	0.11	0.097	0.093	0.123		1	0.04	0.036	0.035	0.053	0.027	0.023			0.002	0.00757188	0.006733	0.0059397	0.00736604	0.00867031
1.08333	0.11	0.109	0.115	0.099	0.094	0.129		1.08333	0.045	0.04	0.039	0.059	0.029	0.024			0.00251661	0.0085049	0.00812404	0.00616597	0.00751792	0.00876354
1.16667	0.115	0.112	0.12	0.101	0.094	0.137		1.16667	0.05	0.045	0.042	0.067	0.031	0.024			0.00208167	0.0087178	0.00960469	0.00633568	0.0076698	0.00876354
1.25	0.121	0.116	0.128	0.105	0.095	0.147		1.25	0.058	0.051	0.046	0.077	0.035	0.025			0.00305505	0.00929157	0.0115866	0.00656195	0.00797355	0.00885677
1.33333	0.13	0.121	0.137	0.11	0.096	0.16		1.33333	0.067	0.06	0.051	0.09	0.04	0.026			0.003	0.0104403	0.0132256	0.00684479	0.00835324	0.00894999
1.41667	0.14	0.127	0.148	0.11	0.097	0.173		1.41667	0.078	0.07	0.057	0.103	0.04	0.027			0.003	0.0110151	0.0156498	0.0071842	0.00835324	0.00904322
1.5	0.152	0.133	0.161	0.114	0.098	0.189		1.5	0.091	0.082	0.063	0.119	0.044	0.028			0.00305505	0.0106927	0.0182643	0.00752362	0.008657	0.00913645
1.58333	0.168	0.141	0.178	0.119	0.098	0.21		1.58333	0.108	0.098	0.071	0.14	0.049	0.028			0.00404145	0.0112694	0.0212505	0.00797616	0.00903669	0.00913645
1.66667	0.188	0.149	0.199	0.124	0.098	0.233		1.66667	0.129	0.118	0.079	0.163	0.054	0.028			0.0064291	0.0118462	0.0218994	0.00842871	0.00941638	0.00913645
1.75	0.207	0.16	0.221	0.132	0.1	0.258		1.75	0.151	0.137	0.09	0.188	0.062	0.03			0.006245	0.012741	0.0249182	0.00905097	0.0100239	0.00932291
1.83333	0.228	0.171	0.242	0.138	0.101	0.284		1.83333	0.172	0.158	0.101	0.214	0.068	0.031			0.00754983	0.0138924	0.0284077	0.00967322	0.0104795	0.00941614
1.91667	0.25	0.183	0.266	0.145	0.101	0.314		1.91667	0.196	0.18	0.113	0.244	0.075	0.031			0.00916515	0.0144684	0.0332114	0.010352	0.0110111	0.00941614
2	0.281	0.197	0.298	0.153	0.102	0.343		2	0.228	0.211	0.127	0.273	0.083	0.032			0.0145717	0.0113578	0.0302366	0.011144	0.0116186	0.00950937
2.08333	0.316	0.211	0.33	0.163	0.102	0.367		2.08333	0.26	0.246	0.141	0.297	0.093	0.032			0.0175024	0.0119304	0.0253032	0.011936	0.012378	0.00950937
2.16667	0.341	0.227	0.354	0.174	0.104	0.398		2.16667	0.284	0.271	0.157	0.328	0.104	0.034			0.013	0.0125033	0.0292845	0.0128411	0.0132133	0.00969583
2.25	0.367	0.245	0.385	0.186	0.106	0.43		2.25	0.315	0.297	0.175	0.36	0.116	0.036			0.0171561	0.00873689	0.0305437	0.0138593	0.0141246	0.00988229
2.33333	0.404	0.267	0.423	0.197	0.108	0.441		2.33333	0.353	0.334	0.197	0.371	0.127	0.038			0.0250599	0.0051316	0.017576	0.0151038	0.0149599	0.0100687
2.41667	0.438	0.29	0.432	0.209	0.11	0.448		2.41667	0.362	0.368	0.22	0.378	0.139	0.04			0.0147986	0.00907377	0.00591608	0.0164049	0.0158712	0.0102552
2.5	0.434	0.318	0.433	0.221	0.11	0.461		2.5	0.363	0.364	0.248	0.391	0.151	0.04			0.0043589	0.00754983	0.014198	0.0179888	0.0167824	0.0102552
2.58333	0.445	0.342	0.45	0.239	0.113	0.477		2.58333	0.38	0.375	0.272	0.407	0.169	0.043			0.0145717	0.00655744	0.0168795	0.0193464	0.0181493	0.0105349
2.66667	0.46	0.363	0.465	0.258	0.116	0.497		2.66667	0.395	0.39	0.293	0.427	0.188	0.046			0.0150444	0.0061101	0.0178396	0.0205344	0.0195922	0.0108146
2.75	0.477	0.395	0.482	0.28	0.119	0.514		2.75	0.412	0.407	0.325	0.444	0.21	0.049			0.0175214	0.007	0.0160208	0.0223446	0.0212628	0.0110943
2.83333	0.497	0.408	0.5	0.304	0.122	0.531		2.83333	0.43	0.427	0.338	0.461	0.234	0.052			0.018	0.007	0.0135247	0.02308	0.0230853	0.011374
2.91667	0.514	0.409	0.514	0.33	0.125	0.546		2.91667	0.444	0.444	0.339	0.476	0.26	0.055			0.0175214	0.0085049	0.0118427	0.0231365	0.0250597	0.0116536
3	0.53	0.422	0.524	0.333	0.128	0.562		3	0.454	0.46	0.352	0.492	0.263	0.058			0.0145258	0.00984886	0.0118322	0.0238719	0.0252875	0.0119333
3.08333	0.543	0.434	0.537	0.34	0.132	0.577		3.08333	0.467	0.473	0.364	0.507	0.27	0.062			0.0140119	0.00916515	0.012842	0.0245507	0.0258191	0.0123062
3.16667	0.555	0.448	0.548	0.343	0.135	0.59		3.16667	0.478	0.485	0.378	0.52	0.273	0.065			0.0135031	0.00916515	0.013404	0.0253427	0.0260469	0.0125859
3.25	0.566	0.463	0.56	0.352	0.139	0.602		3.25	0.49	0.496	0.393	0.532	0.282	0.069			0.014	0.00907377	0.0144539	0.0261912	0.0267304	0.0129588
3.33333	0.579	0.475	0.573	0.358	0.144	0.614		3.33333	0.503	0.509	0.405	0.544	0.288	0.074			0.014	0.00971253	0.0145258	0.0268701	0.027186	0.013425
3.41667	0.589	0.489	0.586	0.363	0.148	0.625		3.41667	0.516	0.519	0.419	0.555	0.293	0.078			0.0135031	0.00971253	0.0160104	0.027662	0.0275657	0.0137979
3.5	0.603	0.502	0.6	0.369	0.154	0.637		3.5	0.53	0.533	0.432	0.567	0.299	0.084			0.0130128	0.00984886	0.0152096	0.0283974	0.0280213	0.0143573
3.58333	0.615	0.514	0.61	0.374	0.158	0.646		3.58333	0.54	0.545	0.444	0.576	0.304	0.088			0.0135031	0.00929157	0.01466	0.0290762	0.028401	0.0147302
3.66667	0.626	0.525	0.622	0.383	0.165	0.657		3.66667	0.552	0.556	0.455	0.587	0.313	0.095			0.0145258	0.00929157	0.0147196	0.0296985	0.0290845	0.0153828
3.75	0.639	0.537	0.634	0.393	0.172	0.668		3.75	0.564	0.569	0.467	0.598	0.323	0.102			0.0160104	0.00929157	0.0138654	0.0303773	0.0298439	0.0160354
3.83333	0.652	0.549	0.647	0.403	0.178	0.678		3.83333	0.577	0.582	0.479	0.608	0.333	0.108			0.0170098	0.00832666	0.0126853	0.0310561	0.0306032	0.0165948
3.91667	0.662	0.56	0.658	0.415	0.185	0.689		3.91667	0.588	0.592	0.49	0.619	0.345	0.115			0.017	0.0125033	0.0123962	0.0316784	0.0315145	0.0172474
4	0.669	0.572	0.667	0.427	0.193	0.699		4	0.597	0.599	0.502	0.629	0.357	0.123			0.0175024	0.0125033	0.0136717	0.0323572	0.0324258	0.0179932
4.08333	0.682	0.588	0.683	0.443	0.206	0.715		4.08333	0.613	0.612	0.518	0.645	0.373	0.136			0.0180093	0.013	0.0145717	0.0332623	0.0336408	0.0192052
4.16667	0.689	0.599	0.693	0.458	0.218	0.724		4.16667	0.623	0.619	0.529	0.654	0.388	0.148			0.0180093	0.0140475	0.015864	0.0338846	0.0347799	0.0203239
4.25	0.692	0.609	0.699	0.472	0.23	0.722		4.25	0.629	0.622	0.539	0.652	0.402	0.16			0.0175024	0.010583	0.0177271	0.0344502	0.035843	0.0214427
4.33333	0.704	0.621	0.711	0.489	0.247	0.731		4.33333	0.641	0.634	0.551	0.661	0.419	0.177			0.0170098	0.00888819	0.0143846	0.0351291	0.037134	0.0230276
4.41667	0.71	0.631	0.721	0.502	0.263	0.736		4.41667	0.651	0.64	0.561	0.666	0.432	0.193			0.0170392	0.00680686	0.0125797	0.0356948	0.0381212	0.0245193
4.5	0.718	0.64	0.728	0.513	0.28	0.74		4.5	0.658	0.648	0.57	0.67	0.443	0.21			0.0160104	0.00763763	0.00834166	0.0362039	0.0389565	0.0261042
4.58333	0.724	0.655	0.736	0.526	0.299	0.745		4.58333	0.666	0.654	0.585	0.675	0.456	0.229			0.0210713	0.007	0.00478714	0.0164838	0.0399437	0.0278755
4.66667	0.729	0.665	0.74	0.541	0.312	0.744		4.66667	0.67	0.659	0.595	0.674	0.471	0.242			0.020664	0.005	0.00340343	0.0167355	0.0410828	0.0290875
4.75	0.726	0.673	0.74	0.551	0.311	0.741		4.75	0.67	0.656	0.603	0.671	0.481	0.241			0.0176163	0.0051316	0.0035	0.0169368	0.0418422	0.0289943
4.83333	0.724	0.687	0.738	0.565	0.315	0.738		4.83333	0.668	0.654	0.617	0.668	0.495	0.245			0.0160416	0.00450925	0.0033665	0.0172891	0.0429053	0.0293672
4.91667	0.719	0.694	0.737	0.577	0.322	0.738		4.91667	0.667	0.649	0.624	0.668	0.507	0.252			0.0188768	0.00585947	0.00443471	0.0174653	0.0438166	0.0300198
5	0.724	0.697	0.733	0.588	0.325	0.736		5	0.663	0.654	0.627	0.666	0.518	0.255			0.0174738	0.00602771	0.00129099	0.0175408	0.0446519	0.0302995
5.08333	0.722	0.698	0.734	0.6	0.33	0.743		5.08333	0.664	0.652	0.628	0.673	0.53	0.26			0.0176163	0.00665833	0.003	0.0175659	0.0455631	0.0307656
5.16667	0.722	0.696	0.729	0.606	0.334	0.742		5.16667	0.659	0.652	0.626	0.672	0.536	0.264			0.0168028	0.0102632	0.00191485	0.0175156	0.0460188	0.0311385
5.25	0.714	0.691	0.724	0.614	0.34	0.736		5.25	0.654	0.644	0.621	0.666	0.544	0.27			0.0196554	0.0112398	0.00320156	0.0173898	0.0466263	0.0316979
5.33333	0.712	0.69	0.724	0.621	0.346	0.74		5.33333	0.654	0.642	0.62	0.67	0.551	0.276			0.0181475	0.0120139	0.00377492	0.0173646	0.0471579	0.0322573
5.41667	0.71	0.687	0.721	0.626	0.351	0.742		5.41667	0.651	0.64	0.617	0.672	0.556	0.281			0.0188768	0.0115902	0.00221736	0.0172891	0.0475375	0.0327234
5.5	0.711	0.685	0.721	0.638	0.363	0.748		5.5	0.651	0.641	0.615	0.678	0.568	0.293			0.0169214	0.0105987	0.00386221	0.0172388	0.0484488	0.0338422
5.58333	0.697	0.687	0.722	0.647	0.374	0.751		5.58333	0.652	0.627	0.617	0.681	0.577	0.304			0.0183576	0.0122202	0.0105317	0.0172891	0.0491323	0.0348677
5.66667	0.696	0.685	0.719	0.653	0.384	0.759		5.66667	0.649	0.626	0.615	0.689	0.583	0.314			0.0152753	0.0115902	0.012339	0.0172388	0.0495879	0.0358
5.75	0.696	0.686	0.719	0.655	0.394	0.764		5.75	0.649	0.626	0.616	0.694	0.585	0.324			0.0141067	0.0128582	0.0138323	0.017264	0.0497398	0.0367323
5.83333	0.696	0.689	0.716	0.658	0.405	0.768		5.83333	0.646	0.626	0.619	0.698	0.588	0.335			0.0131149	0.0132288	0.0158193	0.0173395	0.0499676	0.0377578
5.91667	0.692	0.688	0.703	0.653	0.413	0.769		5.91667	0.633	0.622	0.618	0.699	0.583	0.343			0.00986577	0.0126623	0.0189297	0.0173143	0.0495879	0.0385036
6	0.692	0.688	0.701	0.653	0.427	0.795		6	0.631	0.622	0.618	0.725	0.583	0.357			0.00737111	0.00585947	0.0219602	0.0173143	0.0495879	0.0398088
6.08333	0.693	0.684	0.702	0.652	0.442	0.782		6.08333	0.632	0.623	0.614	0.712	0.582	0.372			0.00950438	0.0115902	0.0237065	0.0172136	0.0495119	0.0412073
6.16667	0.688	0.679	0.698	0.65	0.459	0.791		6.16667	0.628	0.618	0.609	0.721	0.58	0.389			0.00750555	0.00896289	0.0259872	0.0170878	0.0493601	0.0427922
6.25	0.69	0.679	0.694	0.65	0.479	0.802		6.25	0.624	0.62	0.609	0.732	0.58	0.409			0.0057735	0.00585947	0.0292803	0.0170878	0.0493601	0.0446567
6.33333	0.685	0.676	0.691	0.644	0.493	0.806		6.33333	0.621	0.615	0.606	0.736	0.574	0.423			0.0080829	0.00737111	0.0323561	0.0170123	0.0489044	0.045962
6.41667	0.684	0.673	0.696	0.644	0.509	0.808		6.41667	0.626	0.614	0.603	0.738	0.574	0.439			0.00702377	0.0102632	0.0387341	0.0169368	0.0489044	0.0474536
6.5	0.683	0.667	0.686	0.639	0.519	0.812		6.5	0.616	0.613	0.597	0.742	0.569	0.449			0.00550757	0.00556776	0.0403846	0.0167858	0.0485247	0.0483859
6.58333	0.679	0.668	0.69	0.639	0.532	0.843		6.58333	0.62	0.609	0.598	0.773	0.569	0.462			0.00655744	0.0469184	0.0455951	0.016811	0.0485247	0.0495979
6.66667	0.679	0.667	0.689	0.64	0.541	0.827		6.66667	0.619	0.609	0.597	0.757	0.57	0.471			0.0070946	0.0346987	0.0494528	0.0167858	0.0486007	0.0504369
6.75	0.679	0.656	0.686	0.638	0.55	0.834		6.75	0.616	0.609	0.586	0.764	0.568	0.48			0.0061101	0.138001	0.0610594	0.016509	0.0484488	0.051276
6.83333	0.679	0.655	0.689	0.64	0.563	0.887		6.83333	0.619	0.609	0.585	0.817	0.57	0.493			0.00754983	0.110753	0.0566591	0.0164838	0.0486007	0.052488
6.91667	0.68	0.655	0.689	0.64	0.576	0.93		6.91667	0.619	0.61	0.585	0.86	0.57	0.506			0.00953939	0.109436	0.0667901	0.0164838	0.0486007	0.0537
7	0.681	0.654	0.689	0.638	0.585	0.969		7	0.619	0.611	0.584	0.899	0.568	0.515			0.00862168	0.0191398	0.0639707	0.0164586	0.0484488	0.054539
7.08333	0.678	0.651	0.692	0.636	0.595	1.135		7.08333	0.622	0.608	0.581	1.065	0.566	0.525			0.0113578	0.116023	0.0687526	0.0163831	0.0482969	0.0554713
7.16667	0.68	0.651	0.691	0.635	0.607	1.078		7.16667	0.621	0.61	0.581	1.008	0.565	0.537			0.0115902	0.0750755	0.0821989	0.0163831	0.048221	0.0565901
7.25	0.683	0.646	0.689	0.633	0.615	0.986		7.25	0.619	0.613	0.576	0.916	0.563	0.545			0.0113725	0.0229129	0.087011	0.0162573	0.0480691	0.0573359
7.33333	0.686	0.647	0.697	0.63	0.627	1.113		7.33333	0.627	0.616	0.577	1.043	0.56	0.557			0.015695	0.091309	0.083775	0.0162825	0.0478413	0.0584547
7.41667	0.686	0.647	0.698	0.627	0.63	0.997		7.41667	0.628	0.616	0.577	0.927	0.557	0.56			0.018735	0.0270986	0.0717281	0.0162825	0.0476135	0.0587343
7.5	0.687	0.645	0.697	0.627	0.634	1.048		7.5	0.627	0.617	0.575	0.978	0.557	0.564			0.0181751	0.0291433	0.0732046	0.0162321	0.0476135	0.0591073
7.58333	0.689	0.643	0.697	0.624	0.628	1.128		7.58333	0.627	0.619	0.573	1.058	0.554	0.558			0.0170587	0.0566304	0.0920308	0.0161818	0.0473857	0.0585479
7.66667	0.695	0.643	0.699	0.624	0.628	1.119		7.66667	0.629	0.625	0.573	1.049	0.554	0.558			0.0180278	0.0656836	0.0950246	0.0161818	0.0473857	0.0585479
7.75	0.698	0.644	0.704	0.622	0.626	1.01		7.75	0.634	0.628	0.574	0.94	0.552	0.556			0.0264575	0.0812835	0.0744065	0.016207	0.0472338	0.0583614
7.83333	0.704	0.638	0.703	0.622	0.621	1.142		7.83333	0.633	0.634	0.568	1.072	0.552	0.551			0.0217792	0.0712203	0.0752125	0.016056	0.0472338	0.0578953
7.91667	0.707	0.635	0.708	0.619	0.615	1.036		7.91667	0.638	0.637	0.565	0.966	0.549	0.545			0.0241937	0.121541	0.0906716	0.0159805	0.047006	0.0573359
8	0.71	0.635	0.718	0.619	0.614	1.126		8	0.648	0.64	0.565	1.056	0.549	0.544			0.0306431	0.0472476	0.0856621	0.0159805	0.047006	0.0572427
8.08333	0.713	0.636	0.715	0.62	0.613	1.07		8.08333	0.645	0.643	0.566	1	0.55	0.543			0.0265016	0.0393997	0.0735045	0.0160056	0.0470819	0.0571494
8.16667	0.715	0.636	0.727	0.618	0.612	1.133		8.16667	0.657	0.645	0.566	1.063	0.548	0.542			0.033828	0.0891142	0.100022	0.0160056	0.04693	0.0570562
8.25	0.716	0.634	0.723	0.62	0.612	1.051		8.25	0.653	0.646	0.564	0.981	0.55	0.542			0.03139	0.0906697	0.103255	0.0159553	0.0470819	0.0570562
8.33333	0.723	0.635	0.723	0.618	0.612	1.069		8.33333	0.653	0.653	0.565	0.999	0.548	0.542			0.0325167	0.0956312	0.0833886	0.0159805	0.04693	0.0570562
8.41667	0.726	0.644	0.724	0.619	0.612	1.173		8.41667	0.654	0.656	0.574	1.103	0.549	0.542			0.0327465	0.0862786	0.0803715	0.016207	0.047006	0.0570562
8.5	0.727	0.635	0.728	0.618	0.612	1.033		8.5	0.658	0.657	0.565	0.963	0.548	0.542			0.0353883	0.0861568	0.0751726	0.0159805	0.04693	0.0570562
8.58333	0.736	0.638	0.735	0.621	0.611	1.011		8.58333	0.665	0.666	0.568	0.941	0.551	0.541			0.037072	0.0518298	0.0683734	0.016056	0.0471579	0.056963
8.66667	0.738	0.636	0.735	0.621	0.612	1.054		8.66667	0.665	0.668	0.566	0.984	0.551	0.542			0.0354448	0.0762649	0.0675642	0.0160056	0.0471579	0.0570562
8.75	0.737	0.636	0.74	0.623	0.611	1.102		8.75	0.67	0.667	0.566	1.032	0.553	0.541			0.0419563	0.0679485	0.0640989	0.0160056	0.0473097	0.056963
8.83333	0.742	0.635	0.741	0.623	0.61	1.004		8.83333	0.671	0.672	0.565	0.934	0.553	0.54			0.0430929	0.0770865	0.0630998	0.0159805	0.0473097	0.0568698
8.91667	0.741	0.635	0.736	0.625	0.608	1.047		8.91667	0.666	0.671	0.565	0.977	0.555	0.538			0.0415853	0.0474377	0.0602128	0.0159805	0.0474616	0.0566833
9	0.748	0.633	0.737	0.626	0.608	1.063		9	0.667	0.678	0.563	0.993	0.556	0.538			0.0428991	0.0405504	0.0626897	0.0159302	0.0475375	0.0566833
9.08333	0.749	0.634	0.75	0.627	0.606	0.973		9.08333	0.68	0.679	0.564	0.903	0.557	0.536			0.0445084	0.0681347	0.0595336	0.0159553	0.0476135	0.0564968
9.16667	0.75	0.633	0.778	0.63	0.607	1.112		9.16667	0.708	0.68	0.563	1.042	0.56	0.537			0.0669104	0.0263122	0.053929	0.0159302	0.0478413	0.0565901
9.25	0.746	0.634	0.748	0.631	0.605	1.03		9.25	0.678	0.676	0.564	0.96	0.561	0.535			0.0523673	0.0780192	0.0622167	0.0159553	0.0479172	0.0564036
9.33333	0.762	0.629	0.734	0.633	0.603	1.079		9.33333	0.664	0.692	0.559	1.009	0.563	0.533			0.0360185	0.0585577	0.0617704	0.0158295	0.0480691	0.0562172
9.41667	0.762	0.626	0.764	0.635	0.603	0.914		9.41667	0.694	0.692	0.556	0.844	0.565	0.533			0.0654319	0.0940638	0.0566157	0.015754	0.048221	0.0562172
9.5	0.76	0.625	0.732	0.635	0.602	1.068		9.5	0.662	0.69	0.555	0.998	0.565	0.532			0.0401539	0.0211266	0.0801473	0.0157288	0.048221	0.0561239
9.58333	0.759	0.618	0.728	0.635	0.601	0.917		9.58333	0.658	0.689	0.548	0.847	0.565	0.531			0.044658	0.0578302	0.041336	0.0155527	0.048221	0.0560307
9.66667	0.759	0.619	0.73	0.635	0.601	1.083		9.66667	0.66	0.689	0.549	1.013	0.565	0.531			0.0493592	0.0817455	0.0423901	0.0155778	0.048221	0.0560307
9.75	0.751	0.616	0.728	0.637	0.6	0.959		9.75	0.658	0.681	0.546	0.889	0.567	0.53			0.0426185	0.0889513	0.0453615	0.0155023	0.0483729	0.0559375
9.83333	0.752	0.614	0.768	0.636	0.598	1.015		9.83333	0.698	0.682	0.544	0.945	0.566	0.528			0.0633114	0.0255343	0.0392386	0.015452	0.0482969	0.055751
9.91667	0.75	0.609	0.711	0.637	0.597	0.972		9.91667	0.641	0.68	0.539	0.902	0.567	0.527			0.0395011	0.133405	0.0377757	0.0153262	0.0483729	0.0556578
10	0.714	0.609	0.706	0.637	0.594	1.099		10	0.636	0.644	0.539	1.029	0.567	0.524			0.0326548	0.0673078	0.059472	0.0153262	0.0483729	0.0553781
10.0833	0.717	0.605	0.739	0.64	0.595	0.864		10.0833	0.669	0.647	0.535	0.794	0.57	0.525			0.0520481	0.114527	0.0727937	0.0152255	0.0486007	0.0554713
10.1667	0.708	0.602	0.74	0.638	0.593	0.863		10.1667	0.67	0.638	0.532	0.793	0.568	0.523			0.0621638	0.13024	0.055211	0.01515	0.0484488	0.0552849
10.25	0.698	0.6	0.815	0.638	0.593	1.081		10.25	0.745	0.628	0.53	1.011	0.568	0.523			0.0952838	0.0912414	0.0939929	0.0150997	0.0484488	0.0552849
10.3333	0.72	0.599	0.734	0.641	0.593	0.956		10.3333	0.664	0.65	0.529	0.886	0.571	0.523			0.05	0.00404145	0.0808579	0.0150745	0.0486766	0.0552849
10.4167	0.695	0.598	0.79	0.643	0.59	0.957		10.4167	0.72	0.625	0.528	0.887	0.573	0.52			0.0987472	0.0360971	0.0633265	0.0150493	0.0488285	0.0550052
10.5	0.684	0.598	0.689	0.643	0.592	1.147		10.5	0.619	0.614	0.528	1.077	0.573	0.522			0.0311823	0.178542	0.138683	0.0150493	0.0488285	0.0551916
10.5833	0.677	0.591	0.697	0.643	0.592	0.902		10.5833	0.627	0.607	0.521	0.832	0.573	0.522			0.0485386	0.0840417	0.0636782	0.0148732	0.0488285	0.0551916
10.6667	0.673	0.592	0.855	0.644	0.591	1.025		10.6667	0.785	0.603	0.522	0.955	0.574	0.521			0.113165	0.0718981	0.0608851	0.0148983	0.0489044	0.0550984
10.75	0.666	0.584	0.671	0.645	0.59	0.859		10.75	0.601	0.596	0.514	0.789	0.575	0.52			0.103317	0.0875462	0.0638644	0.014697	0.0489804	0.0550052
10.8333	0.665	0.584	0.693	0.644	0.592	0.893		10.8333	0.623	0.595	0.514	0.823	0.574	0.522			0.0647148	0.0741912	0.0570438	0.014697	0.0489044	0.0551916
10.9167	0.661	0.586	0.707	0.645	0.589	0.822		10.9167	0.637	0.591	0.516	0.752	0.575	0.519			0.0831044	0.072473	0.144661	0.0147473	0.0489804	0.0549119
11	0.657	0.566	0.657	0.644	0.59	0.98		11	0.587	0.587	0.496	0.91	0.574	0.52			0.0589661	0.0763151	0.0564646	0.014244	0.0489044	0.0550052
11.0833	0.658	0.565	0.655	0.645	0.589	0.844		11.0833	0.585	0.588	0.495	0.774	0.575	0.519			0.0542801	0.0340441	0.0688543	0.0142189	0.0489804	0.0549119
11.1667	0.655	0.56	0.654	0.645	0.592	0.929		11.1667	0.584	0.585	0.49	0.859	0.575	0.522			0.0472264	0.0495076	0.0628861	0.014093	0.0489804	0.0551916
11.25	0.646	0.559	0.651	0.645	0.589	0.803		11.25	0.581	0.576	0.489	0.733	0.575	0.519			0.038527	0.0770909	0.0945212	0.0140679	0.0489804	0.0549119
11.3333	0.639	0.555	0.647	0.641	0.588	0.813		11.3333	0.577	0.569	0.485	0.743	0.571	0.518			0.0341174	0.0366106	0.0625586	0.0139672	0.0486766	0.0548187
11.4167	0.646	0.567	0.645	0.638	0.59	0.809		11.4167	0.575	0.576	0.497	0.739	0.568	0.52			0.025697	0.0910897	0.152953	0.0142692	0.0484488	0.0550052
11.5	0.64	0.548	0.986	0.636	0.59	1.02		11.5	0.916	0.57	0.478	0.95	0.566	0.52			0.230382	0.0720162	0.0816553	0.013791	0.0482969	0.0550052
11.5833	0.634	0.544	0.639	0.63	0.587	0.845		11.5833	0.569	0.564	0.474	0.775	0.56	0.517			0.0286182	0.0765398	0.0983294	0.0136904	0.0478413	0.0547255
11.6667	0.63	0.536	0.634	0.628	0.588	0.889		11.6667	0.564	0.56	0.466	0.819	0.558	0.518			0.0524214	0.0671218	0.0945498	0.013489	0.0476894	0.0548187
11.75	0.617	0.528	0.633	0.624	0.585	0.82		11.75	0.563	0.547	0.458	0.75	0.554	0.515			0.0573614	0.0555608	0.0689662	0.0132877	0.0473857	0.054539
11.8333	0.615	0.531	0.627	0.624	0.588	0.853		11.8333	0.557	0.545	0.461	0.783	0.554	0.518			0.0563235	0.0515978	0.0646342	0.0133632	0.0473857	0.0548187
11.9167	0.613	0.525	0.622	0.619	0.587	0.852		11.9167	0.552	0.543	0.455	0.782	0.549	0.517			0.0567891	0.0270247	0.0970447	0.0132122	0.047006	0.0547255
12	0.611	0.522	0.62	0.62	0.59	0.935		12	0.55	0.541	0.452	0.865	0.55	0.52			0.0576397	0.0997614	0.0769388	0.0131367	0.0470819	0.0550052
12.0833	0.607	0.517	0.615	0.614	0.584	0.789		12.0833	0.545	0.537	0.447	0.719	0.544	0.514			0.0573265	0.0230651	0.0838386	0.0130109	0.0466263	0.0544458
12.1667	0.604	0.511	0.763	0.611	0.586	0.809		12.1667	0.693	0.534	0.441	0.739	0.541	0.516			0.300142	0.0322335	0.0652457	0.0128599	0.0463985	0.0546323
12.25	0.601	0.507	0.608	0.611	0.578	0.761		12.25	0.538	0.531	0.437	0.691	0.541	0.508			0.0546717	0.0422532	0.0794832	0.0127592	0.0463985	0.0538864
12.3333	0.596	0.5	0.617	0.608	0.58	0.79		12.3333	0.547	0.526	0.43	0.72	0.538	0.51			0.181252	0.0345977	0.0651018	0.0125831	0.0461707	0.0540729
12.4167	0.593	0.494	0.601	0.606	0.576	0.839		12.4167	0.531	0.523	0.424	0.769	0.536	0.506			0.0556267	0.0619919	0.06036	0.0124321	0.0460188	0.0537
12.5	0.585	0.49	0.596	0.604	0.579	0.747		12.5	0.526	0.515	0.42	0.677	0.534	0.509			0.0504777	0.0205264	0.0659975	0.0123314	0.0458669	0.0539797
12.5833	0.584	0.483	0.59	0.6	0.575	0.759		12.5833	0.52	0.514	0.413	0.689	0.53	0.505			0.0434856	0.005	0.0767697	0.0121552	0.0455631	0.0536067
12.6667	0.578	0.48	0.62	0.604	0.575	0.763		12.6667	0.55	0.508	0.41	0.693	0.534	0.505			0.0525738	0.0333816	0.0977799	0.0120797	0.0458669	0.0536067
12.75	0.572	0.475	0.612	0.595	0.573	0.75		12.75	0.542	0.502	0.405	0.68	0.525	0.503			0.0677225	0.0223681	0.0653197	0.0119539	0.0451835	0.0534203
12.8333	0.569	0.471	0.696	0.588	0.573	0.876		12.8333	0.626	0.499	0.401	0.806	0.518	0.503			0.112334	0.0975773	0.0619536	0.0118532	0.0446519	0.0534203
12.9167	0.562	0.466	0.632	0.586	0.571	0.753		12.9167	0.562	0.492	0.396	0.683	0.516	0.501			0.0643765	0.0386307	0.0628881	0.0117274	0.0445	0.0532338
13	0.559	0.461	0.721	0.583	0.572	0.782		13	0.651	0.489	0.391	0.712	0.513	0.502			0.218464	0.0409268	0.0640072	0.0116016	0.0442722	0.0533271
13.0833	0.555	0.457	0.614	0.58	0.567	0.753		13.0833	0.544	0.485	0.387	0.683	0.51	0.497			0.106086	0.0345881	0.0708443	0.0115009	0.0440444	0.0528609
13.1667	0.55	0.454	0.559	0.595	0.568	0.863		13.1667	0.489	0.48	0.384	0.793	0.525	0.498			0.0614193	0.0844768	0.0666983	0.0114254	0.0451835	0.0529541
13.25	0.546	0.453	0.549	0.572	0.566	0.769		13.25	0.479	0.476	0.383	0.699	0.502	0.496			0.182226	0.040129	0.0657438	0.0114002	0.0434369	0.0527677
13.3333	0.543	0.449	0.55	0.591	0.563	0.727		13.3333	0.48	0.473	0.379	0.657	0.521	0.493			0.235094	0.023029	0.0677711	0.0112996	0.0448797	0.052488
13.4167	0.538	0.439	0.561	0.656	0.563	0.714		13.4167	0.491	0.468	0.369	0.644	0.586	0.493			0.0441852	0.0371663	0.0679338	0.0110479	0.0498157	0.052488
13.5	0.532	0.433	0.591	0.652	0.565	0.704		13.5	0.521	0.462	0.363	0.634	0.582	0.495			0.136515	0.0064291	0.0708073	0.0108969	0.0495119	0.0526744
13.5833	0.529	0.432	0.536	0.749	0.565	0.73		13.5833	0.466	0.459	0.362	0.66	0.679	0.495			0.062963	0.0395011	0.0702709	0.0108718	0.056878	0.0526744
13.6667	0.526	0.428	0.536	0.787	0.563	0.769		13.6667	0.466	0.456	0.358	0.699	0.717	0.493			0.044643	0.0462313	0.0689607	0.0107711	0.0597637	0.052488
13.75	0.522	0.425	0.567	0.635	0.56	0.7		13.75	0.497	0.452	0.355	0.63	0.565	0.49			0.0415492	0.0347755	0.0847482	0.0106956	0.048221	0.0522083
13.8333	0.518	0.421	0.622	0.618	0.566	0.735		13.8333	0.552	0.448	0.351	0.665	0.548	0.496			0.0909634	0.0274651	0.0710985	0.0105949	0.04693	0.0527677
13.9167	0.512	0.418	0.529	0.643	0.56	0.714		13.9167	0.459	0.442	0.348	0.644	0.573	0.49			0.0566068	0.0178979	0.0727049	0.0105194	0.0488285	0.0522083
14	0.509	0.415	0.522	0.801	0.556	0.708		14	0.452	0.439	0.345	0.638	0.731	0.486			0.0406489	0.0136504	0.0768548	0.0104439	0.0608268	0.0518354

## Sheet: Fig 9 B
S8 Table. Source data for figures
Fig 9. Sensitivity of B. subtilis Rho+ to fatty acid starvation and heat stress.
Fig 9 B	Sensitivity of B. subtilis Rho+ to fatty acid starvation (treatment with cerulenin (+ C)
		viability (CFU tn/CFU t0)
strain		treatment time (min)
	0	60	120	180	240
BsB1 WT	1	1.32143	21.4286	60.7143	130.714
BsB1 WT	1	1.14286	20.7143	59.6429	116.429
BsB1 WT	1	7.69231	40.6154	97.6923	130.769
BsB1 WT	1	7.6	32.9231	97.6923	100
BsB1 WT	1	4.43915	28.9203	78.9354	119.478
BsB1 WT	1	3.58112	27.7982	79.0314	120.112
BsB1 Rho+	1	7.4	37	71.2978	80
BsB1 Rho+	1	9.72222	41.6667	69.4444	111.111
BsB1 Rho+	1	3.67089	23.2911	111.392	120.253
BsB1 Rho+	1	6.93104	33.9859	84.0449	103.788
BsB1 Rho+	1	7.2941	34.514	79.849	119.068
ppGpp°	1	5.55	12.256	18.113	35.697
ppGpp°	1	5	9	18	26
ppGpp°	1	4.89796	14.2857	17.3469	39.7959
ppGpp°	1	4.94898	11.6429	17.6735	32.898
ppGpp°	1	4.7651	13.491	16.987	27.002
Bsb1 WT+C	1	1.42857	0.892857	2.14286	3.21429
Bsb1 WT+C	1	1.34211	1.34211	2.10526	5.26316
Bsb1 WT+C	1	2.16667	1.83333	2.43333	3.33333
Bsb1 WT+C	1	1.31538	2.28462	1.30769	1.07692
Bsb1 WT+C	1	1.31538	2.28462	1.40785	1.84615
Bsb1 WT+C	1	2.16667	1.83333	2.43333	3.33333
Bsb1 WT+C	1	1.9093	1.96977	2.09302	2.76744
Bsb1 WT+C	1	1.66344	1.77723	1.98905	2.97638
BsB1 Rho+ +C	1	0.5	0.3	0.13	0.11
BsB1 Rho+ +C	1	0.3778	0.2854	0.138889	0.138889
BsB1 Rho+ +C	1	0.509	0.15014	0.14159	0.159841
BsB1 Rho+ +C	1	0.462267	0.24518	0.136826	0.136243
BsB1 Rho+ +C	1	0.45813	0.2502	0.1302	0.13
BsB1 Rho+ +C	1	0.4387	0.2477	0.12014	0.1273
ppGpp° +C	1	0.03	0.00175	0.001	0.0009
ppGpp° +C	1	0.02	0.002	0.0012	0.0016
ppGpp° +C	1	0.025	0.001875	0.0011	0.00125
ppGpp° +C	1	0.024	0.001895	0.0011	0.0011
ppGpp° +C	1	1	0.001901	0.001	0.00109

## Sheet: S2 Fig
S8 Table. Source data for figures
S2 Fig. Synthetic over-production of sensor histidine kinase KinA partially rescues an altered commitment to sporulation of Rho+ cells
strain	field	spores	vegetative	total	% spo		nb of cells	all fields	avg of avg	SD				% spores	total cells
1-wt	2	45	156	201	22.3881		1346	18.6478	19.1598	2.24299		1	wt	18.6478	1346
	3	62	268	330	18.7879							2	Rho+	0	606
	4	68	355	423	16.0757							3	wt_Phy-kinA (no induc)	26.5452	1537
	6	76	316	392	19.3878							4	wt_Phy-kinA (IPTG 100)	89	500
												5	Rho+_Phy-kinA (no induc)	0	473
2 -Rho+	1	0	73	73	0		606	0	0	0		6	Rho+_Phy-kinA (IPTG 100)	10.7078	551
	2	0	119	119	0
	3	0	69	69	0
	4	0	61	61	0
	5	0	61	61	0
	6	0	108	108	0
	7	0	41	41	0
	8	0	74	74	0
3- wt_Phy-kinA (no induc)	1	189	453	642	29.4393		1537	26.5452	25.8153	3.11868
	3	97	258	355	27.3239
	4	73	275	348	20.977
	5	49	143	192	25.5208
4-wt_Phy-kinA (IPTG 100)	1	139	27	166	83.7349		500	89	89.443	4.85292
	3	112	11	123	91.0569
	4	83	13	96	86.4583
	5	111	4	115	96.5217
5-Rho+_Phy-kinA (no induc)	1	0	48	48	0		473	0	0	0
	2	0	110	110	0
	3	0	133	133	0
	4	0	92	92	0
	5	0	90	90	0
6-Rho+_Phy-kinA (IPTG 100)	1	8	93	101	7.92079		551	10.7078	10.7136	3.58104
	2	6	68	74	8.10811
	3	8	62	70	11.4286
	4	9	77	86	10.4651
	5	4	43	47	8.51064
	6	15	64	79	18.9873
	7	9	85	94	9.57447

## Sheet: S3 Fig
S8 Table. Source data for figures
S3 Fig. B. subtilis Rho+ exhibits competence–negative phenotype.
Transformation efficiency (cfu/ml) at different time after competence induction (mean three replicas)
time (h)	0	0.5	1	1.5	2	2.5	3	3.5
WT x genomic DNA	350	800	8650	23150	17490	12075	10525	3650
ecartype	0	0	1186.14	2616.3	992.317	2843.68	2793.07	353.553
WT x plasmid DNA		540	4400	16880	11500	9200
ecartype		10	236.841	450.163	400.322	295.783
Rho+ x genomic DNA	0	0	0	0	0	0	0	0
Rho+ x plasmid DNA	0	0	0	0	0	0
